# Supplementary material for: Metal–organic tube or layered assembly: reversible sheet-to-tube transformation and adaptive recognition
Source: Chem Sci. 2020 Aug 12;11(36):9818–26. doi: 10.1039/d0sc01176b (PMC8162108; doi:10.1039/d0sc01176b)
Supplement: SC-011-D0SC01176B-s002 [file SC-011-D0SC01176B-s002.cif]

# Electronic Supplementary Material (ESI) for Chemical Science.
# This journal is © The Royal Society of Chemistry 2020

####################################################################### 
# 
# This file contains crystal structure data downloaded from the 
# Cambridge Structural Database (CSD) hosted by the Cambridge 
# Crystallographic Data Centre (CCDC).
# 
# Full information about CCDC data access policies and citation 
# guidelines are available at http://www.ccdc.cam.ac.uk/access/V1 
# 
# Audit and citation data items may have been added by the CCDC. 
# Please retain this information to preserve the provenance of 
# this file and to allow appropriate attribution of the data. 
# 
#######################################################################

data_1_a
_database_code_depnum_ccdc_archive 'CCDC 1919898'
loop_
_audit_author_name
_audit_author_address
'JY T'
;FJIRSM
China
;
_audit_update_record             
;
2020-07-29 deposited with the CCDC.	2020-08-11 downloaded from the CCDC.
;
_audit_creation_date             2020-07-29
_audit_creation_method           
;
Olex2 1.2
(compiled 2018.05.29 svn.r3508 for OlexSys, GUI svn.r5506)
;
_shelx_SHELXL_version_number     2016/6
_chemical_name_common            ?
_chemical_name_systematic        ?
_chemical_formula_moiety         'C40 H42 Br6 N6 O6 Zn3, 4(C6 H12 N2 O)'
_chemical_formula_sum            'C64 H90 Br6 N14 O10 Zn3'
_chemical_formula_weight         1891.06
_chemical_absolute_configuration ?
_chemical_melting_point          ?
loop_
_atom_type_symbol
_atom_type_description
_atom_type_scat_dispersion_real
_atom_type_scat_dispersion_imag
_atom_type_scat_source
C C 0.0033 0.0016 'International Tables Vol C Tables 4.2.6.8 and 6.1.1.4'
H H 0.0000 0.0000 'International Tables Vol C Tables 4.2.6.8 and 6.1.1.4'
Br Br -0.2901 2.4595 'International Tables Vol C Tables 4.2.6.8 and 6.1.1.4'
N N 0.0061 0.0033 'International Tables Vol C Tables 4.2.6.8 and 6.1.1.4'
O O 0.0106 0.0060 'International Tables Vol C Tables 4.2.6.8 and 6.1.1.4'
Zn Zn 0.2839 1.4301 'International Tables Vol C Tables 4.2.6.8 and 6.1.1.4'

_shelx_space_group_comment       
;
The symmetry employed for this shelxl refinement is uniquely defined
by the following loop, which should always be used as a source of
symmetry information in preference to the above space-group names.
They are only intended as comments.
;
_space_group_crystal_system      orthorhombic
_space_group_IT_number           33
_space_group_name_H-M_alt        'P n a 21'
_space_group_name_Hall           'P 2c -2n'
loop_
_space_group_symop_operation_xyz
'x, y, z'
'-x, -y, z+1/2'
'-x+1/2, y+1/2, z+1/2'
'x+1/2, -y+1/2, z'

_cell_length_a                   16.5576(6)
_cell_length_b                   13.6347(6)
_cell_length_c                   35.0720(16)
_cell_angle_alpha                90
_cell_angle_beta                 90
_cell_angle_gamma                90
_cell_volume                     7917.8(6)
_cell_formula_units_Z            4
_cell_measurement_reflns_used    22743
_cell_measurement_temperature    173(2)
_cell_measurement_theta_max      27.5631
_cell_measurement_theta_min      2.0202
_shelx_estimated_absorpt_T_max   ?
_shelx_estimated_absorpt_T_min   ?
_exptl_absorpt_coefficient_mu    3.990
_exptl_absorpt_correction_T_max  ?
_exptl_absorpt_correction_T_min  ?
_exptl_absorpt_correction_type   ?
_exptl_absorpt_process_details   ?
_exptl_absorpt_special_details   ?
_exptl_crystal_colour            'metallic light colourless'
_exptl_crystal_colour_lustre     metallic
_exptl_crystal_colour_modifier   light
_exptl_crystal_colour_primary    colourless
_exptl_crystal_density_diffrn    1.586
_exptl_crystal_density_meas      ?
_exptl_crystal_density_method    ?
_exptl_crystal_description       block
_exptl_crystal_F_000             3808
_exptl_crystal_size_max          ?
_exptl_crystal_size_mid          ?
_exptl_crystal_size_min          ?
_exptl_transmission_factor_max   ?
_exptl_transmission_factor_min   ?
_diffrn_reflns_av_R_equivalents  0.0744
_diffrn_reflns_av_unetI/netI     0.0770
_diffrn_reflns_Laue_measured_fraction_full 0.999
_diffrn_reflns_Laue_measured_fraction_max 0.999
_diffrn_reflns_limit_h_max       20
_diffrn_reflns_limit_h_min       -20
_diffrn_reflns_limit_k_max       17
_diffrn_reflns_limit_k_min       -17
_diffrn_reflns_limit_l_max       42
_diffrn_reflns_limit_l_min       -43
_diffrn_reflns_number            55963
_diffrn_reflns_point_group_measured_fraction_full 0.999
_diffrn_reflns_point_group_measured_fraction_max 0.999
_diffrn_reflns_theta_full        25.242
_diffrn_reflns_theta_max         26.372
_diffrn_reflns_theta_min         2.257
_diffrn_ambient_temperature      173.15
_diffrn_detector_area_resol_mean ?
_diffrn_measured_fraction_theta_full 0.999
_diffrn_measured_fraction_theta_max 0.999
_diffrn_measurement_device_type  'Bruker APEX-II CCD'
_diffrn_measurement_method       '\w scans'
_diffrn_radiation_type           MoK\a
_diffrn_radiation_wavelength     0.71073
_diffrn_source                   ?
_reflns_Friedel_coverage         0.967
_reflns_Friedel_fraction_full    0.999
_reflns_Friedel_fraction_max     0.999
_reflns_number_gt                13375
_reflns_number_total             15194
_reflns_special_details          
;
 Reflections were merged by SHELXL according to the crystal
 class for the calculation of statistics and refinement.
 
 _reflns_Friedel_fraction is defined as the number of unique
 Friedel pairs measured divided by the number that would be
 possible theoretically, ignoring centric projections and
 systematic absences.
;
_reflns_threshold_expression     'I > 2\s(I)'
_computing_cell_refinement       ?
_computing_data_collection       ?
_computing_data_reduction        ?
_computing_molecular_graphics    'Olex2 (Dolomanov et al., 2009)'
_computing_publication_material  'Olex2 (Dolomanov et al., 2009)'
_computing_structure_refinement  'ShelXL (Sheldrick, 2015)'
_computing_structure_solution    'ShelXT (Sheldrick, 2015)'
_refine_diff_density_max         0.970
_refine_diff_density_min         -0.766
_refine_diff_density_rms         0.093
_refine_ls_abs_structure_details 
;
 Refined as an inversion twin.
;
_refine_ls_abs_structure_Flack   0.428(13)
_refine_ls_extinction_coef       .
_refine_ls_extinction_method     none
_refine_ls_goodness_of_fit_ref   1.043
_refine_ls_hydrogen_treatment    constr
_refine_ls_matrix_type           full
_refine_ls_number_parameters     885
_refine_ls_number_reflns         15194
_refine_ls_number_restraints     1
_refine_ls_R_factor_all          0.0640
_refine_ls_R_factor_gt           0.0539
_refine_ls_restrained_S_all      1.043
_refine_ls_shift/su_max          0.001
_refine_ls_shift/su_mean         0.000
_refine_ls_structure_factor_coef Fsqd
_refine_ls_weighting_details     
'w=1/[\s^2^(Fo^2^)+(0.0714P)^2^] where P=(Fo^2^+2Fc^2^)/3'
_refine_ls_weighting_scheme      calc
_refine_ls_wR_factor_gt          0.1291
_refine_ls_wR_factor_ref         0.1386
_refine_special_details          
;
 Refined as a 2-component inversion twin.
;
_olex2_refinement_description    
;
1. Twinned data refinement
 Scales: 0.5
 0.5
2. Fixed Uiso
 At 1.2 times of:
  All C(H) groups, All C(H,H) groups
 At 1.5 times of:
  All C(H,H,H) groups
3.a Secondary CH2 refined with riding coordinates:
 C26(H26a,H26b), C9(H9a,H9b), C6(H6a,H6b), C29(H29a,H29b), C35(H35a,H35b),
 C15(H15a,H15b), C62(H62a,H62b), C63(H63a,H63b), C51(H51a,H51b), C64(H64a,H64b),
  C52(H52a,H52b), C50(H50a,H50b), C44(H44a,H44b), C46(H46a,H46b), C57(H57a,
 H57b), C56(H56a,H56b), C58(H58a,H58b), C45(H45a,H45b)
3.b Aromatic/amide H refined with riding coordinates:
 C34(H34), C3(H3), C33(H33), C18(H18), C12(H12), C11(H11), C2(H2), C19(H19),
 C37(H37), C38(H38), C17(H17), C31(H31), C24(H24), C22(H22), C21(H21), C13(H13),
  C32(H32), C23(H23), C39(H39), C14(H14), C1(H1), C20(H20), C4(H4), C40(H40)
3.c Idealised Me refined as rotating group:
 C8(H8a,H8b,H8c), C28(H28a,H28b,H28c), C41(H41a,H41b,H41c), C59(H59a,H59b,
 H59c), C61(H61a,H61b,H61c), C55(H55a,H55b,H55c), C53(H53a,H53b,H53c), C47(H47a,
 H47b,H47c), C49(H49a,H49b,H49c), C43(H43a,H43b,H43c)
;
_atom_sites_solution_hydrogens   geom
_atom_sites_solution_primary     dual
_atom_sites_solution_secondary   ?
loop_
_atom_site_label
_atom_site_type_symbol
_atom_site_fract_x
_atom_site_fract_y
_atom_site_fract_z
_atom_site_U_iso_or_equiv
_atom_site_adp_type
_atom_site_occupancy
_atom_site_site_symmetry_order
_atom_site_calc_flag
_atom_site_refinement_flags_posn
_atom_site_refinement_flags_adp
_atom_site_refinement_flags_occupancy
_atom_site_disorder_assembly
_atom_site_disorder_group
Br4 Br 0.38460(6) 0.08286(7) 0.53363(3) 0.0379(2) Uani 1 1 d . . . . .
Br5 Br 0.61871(6) 1.08815(7) 0.39970(3) 0.0385(2) Uani 1 1 d . . . . .
Br2 Br -0.06785(6) 1.08042(7) 0.58448(3) 0.0415(3) Uani 1 1 d . . . . .
Br3 Br 0.18020(7) 0.07721(7) 0.46128(3) 0.0416(3) Uani 1 1 d . . . . .
Zn3 Zn 0.56731(6) 1.05757(7) 0.33779(3) 0.0298(2) Uani 1 1 d . . . . .
Br6 Br 0.61799(6) 1.13908(8) 0.28393(3) 0.0437(3) Uani 1 1 d . . . . .
Zn1 Zn -0.01809(6) 1.05307(7) 0.64665(3) 0.0298(2) Uani 1 1 d . . . . .
Zn2 Zn 0.27993(7) 0.16012(7) 0.49800(3) 0.0307(2) Uani 1 1 d . . . . .
Br1 Br -0.07329(7) 1.13287(8) 0.69987(4) 0.0495(3) Uani 1 1 d . . . . .
O4 O 0.4539(4) 0.3810(5) 0.36860(19) 0.0323(15) Uani 1 1 d . . . . .
O1 O -0.1485(4) 0.4302(4) 0.63970(19) 0.0295(14) Uani 1 1 d . . . . .
O6 O 0.6980(4) 0.4251(5) 0.35038(19) 0.0336(15) Uani 1 1 d . . . . .
O5 O 0.5766(4) 0.6082(5) 0.31337(18) 0.0327(15) Uani 1 1 d . . . . .
O2 O -0.0272(4) 0.6064(4) 0.67680(18) 0.0309(14) Uani 1 1 d . . . . .
N2 N -0.3969(5) 0.4195(5) 0.6435(2) 0.0287(16) Uani 1 1 d . . . . .
O3 O 0.0981(4) 0.3680(5) 0.6281(2) 0.0362(16) Uani 1 1 d . . . . .
O9 O 0.4431(5) 0.7130(7) 0.4256(2) 0.056(2) Uani 1 1 d . . . . .
N3 N 0.2151(4) 0.2368(5) 0.5378(2) 0.0300(16) Uani 1 1 d . . . . .
N6 N 0.5723(4) 0.9093(5) 0.3296(2) 0.0298(17) Uani 1 1 d . . . . .
N4 N 0.3418(5) 0.2431(5) 0.4587(2) 0.0312(16) Uani 1 1 d . . . . .
N5 N 0.9462(5) 0.4160(5) 0.3416(2) 0.0299(17) Uani 1 1 d . . . . .
N1 N -0.0215(5) 0.9047(5) 0.6563(2) 0.0286(17) Uani 1 1 d . . . . .
C34 C 0.8175(6) 0.3978(7) 0.3113(3) 0.031(2) Uani 1 1 d . . . . .
H34 H 0.787563 0.383918 0.288822 0.037 Uiso 1 1 calc R . . . .
C3 C 0.0067(5) 0.7409(6) 0.6342(3) 0.0301(19) Uani 1 1 d . . . . .
H3 H 0.027504 0.699236 0.614848 0.036 Uiso 1 1 calc R . . . .
O7 O -0.2757(7) 0.3564(7) 0.7594(2) 0.067(3) Uani 1 1 d . . . . .
C33 C 0.9010(6) 0.3998(7) 0.3109(3) 0.032(2) Uani 1 1 d . . . . .
H33 H 0.927622 0.388951 0.287275 0.038 Uiso 1 1 calc R . . . .
C10 C -0.2295(5) 0.4216(6) 0.6422(3) 0.0259(19) Uani 1 1 d . . . . .
C26 C 0.5393(5) 0.3694(7) 0.3615(3) 0.0283(19) Uani 1 1 d . . . . .
H26A H 0.551521 0.300468 0.354660 0.034 Uiso 1 1 calc R . . . .
H26B H 0.570727 0.386824 0.384496 0.034 Uiso 1 1 calc R . . . .
C18 C 0.1340(5) 0.2363(7) 0.5387(3) 0.033(2) Uani 1 1 d . . . . .
H18 H 0.105529 0.205858 0.518374 0.040 Uiso 1 1 calc R . . . .
C27 C 0.5616(5) 0.4378(6) 0.3283(3) 0.0259(19) Uani 1 1 d . . . . .
N13 N 0.7652(6) 0.3619(6) 0.1658(3) 0.045(2) Uani 1 1 d . . . . .
C30 C 0.7791(5) 0.4170(6) 0.3457(3) 0.0279(19) Uani 1 1 d . . . . .
C9 C -0.1005(6) 0.4161(7) 0.6740(3) 0.029(2) Uani 1 1 d . . . . .
H9A H -0.107373 0.348411 0.683619 0.035 Uiso 1 1 calc R . . . .
H9B H -0.118330 0.462298 0.694084 0.035 Uiso 1 1 calc R . . . .
C12 C -0.3554(6) 0.4434(7) 0.6113(3) 0.0295(19) Uani 1 1 d . . . . .
H12 H -0.384856 0.460528 0.589069 0.035 Uiso 1 1 calc R . . . .
C11 C -0.2741(5) 0.4438(6) 0.6099(3) 0.0255(18) Uani 1 1 d . . . . .
H11 H -0.247271 0.459321 0.586696 0.031 Uiso 1 1 calc R . . . .
C6 C -0.0004(5) 0.5377(6) 0.6484(3) 0.0272(18) Uani 1 1 d . . . . .
H6A H 0.057442 0.548380 0.642625 0.033 Uiso 1 1 calc R . . . .
H6B H -0.031727 0.546530 0.624593 0.033 Uiso 1 1 calc R . . . .
C5 C -0.0226(5) 0.7032(7) 0.6682(3) 0.0290(19) Uani 1 1 d . . . . .
C29 C 0.6477(5) 0.4163(7) 0.3169(3) 0.0283(19) Uani 1 1 d . . . . .
H29A H 0.651733 0.349237 0.306275 0.034 Uiso 1 1 calc R . . . .
H29B H 0.665564 0.463418 0.297130 0.034 Uiso 1 1 calc R . . . .
N7 N -0.2939(6) 0.3730(7) 0.8228(2) 0.043(2) Uani 1 1 d . . . . .
C2 C 0.0045(6) 0.8414(6) 0.6297(3) 0.032(2) Uani 1 1 d . . . . .
H2 H 0.022650 0.867661 0.606060 0.039 Uiso 1 1 calc R . . . .
C19 C 0.2545(6) 0.2789(7) 0.5665(3) 0.038(2) Uani 1 1 d . . . . .
H19 H 0.311833 0.279199 0.565912 0.046 Uiso 1 1 calc R . . . .
C37 C 0.5955(6) 0.7688(7) 0.2912(3) 0.038(2) Uani 1 1 d . . . . .
H37 H 0.611742 0.742529 0.267292 0.046 Uiso 1 1 calc R . . . .
C16 C 0.1317(5) 0.3235(6) 0.5977(3) 0.029(2) Uani 1 1 d . . . . .
N11 N 0.4105(6) 0.8015(7) 0.4778(3) 0.047(2) Uani 1 1 d . . . . .
C38 C 0.5942(6) 0.8675(7) 0.2966(3) 0.033(2) Uani 1 1 d . . . . .
H38 H 0.609646 0.908819 0.276007 0.040 Uiso 1 1 calc R . . . .
C17 C 0.0901(6) 0.2783(6) 0.5681(3) 0.032(2) Uani 1 1 d . . . . .
H17 H 0.032711 0.276391 0.567954 0.038 Uiso 1 1 calc R . . . .
C7 C -0.0133(5) 0.4345(6) 0.6641(3) 0.0274(19) Uani 1 1 d . . . . .
N12 N 0.4211(7) 0.6328(7) 0.4809(3) 0.055(3) Uani 1 1 d . . . . .
C35 C 0.5530(5) 0.5432(6) 0.3435(3) 0.0281(19) Uani 1 1 d . . . . .
H35A H 0.496365 0.556125 0.351016 0.034 Uiso 1 1 calc R . . . .
H35B H 0.588038 0.552913 0.366012 0.034 Uiso 1 1 calc R . . . .
O10 O 0.8297(6) 0.3804(6) 0.2225(2) 0.060(2) Uani 1 1 d . . . . .
C25 C 0.4210(5) 0.3346(6) 0.3986(3) 0.0271(18) Uani 1 1 d . . . . .
C31 C 0.8245(6) 0.4315(7) 0.3788(3) 0.031(2) Uani 1 1 d . . . . .
H31 H 0.799349 0.441000 0.402824 0.037 Uiso 1 1 calc R . . . .
C24 C 0.3380(6) 0.3379(7) 0.4023(3) 0.039(2) Uani 1 1 d . . . . .
H24 H 0.307003 0.373247 0.384143 0.047 Uiso 1 1 calc R . . . .
C15 C 0.0113(5) 0.3626(7) 0.6326(3) 0.029(2) Uani 1 1 d . . . . .
H15A H -0.004871 0.295034 0.639648 0.035 Uiso 1 1 calc R . . . .
H15B H -0.015750 0.380139 0.608401 0.035 Uiso 1 1 calc R . . . .
N14 N 0.8080(6) 0.2245(6) 0.2009(3) 0.044(2) Uani 1 1 d . . . . .
O8 O 0.1171(6) 0.6999(7) 0.5653(2) 0.059(2) Uani 1 1 d . . . . .
C22 C 0.2999(6) 0.2914(7) 0.4316(3) 0.041(2) Uani 1 1 d . . . . .
H22 H 0.242562 0.292909 0.432951 0.049 Uiso 1 1 calc R . . . .
N10 N 0.1398(7) 0.6118(7) 0.5116(3) 0.051(2) Uani 1 1 d . . . . .
N8 N -0.2978(7) 0.2185(7) 0.7940(3) 0.059(3) Uani 1 1 d . . . . .
C21 C 0.4215(6) 0.2407(7) 0.4559(3) 0.035(2) Uani 1 1 d . . . . .
H21 H 0.451076 0.207186 0.475170 0.041 Uiso 1 1 calc R . . . .
C13 C -0.3535(6) 0.3945(7) 0.6745(3) 0.031(2) Uani 1 1 d . . . . .
H13 H -0.381882 0.376843 0.697003 0.038 Uiso 1 1 calc R . . . .
C62 C 0.7332(8) 0.3011(9) 0.1350(3) 0.052(3) Uani 1 1 d . . . . .
H62A H 0.749474 0.329859 0.110220 0.062 Uiso 1 1 calc R . . . .
H62B H 0.673423 0.301881 0.136155 0.062 Uiso 1 1 calc R . . . .
C54 C 0.4272(6) 0.7136(8) 0.4592(3) 0.040(2) Uani 1 1 d . . . . .
C8 C 0.0358(6) 0.4187(7) 0.7006(3) 0.033(2) Uani 1 1 d . . . . .
H8A H 0.018664 0.465996 0.720030 0.049 Uiso 1 1 calc GR . . . .
H8B H 0.093356 0.427971 0.695128 0.049 Uiso 1 1 calc GR . . . .
H8C H 0.026908 0.351893 0.710069 0.049 Uiso 1 1 calc GR . . . .
C28 C 0.5081(6) 0.4204(7) 0.2935(3) 0.034(2) Uani 1 1 d . . . . .
H28A H 0.524808 0.464241 0.272790 0.050 Uiso 1 1 calc GR . . . .
H28B H 0.451635 0.433651 0.300127 0.050 Uiso 1 1 calc GR . . . .
H28C H 0.513456 0.352088 0.285133 0.050 Uiso 1 1 calc GR . . . .
C32 C 0.9075(6) 0.4316(6) 0.3750(3) 0.0300(19) Uani 1 1 d . . . . .
H32 H 0.939218 0.443296 0.397096 0.036 Uiso 1 1 calc R . . . .
N9 N 0.1511(7) 0.7823(7) 0.5120(3) 0.053(3) Uani 1 1 d . . . . .
C42 C -0.2884(7) 0.3181(8) 0.7909(3) 0.042(2) Uani 1 1 d . . . . .
C36 C 0.5731(5) 0.7065(7) 0.3205(3) 0.0293(19) Uani 1 1 d . . . . .
C23 C 0.4641(6) 0.2840(7) 0.4266(3) 0.0306(19) Uani 1 1 d . . . . .
H23 H 0.521303 0.279576 0.425521 0.037 Uiso 1 1 calc R . . . .
C39 C 0.5503(6) 0.8476(7) 0.3579(3) 0.033(2) Uani 1 1 d . . . . .
H39 H 0.534209 0.875617 0.381518 0.039 Uiso 1 1 calc R . . . .
C14 C -0.2706(6) 0.3930(6) 0.6754(3) 0.0299(19) Uani 1 1 d . . . . .
H14 H -0.242142 0.373379 0.697695 0.036 Uiso 1 1 calc R . . . .
C1 C -0.0480(6) 0.8658(7) 0.6894(3) 0.033(2) Uani 1 1 d . . . . .
H1 H -0.066957 0.908689 0.708777 0.040 Uiso 1 1 calc R . . . .
C63 C 0.7615(8) 0.1984(9) 0.1367(4) 0.063(4) Uani 1 1 d . . . . .
H63A H 0.725306 0.156811 0.121119 0.076 Uiso 1 1 calc R . . . .
H63B H 0.816383 0.194352 0.125675 0.076 Uiso 1 1 calc R . . . .
C20 C 0.2158(6) 0.3228(7) 0.5975(3) 0.041(2) Uani 1 1 d . . . . .
H20 H 0.245782 0.351191 0.617773 0.049 Uiso 1 1 calc R . . . .
C41 C -0.2870(8) 0.4790(9) 0.8203(4) 0.056(3) Uani 1 1 d . . . . .
H41A H -0.269228 0.497233 0.794572 0.084 Uiso 1 1 calc GR . . . .
H41B H -0.247504 0.502301 0.838990 0.084 Uiso 1 1 calc GR . . . .
H41C H -0.339664 0.508938 0.825485 0.084 Uiso 1 1 calc GR . . . .
C60 C 0.8016(7) 0.3241(7) 0.1976(3) 0.041(2) Uani 1 1 d . . . . .
C4 C -0.0486(6) 0.7672(6) 0.6961(3) 0.033(2) Uani 1 1 d . . . . .
H4 H -0.066874 0.742608 0.719988 0.039 Uiso 1 1 calc R . . . .
C40 C 0.5495(6) 0.7470(7) 0.3549(3) 0.033(2) Uani 1 1 d . . . . .
H40 H 0.533405 0.706857 0.375710 0.039 Uiso 1 1 calc R . . . .
C59 C 0.8384(9) 0.1852(9) 0.2365(4) 0.058(3) Uani 1 1 d . . . . .
H59A H 0.881707 0.227517 0.246177 0.087 Uiso 1 1 calc GR . . . .
H59B H 0.859607 0.118999 0.232269 0.087 Uiso 1 1 calc GR . . . .
H59C H 0.794535 0.182523 0.255257 0.087 Uiso 1 1 calc GR . . . .
C61 C 0.7525(7) 0.4658(8) 0.1628(4) 0.052(3) Uani 1 1 d . . . . .
H61A H 0.795745 0.494889 0.147426 0.077 Uiso 1 1 calc GR . . . .
H61B H 0.752636 0.495070 0.188266 0.077 Uiso 1 1 calc GR . . . .
H61C H 0.700289 0.478233 0.150470 0.077 Uiso 1 1 calc GR . . . .
C51 C 0.1593(11) 0.6993(12) 0.4524(4) 0.080(5) Uani 1 1 d . . . . .
H51A H 0.197906 0.697381 0.430895 0.096 Uiso 1 1 calc R . . . .
H51B H 0.104444 0.702422 0.441238 0.096 Uiso 1 1 calc R . . . .
C48 C 0.1352(7) 0.6998(8) 0.5316(3) 0.043(2) Uani 1 1 d . . . . .
C64 C 0.7633(10) 0.1605(8) 0.1758(4) 0.066(4) Uani 1 1 d . . . . .
H64A H 0.707292 0.153768 0.185398 0.080 Uiso 1 1 calc R . . . .
H64B H 0.788430 0.094679 0.175917 0.080 Uiso 1 1 calc R . . . .
C52 C 0.1723(14) 0.7879(12) 0.4722(4) 0.096(6) Uani 1 1 d . . . . .
H52A H 0.140053 0.840358 0.459994 0.115 Uiso 1 1 calc R . . . .
H52B H 0.230002 0.806127 0.469954 0.115 Uiso 1 1 calc R . . . .
C55 C 0.4147(12) 0.8931(11) 0.4563(4) 0.084(5) Uani 1 1 d . . . . .
H55A H 0.469511 0.919902 0.457974 0.126 Uiso 1 1 calc GR . . . .
H55B H 0.376294 0.940318 0.467053 0.126 Uiso 1 1 calc GR . . . .
H55C H 0.401148 0.880536 0.429579 0.126 Uiso 1 1 calc GR . . . .
C50 C 0.1659(14) 0.6065(12) 0.4725(5) 0.097(6) Uani 1 1 d . . . . .
H50A H 0.132973 0.556757 0.459067 0.116 Uiso 1 1 calc R . . . .
H50B H 0.222822 0.584496 0.471851 0.116 Uiso 1 1 calc R . . . .
C53 C 0.4411(14) 0.5387(11) 0.4615(6) 0.104(7) Uani 1 1 d . . . . .
H53A H 0.455985 0.551754 0.434961 0.156 Uiso 1 1 calc GR . . . .
H53B H 0.394064 0.495125 0.462217 0.156 Uiso 1 1 calc GR . . . .
H53C H 0.486538 0.507184 0.474633 0.156 Uiso 1 1 calc GR . . . .
C44 C -0.3199(11) 0.1735(11) 0.8298(6) 0.093(6) Uani 1 1 d . . . . .
H44A H -0.298341 0.105834 0.830786 0.111 Uiso 1 1 calc R . . . .
H44B H -0.379521 0.169743 0.831729 0.111 Uiso 1 1 calc R . . . .
C47 C 0.1529(13) 0.8749(10) 0.5335(4) 0.087(5) Uani 1 1 d . . . . .
H47A H 0.104755 0.879427 0.549663 0.130 Uiso 1 1 calc GR . . . .
H47B H 0.153800 0.930210 0.515660 0.130 Uiso 1 1 calc GR . . . .
H47C H 0.201383 0.876838 0.549526 0.130 Uiso 1 1 calc GR . . . .
C46 C -0.3105(9) 0.3332(11) 0.8607(4) 0.062(3) Uani 1 1 d . . . . .
H46A H -0.280242 0.371273 0.880053 0.074 Uiso 1 1 calc R . . . .
H46B H -0.368831 0.339646 0.866378 0.074 Uiso 1 1 calc R . . . .
C57 C 0.3835(11) 0.7221(12) 0.5372(4) 0.079(5) Uani 1 1 d . . . . .
H57A H 0.324250 0.719478 0.540703 0.094 Uiso 1 1 calc R . . . .
H57B H 0.407800 0.725219 0.562979 0.094 Uiso 1 1 calc R . . . .
C49 C 0.1250(12) 0.5226(10) 0.5318(6) 0.098(6) Uani 1 1 d . . . . .
H49A H 0.176513 0.490821 0.537859 0.147 Uiso 1 1 calc GR . . . .
H49B H 0.092234 0.478684 0.516025 0.147 Uiso 1 1 calc GR . . . .
H49C H 0.096010 0.537191 0.555541 0.147 Uiso 1 1 calc GR . . . .
C43 C -0.2987(12) 0.1596(12) 0.7603(6) 0.099(6) Uani 1 1 d . . . . .
H43A H -0.280787 0.198939 0.738467 0.148 Uiso 1 1 calc GR . . . .
H43B H -0.353653 0.135729 0.755638 0.148 Uiso 1 1 calc GR . . . .
H43C H -0.262235 0.103581 0.763589 0.148 Uiso 1 1 calc GR . . . .
C56 C 0.4014(15) 0.8105(12) 0.5189(4) 0.102(7) Uani 1 1 d . . . . .
H56A H 0.452020 0.837376 0.529635 0.123 Uiso 1 1 calc R . . . .
H56B H 0.357682 0.858092 0.524286 0.123 Uiso 1 1 calc R . . . .
C58 C 0.407(2) 0.6329(13) 0.5208(5) 0.142(12) Uani 1 1 d . . . . .
H58A H 0.365219 0.583438 0.526435 0.170 Uiso 1 1 calc R . . . .
H58B H 0.457575 0.611108 0.533544 0.170 Uiso 1 1 calc R . . . .
C45 C -0.2874(12) 0.2313(14) 0.8630(5) 0.100(7) Uani 1 1 d . . . . .
H45A H -0.308017 0.202928 0.887047 0.119 Uiso 1 1 calc R . . . .
H45B H -0.227721 0.226335 0.863271 0.119 Uiso 1 1 calc R . . . .

loop_
_atom_site_aniso_label
_atom_site_aniso_U_11
_atom_site_aniso_U_22
_atom_site_aniso_U_33
_atom_site_aniso_U_23
_atom_site_aniso_U_13
_atom_site_aniso_U_12
Br4 0.0387(5) 0.0391(5) 0.0359(5) 0.0065(4) 0.0075(4) 0.0105(4)
Br5 0.0310(5) 0.0387(5) 0.0456(6) -0.0008(4) -0.0107(4) -0.0015(4)
Br2 0.0340(5) 0.0354(5) 0.0552(7) 0.0030(5) -0.0126(5) 0.0009(4)
Br3 0.0405(6) 0.0434(5) 0.0410(6) -0.0029(4) 0.0094(5) -0.0101(4)
Zn3 0.0232(5) 0.0279(5) 0.0382(6) 0.0059(5) -0.0001(5) 0.0001(4)
Br6 0.0386(6) 0.0402(5) 0.0522(6) 0.0206(5) 0.0071(5) 0.0025(4)
Zn1 0.0239(5) 0.0233(5) 0.0423(6) -0.0039(5) 0.0040(5) -0.0002(4)
Zn2 0.0290(5) 0.0289(5) 0.0343(6) 0.0049(5) 0.0090(4) 0.0012(4)
Br1 0.0521(7) 0.0325(5) 0.0640(7) -0.0158(5) 0.0258(6) -0.0030(4)
O4 0.019(3) 0.036(3) 0.043(4) 0.015(3) 0.004(3) -0.002(2)
O1 0.018(3) 0.034(3) 0.036(4) -0.001(3) 0.000(3) 0.004(2)
O6 0.021(3) 0.049(4) 0.031(4) 0.000(3) 0.003(3) -0.004(3)
O5 0.045(4) 0.026(3) 0.028(4) 0.003(3) 0.008(3) -0.010(3)
O2 0.038(4) 0.025(3) 0.030(4) -0.002(3) 0.006(3) 0.002(3)
N2 0.024(4) 0.029(4) 0.033(4) 0.000(3) 0.004(3) -0.002(3)
O3 0.024(3) 0.032(3) 0.052(4) -0.014(3) -0.001(3) 0.002(3)
O9 0.050(5) 0.076(6) 0.041(5) -0.010(4) 0.006(4) 0.002(4)
N3 0.026(4) 0.023(4) 0.041(5) -0.001(3) 0.010(3) -0.001(3)
N6 0.024(4) 0.029(4) 0.037(5) 0.010(3) 0.004(3) 0.001(3)
N4 0.031(4) 0.026(4) 0.037(4) 0.008(3) 0.005(3) 0.000(3)
N5 0.026(4) 0.031(4) 0.032(4) 0.000(3) 0.005(3) -0.001(3)
N1 0.028(4) 0.025(4) 0.033(4) -0.004(3) 0.007(3) 0.000(3)
C34 0.022(4) 0.035(5) 0.035(5) -0.008(4) -0.002(4) 0.001(3)
C3 0.030(5) 0.026(4) 0.035(5) -0.003(4) 0.004(4) -0.001(3)
O7 0.113(8) 0.061(6) 0.029(4) 0.005(4) -0.011(5) 0.018(5)
C33 0.037(5) 0.027(4) 0.032(5) -0.006(4) 0.001(4) -0.004(4)
C10 0.028(5) 0.023(4) 0.026(5) -0.001(3) 0.004(4) 0.005(3)
C26 0.022(4) 0.032(4) 0.031(5) 0.005(4) 0.004(4) -0.002(3)
C18 0.029(5) 0.029(5) 0.041(6) 0.007(4) -0.001(4) 0.001(4)
C27 0.022(4) 0.030(4) 0.026(5) 0.006(4) 0.003(4) -0.006(3)
N13 0.053(6) 0.034(4) 0.048(6) 0.006(4) -0.012(4) -0.008(4)
C30 0.022(4) 0.031(4) 0.031(5) 0.003(4) 0.002(4) -0.004(3)
C9 0.027(5) 0.031(5) 0.030(5) 0.003(4) 0.001(4) 0.004(3)
C12 0.030(5) 0.030(4) 0.028(5) -0.002(4) -0.001(4) 0.003(4)
C11 0.026(5) 0.025(4) 0.026(4) -0.001(3) 0.002(4) -0.001(3)
C6 0.025(4) 0.030(4) 0.027(5) -0.006(4) 0.002(4) 0.003(3)
C5 0.028(5) 0.035(5) 0.025(5) -0.001(4) -0.001(4) 0.002(3)
C29 0.018(4) 0.036(5) 0.031(5) -0.001(4) 0.002(4) -0.005(3)
N7 0.048(5) 0.046(5) 0.033(5) 0.001(4) 0.004(4) -0.002(4)
C2 0.041(5) 0.024(4) 0.032(5) 0.001(4) 0.008(4) 0.001(4)
C19 0.024(5) 0.029(5) 0.061(7) -0.010(4) 0.012(4) 0.000(4)
C37 0.045(6) 0.037(5) 0.033(5) 0.005(4) 0.005(4) -0.011(4)
C16 0.023(4) 0.018(4) 0.046(6) -0.006(4) 0.005(4) 0.001(3)
N11 0.063(6) 0.044(5) 0.035(5) -0.003(4) 0.017(4) 0.002(4)
C38 0.042(6) 0.027(5) 0.030(5) 0.002(4) 0.001(4) -0.006(4)
C17 0.025(4) 0.028(4) 0.042(6) 0.001(4) 0.005(4) 0.004(3)
C7 0.025(5) 0.026(4) 0.031(5) -0.002(4) -0.002(4) 0.004(3)
N12 0.070(7) 0.038(5) 0.056(6) -0.005(5) 0.008(5) 0.005(4)
C35 0.029(5) 0.030(4) 0.026(5) 0.007(4) 0.005(4) -0.003(3)
O10 0.090(7) 0.049(5) 0.042(5) -0.008(4) -0.015(4) -0.009(4)
C25 0.023(4) 0.021(4) 0.037(5) 0.007(4) 0.002(4) 0.002(3)
C31 0.025(5) 0.037(5) 0.032(5) 0.004(4) -0.001(4) 0.002(3)
C24 0.026(5) 0.037(5) 0.055(7) 0.022(5) 0.007(5) 0.003(4)
C15 0.018(4) 0.032(5) 0.037(5) -0.003(4) 0.002(4) 0.001(3)
N14 0.052(5) 0.034(4) 0.046(5) 0.000(4) -0.002(4) 0.000(4)
O8 0.077(6) 0.067(6) 0.035(5) 0.003(4) 0.019(4) -0.001(4)
C22 0.026(5) 0.041(5) 0.056(7) 0.009(5) 0.018(5) 0.000(4)
N10 0.069(7) 0.042(5) 0.043(6) -0.004(4) 0.007(5) -0.008(5)
N8 0.062(6) 0.035(5) 0.082(8) -0.002(5) -0.033(6) -0.001(4)
C21 0.034(5) 0.036(5) 0.033(5) 0.007(4) -0.002(4) -0.002(4)
C13 0.030(5) 0.035(5) 0.029(5) 0.004(4) 0.001(4) 0.002(4)
C62 0.054(7) 0.063(8) 0.038(6) -0.001(5) -0.005(5) 0.008(5)
C54 0.042(6) 0.048(6) 0.029(5) -0.006(5) 0.006(4) -0.003(4)
C8 0.026(5) 0.037(5) 0.035(5) 0.007(4) -0.006(4) 0.003(3)
C28 0.029(5) 0.036(5) 0.036(6) 0.004(4) -0.004(4) -0.008(4)
C32 0.031(5) 0.029(4) 0.030(5) 0.000(4) 0.001(4) 0.000(3)
N9 0.083(8) 0.040(5) 0.036(5) 0.004(4) 0.013(5) 0.006(5)
C42 0.045(6) 0.040(5) 0.042(6) 0.008(5) -0.010(5) -0.006(4)
C36 0.026(5) 0.029(5) 0.032(5) 0.000(4) -0.002(4) -0.005(3)
C23 0.024(4) 0.038(5) 0.030(5) 0.004(4) 0.003(4) -0.004(3)
C39 0.032(5) 0.030(5) 0.035(5) 0.003(4) 0.007(4) 0.001(4)
C14 0.032(5) 0.028(4) 0.030(5) 0.004(4) 0.007(4) 0.002(4)
C1 0.043(6) 0.029(5) 0.027(5) -0.004(4) 0.006(4) 0.003(4)
C63 0.063(8) 0.056(8) 0.071(9) -0.030(7) -0.019(7) 0.006(6)
C20 0.027(5) 0.032(5) 0.064(7) -0.011(5) 0.000(5) 0.002(4)
C41 0.051(7) 0.048(7) 0.069(8) -0.013(6) 0.001(6) 0.011(5)
C60 0.049(6) 0.036(5) 0.038(6) 0.000(4) 0.009(5) 0.001(4)
C4 0.047(6) 0.027(4) 0.024(5) 0.003(4) 0.003(4) -0.001(4)
C40 0.030(5) 0.032(5) 0.036(5) 0.004(4) 0.006(4) -0.001(4)
C59 0.067(8) 0.045(6) 0.062(8) 0.011(6) -0.001(6) 0.005(6)
C61 0.046(6) 0.035(6) 0.074(8) 0.013(6) -0.011(6) -0.002(5)
C51 0.117(14) 0.085(11) 0.038(7) -0.012(7) 0.008(8) 0.011(9)
C48 0.042(6) 0.049(6) 0.037(6) 0.001(5) 0.004(5) -0.004(4)
C64 0.077(10) 0.034(6) 0.087(10) -0.004(6) -0.029(8) 0.003(6)
C52 0.18(2) 0.065(10) 0.038(7) 0.010(7) 0.012(10) -0.005(11)
C55 0.149(16) 0.054(8) 0.049(8) 0.013(7) 0.021(9) 0.006(9)
C50 0.17(2) 0.069(10) 0.055(9) -0.027(8) 0.003(10) 0.019(11)
C53 0.17(2) 0.040(8) 0.100(14) -0.010(8) 0.018(13) 0.018(9)
C44 0.100(13) 0.046(8) 0.132(17) 0.034(10) 0.025(12) -0.015(8)
C47 0.161(18) 0.047(8) 0.053(9) -0.002(7) 0.011(10) -0.003(9)
C46 0.062(8) 0.082(10) 0.041(7) 0.011(7) 0.007(6) 0.006(7)
C57 0.116(14) 0.096(11) 0.024(6) 0.006(7) 0.015(7) 0.019(9)
C49 0.123(15) 0.032(7) 0.139(17) 0.007(9) 0.018(13) -0.018(8)
C43 0.111(15) 0.073(10) 0.112(14) -0.046(10) -0.040(12) -0.002(10)
C56 0.20(2) 0.063(10) 0.049(9) -0.004(8) 0.052(11) 0.007(11)
C58 0.32(4) 0.068(12) 0.041(9) 0.025(9) 0.028(15) 0.022(16)
C45 0.108(14) 0.108(14) 0.083(12) 0.056(11) 0.038(11) 0.027(11)

_geom_special_details            
;
 All esds (except the esd in the dihedral angle between two l.s. planes)
 are estimated using the full covariance matrix.  The cell esds are taken
 into account individually in the estimation of esds in distances, angles
 and torsion angles; correlations between esds in cell parameters are only
 used when they are defined by crystal symmetry.  An approximate (isotropic)
 treatment of cell esds is used for estimating esds involving l.s. planes.
;
loop_
_geom_bond_atom_site_label_1
_geom_bond_atom_site_label_2
_geom_bond_distance
_geom_bond_site_symmetry_2
_geom_bond_publ_flag
Br4 Zn2 2.3821(15) . ?
Br5 Zn3 2.3690(16) . ?
Br2 Zn1 2.3603(16) . ?
Br3 Zn2 2.3797(16) . ?
Zn3 Br6 2.3469(15) . ?
Zn3 N6 2.044(8) . ?
Zn3 N5 2.042(8) 4_465 ?
Zn1 Br1 2.3459(15) . ?
Zn1 N2 2.044(8) 4_565 ?
Zn1 N1 2.052(7) . ?
Zn2 N3 2.047(7) . ?
Zn2 N4 2.055(7) . ?
O4 C26 1.446(10) . ?
O4 C25 1.344(11) . ?
O1 C10 1.349(11) . ?
O1 C9 1.453(11) . ?
O6 C30 1.356(11) . ?
O6 C29 1.445(11) . ?
O5 C35 1.433(10) . ?
O5 C36 1.364(11) . ?
O2 C6 1.437(10) . ?
O2 C5 1.356(11) . ?
N2 C12 1.360(13) . ?
N2 C13 1.347(13) . ?
O3 C16 1.348(11) . ?
O3 C15 1.447(11) . ?
O9 C54 1.208(12) . ?
N3 C18 1.344(12) . ?
N3 C19 1.331(13) . ?
N6 C38 1.340(13) . ?
N6 C39 1.353(12) . ?
N4 C22 1.349(13) . ?
N4 C21 1.324(12) . ?
N5 C33 1.329(13) . ?
N5 C32 1.352(13) . ?
N1 C2 1.343(12) . ?
N1 C1 1.349(12) . ?
C34 H34 0.9500 . ?
C34 C33 1.382(13) . ?
C34 C30 1.390(13) . ?
C3 H3 0.9500 . ?
C3 C5 1.385(13) . ?
C3 C2 1.381(12) . ?
O7 C42 1.239(14) . ?
C33 H33 0.9500 . ?
C10 C11 1.385(13) . ?
C10 C14 1.406(13) . ?
C26 H26A 0.9900 . ?
C26 H26B 0.9900 . ?
C26 C27 1.534(12) . ?
C18 H18 0.9500 . ?
C18 C17 1.384(14) . ?
C27 C29 1.510(12) . ?
C27 C35 1.539(12) . ?
C27 C28 1.529(13) . ?
N13 C62 1.463(15) . ?
N13 C60 1.367(14) . ?
N13 C61 1.435(13) . ?
C30 C31 1.396(14) . ?
C9 H9A 0.9900 . ?
C9 H9B 0.9900 . ?
C9 C7 1.507(13) . ?
C12 H12 0.9500 . ?
C12 C11 1.348(13) . ?
C11 H11 0.9500 . ?
C6 H6A 0.9900 . ?
C6 H6B 0.9900 . ?
C6 C7 1.527(12) . ?
C5 C4 1.381(13) . ?
C29 H29A 0.9900 . ?
C29 H29B 0.9900 . ?
N7 C42 1.351(14) . ?
N7 C41 1.453(15) . ?
N7 C46 1.461(15) . ?
C2 H2 0.9500 . ?
C19 H19 0.9500 . ?
C19 C20 1.396(14) . ?
C37 H37 0.9500 . ?
C37 C38 1.360(13) . ?
C37 C36 1.383(13) . ?
C16 C17 1.391(13) . ?
C16 C20 1.392(13) . ?
N11 C54 1.393(13) . ?
N11 C55 1.459(17) . ?
N11 C56 1.453(16) . ?
C38 H38 0.9500 . ?
C17 H17 0.9500 . ?
C7 C15 1.533(13) . ?
C7 C8 1.531(13) . ?
N12 C54 1.344(15) . ?
N12 C53 1.490(17) . ?
N12 C58 1.416(19) . ?
C35 H35A 0.9900 . ?
C35 H35B 0.9900 . ?
O10 C60 1.253(13) . ?
C25 C24 1.381(13) . ?
C25 C23 1.396(13) . ?
C31 H31 0.9500 . ?
C31 C32 1.381(13) . ?
C24 H24 0.9500 . ?
C24 C22 1.363(13) . ?
C15 H15A 0.9900 . ?
C15 H15B 0.9900 . ?
N14 C60 1.367(13) . ?
N14 C59 1.449(15) . ?
N14 C64 1.444(15) . ?
O8 C48 1.222(13) . ?
C22 H22 0.9500 . ?
N10 C48 1.391(15) . ?
N10 C50 1.437(19) . ?
N10 C49 1.431(17) . ?
N8 C42 1.370(14) . ?
N8 C44 1.45(2) . ?
N8 C43 1.429(19) . ?
C21 H21 0.9500 . ?
C21 C23 1.379(13) . ?
C13 H13 0.9500 . ?
C13 C14 1.373(14) . ?
C62 H62A 0.9900 . ?
C62 H62B 0.9900 . ?
C62 C63 1.478(17) . ?
C8 H8A 0.9800 . ?
C8 H8B 0.9800 . ?
C8 H8C 0.9800 . ?
C28 H28A 0.9800 . ?
C28 H28B 0.9800 . ?
C28 H28C 0.9800 . ?
C32 H32 0.9500 . ?
N9 C48 1.343(14) . ?
N9 C52 1.443(16) . ?
N9 C47 1.471(16) . ?
C36 C40 1.385(13) . ?
C23 H23 0.9500 . ?
C39 H39 0.9500 . ?
C39 C40 1.375(13) . ?
C14 H14 0.9500 . ?
C1 H1 0.9500 . ?
C1 C4 1.365(12) . ?
C63 H63A 0.9900 . ?
C63 H63B 0.9900 . ?
C63 C64 1.47(2) . ?
C20 H20 0.9500 . ?
C41 H41A 0.9800 . ?
C41 H41B 0.9800 . ?
C41 H41C 0.9800 . ?
C4 H4 0.9500 . ?
C40 H40 0.9500 . ?
C59 H59A 0.9800 . ?
C59 H59B 0.9800 . ?
C59 H59C 0.9800 . ?
C61 H61A 0.9800 . ?
C61 H61B 0.9800 . ?
C61 H61C 0.9800 . ?
C51 H51A 0.9900 . ?
C51 H51B 0.9900 . ?
C51 C52 1.41(2) . ?
C51 C50 1.45(2) . ?
C64 H64A 0.9900 . ?
C64 H64B 0.9900 . ?
C52 H52A 0.9900 . ?
C52 H52B 0.9900 . ?
C55 H55A 0.9800 . ?
C55 H55B 0.9800 . ?
C55 H55C 0.9800 . ?
C50 H50A 0.9900 . ?
C50 H50B 0.9900 . ?
C53 H53A 0.9800 . ?
C53 H53B 0.9800 . ?
C53 H53C 0.9800 . ?
C44 H44A 0.9900 . ?
C44 H44B 0.9900 . ?
C44 C45 1.50(3) . ?
C47 H47A 0.9800 . ?
C47 H47B 0.9800 . ?
C47 H47C 0.9800 . ?
C46 H46A 0.9900 . ?
C46 H46B 0.9900 . ?
C46 C45 1.44(2) . ?
C57 H57A 0.9900 . ?
C57 H57B 0.9900 . ?
C57 C56 1.40(2) . ?
C57 C58 1.40(2) . ?
C49 H49A 0.9800 . ?
C49 H49B 0.9800 . ?
C49 H49C 0.9800 . ?
C43 H43A 0.9800 . ?
C43 H43B 0.9800 . ?
C43 H43C 0.9800 . ?
C56 H56A 0.9900 . ?
C56 H56B 0.9900 . ?
C58 H58A 0.9900 . ?
C58 H58B 0.9900 . ?
C45 H45A 0.9900 . ?
C45 H45B 0.9900 . ?

loop_
_geom_angle_atom_site_label_1
_geom_angle_atom_site_label_2
_geom_angle_atom_site_label_3
_geom_angle
_geom_angle_site_symmetry_1
_geom_angle_site_symmetry_3
_geom_angle_publ_flag
Br6 Zn3 Br5 121.73(6) . . ?
N6 Zn3 Br5 106.8(2) . . ?
N6 Zn3 Br6 109.9(2) . . ?
N5 Zn3 Br5 105.2(2) 4_465 . ?
N5 Zn3 Br6 108.6(2) 4_465 . ?
N5 Zn3 N6 102.9(3) 4_465 . ?
Br1 Zn1 Br2 121.72(6) . . ?
N2 Zn1 Br2 105.3(2) 4_565 . ?
N2 Zn1 Br1 109.9(2) 4_565 . ?
N2 Zn1 N1 102.5(3) 4_565 . ?
N1 Zn1 Br2 107.4(2) . . ?
N1 Zn1 Br1 108.4(2) . . ?
Br3 Zn2 Br4 125.36(5) . . ?
N3 Zn2 Br4 104.5(2) . . ?
N3 Zn2 Br3 104.3(2) . . ?
N3 Zn2 N4 115.9(3) . . ?
N4 Zn2 Br4 103.4(2) . . ?
N4 Zn2 Br3 104.2(2) . . ?
C25 O4 C26 118.7(7) . . ?
C10 O1 C9 118.6(7) . . ?
C30 O6 C29 117.8(7) . . ?
C36 O5 C35 117.5(7) . . ?
C5 O2 C6 117.6(7) . . ?
C12 N2 Zn1 119.8(6) . 4_465 ?
C13 N2 Zn1 121.8(6) . 4_465 ?
C13 N2 C12 117.4(8) . . ?
C16 O3 C15 118.2(7) . . ?
C18 N3 Zn2 122.6(6) . . ?
C19 N3 Zn2 118.6(6) . . ?
C19 N3 C18 118.2(8) . . ?
C38 N6 Zn3 123.6(6) . . ?
C38 N6 C39 116.3(8) . . ?
C39 N6 Zn3 120.0(7) . . ?
C22 N4 Zn2 119.0(6) . . ?
C21 N4 Zn2 122.2(6) . . ?
C21 N4 C22 118.2(8) . . ?
C33 N5 Zn3 122.0(7) . 4_565 ?
C33 N5 C32 117.4(8) . . ?
C32 N5 Zn3 119.6(6) . 4_565 ?
C2 N1 Zn1 120.6(6) . . ?
C2 N1 C1 116.8(8) . . ?
C1 N1 Zn1 122.6(6) . . ?
C33 C34 H34 121.2 . . ?
C33 C34 C30 117.6(9) . . ?
C30 C34 H34 121.2 . . ?
C5 C3 H3 121.3 . . ?
C2 C3 H3 121.3 . . ?
C2 C3 C5 117.3(9) . . ?
N5 C33 C34 123.9(9) . . ?
N5 C33 H33 118.0 . . ?
C34 C33 H33 118.0 . . ?
O1 C10 C11 117.2(8) . . ?
O1 C10 C14 124.0(8) . . ?
C11 C10 C14 118.8(8) . . ?
O4 C26 H26A 110.2 . . ?
O4 C26 H26B 110.2 . . ?
O4 C26 C27 107.4(7) . . ?
H26A C26 H26B 108.5 . . ?
C27 C26 H26A 110.2 . . ?
C27 C26 H26B 110.2 . . ?
N3 C18 H18 118.6 . . ?
N3 C18 C17 122.8(9) . . ?
C17 C18 H18 118.6 . . ?
C26 C27 C35 106.5(7) . . ?
C29 C27 C26 108.1(7) . . ?
C29 C27 C35 111.1(7) . . ?
C29 C27 C28 107.7(8) . . ?
C28 C27 C26 111.8(7) . . ?
C28 C27 C35 111.5(8) . . ?
C60 N13 C62 123.2(9) . . ?
C60 N13 C61 119.9(9) . . ?
C61 N13 C62 116.8(9) . . ?
O6 C30 C34 125.0(8) . . ?
O6 C30 C31 114.9(8) . . ?
C34 C30 C31 120.1(8) . . ?
O1 C9 H9A 110.0 . . ?
O1 C9 H9B 110.0 . . ?
O1 C9 C7 108.2(7) . . ?
H9A C9 H9B 108.4 . . ?
C7 C9 H9A 110.0 . . ?
C7 C9 H9B 110.0 . . ?
N2 C12 H12 118.7 . . ?
C11 C12 N2 122.5(9) . . ?
C11 C12 H12 118.7 . . ?
C10 C11 H11 120.0 . . ?
C12 C11 C10 120.0(9) . . ?
C12 C11 H11 120.0 . . ?
O2 C6 H6A 110.1 . . ?
O2 C6 H6B 110.1 . . ?
O2 C6 C7 107.9(7) . . ?
H6A C6 H6B 108.4 . . ?
C7 C6 H6A 110.1 . . ?
C7 C6 H6B 110.1 . . ?
O2 C5 C3 124.9(8) . . ?
O2 C5 C4 116.0(8) . . ?
C4 C5 C3 119.1(9) . . ?
O6 C29 C27 108.2(7) . . ?
O6 C29 H29A 110.1 . . ?
O6 C29 H29B 110.1 . . ?
C27 C29 H29A 110.1 . . ?
C27 C29 H29B 110.1 . . ?
H29A C29 H29B 108.4 . . ?
C42 N7 C41 119.6(9) . . ?
C42 N7 C46 124.2(10) . . ?
C41 N7 C46 116.1(10) . . ?
N1 C2 C3 124.4(9) . . ?
N1 C2 H2 117.8 . . ?
C3 C2 H2 117.8 . . ?
N3 C19 H19 118.3 . . ?
N3 C19 C20 123.3(9) . . ?
C20 C19 H19 118.3 . . ?
C38 C37 H37 120.0 . . ?
C38 C37 C36 120.0(10) . . ?
C36 C37 H37 120.0 . . ?
O3 C16 C17 125.9(8) . . ?
O3 C16 C20 114.8(8) . . ?
C17 C16 C20 119.2(9) . . ?
C54 N11 C55 119.0(10) . . ?
C54 N11 C56 123.9(10) . . ?
C56 N11 C55 116.3(11) . . ?
N6 C38 C37 123.0(9) . . ?
N6 C38 H38 118.5 . . ?
C37 C38 H38 118.5 . . ?
C18 C17 C16 118.6(9) . . ?
C18 C17 H17 120.7 . . ?
C16 C17 H17 120.7 . . ?
C9 C7 C6 111.7(7) . . ?
C9 C7 C15 108.3(7) . . ?
C9 C7 C8 107.1(8) . . ?
C6 C7 C15 107.0(7) . . ?
C6 C7 C8 111.0(7) . . ?
C8 C7 C15 111.8(7) . . ?
C54 N12 C53 115.4(12) . . ?
C54 N12 C58 124.9(11) . . ?
C58 N12 C53 119.2(13) . . ?
O5 C35 C27 107.4(7) . . ?
O5 C35 H35A 110.2 . . ?
O5 C35 H35B 110.2 . . ?
C27 C35 H35A 110.2 . . ?
C27 C35 H35B 110.2 . . ?
H35A C35 H35B 108.5 . . ?
O4 C25 C24 117.4(8) . . ?
O4 C25 C23 125.3(8) . . ?
C24 C25 C23 117.3(8) . . ?
C30 C31 H31 121.4 . . ?
C32 C31 C30 117.2(9) . . ?
C32 C31 H31 121.4 . . ?
C25 C24 H24 119.4 . . ?
C22 C24 C25 121.1(9) . . ?
C22 C24 H24 119.4 . . ?
O3 C15 C7 108.0(7) . . ?
O3 C15 H15A 110.1 . . ?
O3 C15 H15B 110.1 . . ?
C7 C15 H15A 110.1 . . ?
C7 C15 H15B 110.1 . . ?
H15A C15 H15B 108.4 . . ?
C60 N14 C59 118.0(10) . . ?
C60 N14 C64 120.5(10) . . ?
C64 N14 C59 118.7(9) . . ?
N4 C22 C24 121.3(9) . . ?
N4 C22 H22 119.3 . . ?
C24 C22 H22 119.3 . . ?
C48 N10 C50 122.7(11) . . ?
C48 N10 C49 118.2(12) . . ?
C49 N10 C50 118.8(13) . . ?
C42 N8 C44 121.2(12) . . ?
C42 N8 C43 119.6(13) . . ?
C43 N8 C44 118.5(13) . . ?
N4 C21 H21 118.2 . . ?
N4 C21 C23 123.6(9) . . ?
C23 C21 H21 118.2 . . ?
N2 C13 H13 118.1 . . ?
N2 C13 C14 123.8(9) . . ?
C14 C13 H13 118.1 . . ?
N13 C62 H62A 109.0 . . ?
N13 C62 H62B 109.0 . . ?
N13 C62 C63 113.0(10) . . ?
H62A C62 H62B 107.8 . . ?
C63 C62 H62A 109.0 . . ?
C63 C62 H62B 109.0 . . ?
O9 C54 N11 120.4(11) . . ?
O9 C54 N12 124.5(11) . . ?
N12 C54 N11 115.1(9) . . ?
C7 C8 H8A 109.5 . . ?
C7 C8 H8B 109.5 . . ?
C7 C8 H8C 109.5 . . ?
H8A C8 H8B 109.5 . . ?
H8A C8 H8C 109.5 . . ?
H8B C8 H8C 109.5 . . ?
C27 C28 H28A 109.5 . . ?
C27 C28 H28B 109.5 . . ?
C27 C28 H28C 109.5 . . ?
H28A C28 H28B 109.5 . . ?
H28A C28 H28C 109.5 . . ?
H28B C28 H28C 109.5 . . ?
N5 C32 C31 123.7(9) . . ?
N5 C32 H32 118.2 . . ?
C31 C32 H32 118.2 . . ?
C48 N9 C52 125.9(11) . . ?
C48 N9 C47 117.5(10) . . ?
C52 N9 C47 116.5(11) . . ?
O7 C42 N7 121.1(10) . . ?
O7 C42 N8 120.5(11) . . ?
N7 C42 N8 118.4(10) . . ?
O5 C36 C37 117.1(9) . . ?
O5 C36 C40 124.3(8) . . ?
C37 C36 C40 118.6(9) . . ?
C25 C23 H23 120.8 . . ?
C21 C23 C25 118.4(8) . . ?
C21 C23 H23 120.8 . . ?
N6 C39 H39 117.7 . . ?
N6 C39 C40 124.5(9) . . ?
C40 C39 H39 117.7 . . ?
C10 C14 H14 121.3 . . ?
C13 C14 C10 117.3(9) . . ?
C13 C14 H14 121.3 . . ?
N1 C1 H1 118.7 . . ?
N1 C1 C4 122.6(9) . . ?
C4 C1 H1 118.7 . . ?
C62 C63 H63A 109.1 . . ?
C62 C63 H63B 109.1 . . ?
H63A C63 H63B 107.9 . . ?
C64 C63 C62 112.3(11) . . ?
C64 C63 H63A 109.1 . . ?
C64 C63 H63B 109.1 . . ?
C19 C20 H20 121.1 . . ?
C16 C20 C19 117.8(10) . . ?
C16 C20 H20 121.1 . . ?
N7 C41 H41A 109.5 . . ?
N7 C41 H41B 109.5 . . ?
N7 C41 H41C 109.5 . . ?
H41A C41 H41B 109.5 . . ?
H41A C41 H41C 109.5 . . ?
H41B C41 H41C 109.5 . . ?
O10 C60 N13 120.0(10) . . ?
O10 C60 N14 121.3(10) . . ?
N14 C60 N13 118.7(10) . . ?
C5 C4 H4 120.1 . . ?
C1 C4 C5 119.8(9) . . ?
C1 C4 H4 120.1 . . ?
C36 C40 H40 121.3 . . ?
C39 C40 C36 117.5(9) . . ?
C39 C40 H40 121.3 . . ?
N14 C59 H59A 109.5 . . ?
N14 C59 H59B 109.5 . . ?
N14 C59 H59C 109.5 . . ?
H59A C59 H59B 109.5 . . ?
H59A C59 H59C 109.5 . . ?
H59B C59 H59C 109.5 . . ?
N13 C61 H61A 109.5 . . ?
N13 C61 H61B 109.5 . . ?
N13 C61 H61C 109.5 . . ?
H61A C61 H61B 109.5 . . ?
H61A C61 H61C 109.5 . . ?
H61B C61 H61C 109.5 . . ?
H51A C51 H51B 106.9 . . ?
C52 C51 H51A 107.4 . . ?
C52 C51 H51B 107.4 . . ?
C52 C51 C50 119.8(13) . . ?
C50 C51 H51A 107.4 . . ?
C50 C51 H51B 107.4 . . ?
O8 C48 N10 120.2(10) . . ?
O8 C48 N9 122.8(11) . . ?
N9 C48 N10 117.0(10) . . ?
N14 C64 C63 111.6(11) . . ?
N14 C64 H64A 109.3 . . ?
N14 C64 H64B 109.3 . . ?
C63 C64 H64A 109.3 . . ?
C63 C64 H64B 109.3 . . ?
H64A C64 H64B 108.0 . . ?
N9 C52 H52A 108.9 . . ?
N9 C52 H52B 108.9 . . ?
C51 C52 N9 113.2(13) . . ?
C51 C52 H52A 108.9 . . ?
C51 C52 H52B 108.9 . . ?
H52A C52 H52B 107.8 . . ?
N11 C55 H55A 109.5 . . ?
N11 C55 H55B 109.5 . . ?
N11 C55 H55C 109.5 . . ?
H55A C55 H55B 109.5 . . ?
H55A C55 H55C 109.5 . . ?
H55B C55 H55C 109.5 . . ?
N10 C50 C51 113.3(12) . . ?
N10 C50 H50A 108.9 . . ?
N10 C50 H50B 108.9 . . ?
C51 C50 H50A 108.9 . . ?
C51 C50 H50B 108.9 . . ?
H50A C50 H50B 107.7 . . ?
N12 C53 H53A 109.5 . . ?
N12 C53 H53B 109.5 . . ?
N12 C53 H53C 109.5 . . ?
H53A C53 H53B 109.5 . . ?
H53A C53 H53C 109.5 . . ?
H53B C53 H53C 109.5 . . ?
N8 C44 H44A 109.4 . . ?
N8 C44 H44B 109.4 . . ?
N8 C44 C45 111.0(12) . . ?
H44A C44 H44B 108.0 . . ?
C45 C44 H44A 109.4 . . ?
C45 C44 H44B 109.4 . . ?
N9 C47 H47A 109.5 . . ?
N9 C47 H47B 109.5 . . ?
N9 C47 H47C 109.5 . . ?
H47A C47 H47B 109.5 . . ?
H47A C47 H47C 109.5 . . ?
H47B C47 H47C 109.5 . . ?
N7 C46 H46A 109.5 . . ?
N7 C46 H46B 109.5 . . ?
H46A C46 H46B 108.0 . . ?
C45 C46 N7 110.9(12) . . ?
C45 C46 H46A 109.5 . . ?
C45 C46 H46B 109.5 . . ?
H57A C57 H57B 106.9 . . ?
C56 C57 H57A 107.3 . . ?
C56 C57 H57B 107.3 . . ?
C56 C57 C58 120.0(14) . . ?
C58 C57 H57A 107.3 . . ?
C58 C57 H57B 107.3 . . ?
N10 C49 H49A 109.5 . . ?
N10 C49 H49B 109.5 . . ?
N10 C49 H49C 109.5 . . ?
H49A C49 H49B 109.5 . . ?
H49A C49 H49C 109.5 . . ?
H49B C49 H49C 109.5 . . ?
N8 C43 H43A 109.5 . . ?
N8 C43 H43B 109.5 . . ?
N8 C43 H43C 109.5 . . ?
H43A C43 H43B 109.5 . . ?
H43A C43 H43C 109.5 . . ?
H43B C43 H43C 109.5 . . ?
N11 C56 H56A 108.8 . . ?
N11 C56 H56B 108.8 . . ?
C57 C56 N11 113.9(13) . . ?
C57 C56 H56A 108.8 . . ?
C57 C56 H56B 108.8 . . ?
H56A C56 H56B 107.7 . . ?
N12 C58 H58A 108.1 . . ?
N12 C58 H58B 108.1 . . ?
C57 C58 N12 116.8(13) . . ?
C57 C58 H58A 108.1 . . ?
C57 C58 H58B 108.1 . . ?
H58A C58 H58B 107.3 . . ?
C44 C45 H45A 109.3 . . ?
C44 C45 H45B 109.3 . . ?
C46 C45 C44 111.5(15) . . ?
C46 C45 H45A 109.3 . . ?
C46 C45 H45B 109.3 . . ?
H45A C45 H45B 108.0 . . ?

_shelx_res_file                  
;
TITL C:\Users\lenovo\Desktop\LYUPAP~1\C9-24Z~1\TUBE_D~3\1_a.res in Pna2(1)
    1_a.res
    created by SHELXL-2016/6 at 22:05:01 on 29-Jul-2020
REM Old TITL 1 in Pna2(1)
REM SHELXT solution in Pna2(1)
REM R1 0.103, Rweak 0.025, Alpha 0.007, Orientation as input
REM Flack x = 0.432 ( 0.010 ) from Parsons' quotients
REM Formula found by SHELXT: C69 Br6
REM C:\Users\lenovo\Desktop\LYUPAP~1\C9-24Z~1\TUBE_D~3\1_a.res in Pna2(1)
REM 884 parameters refined using 1 restraints
REM Highest difference peak 0.968, deepest hole -0.959, 1-sigma level 0.098
CELL 0.71073 16.5576 13.6347 35.072 90 90 90
ZERR 4 0.0006 0.0006 0.0016 0 0 0
LATT -1
SYMM -X,-Y,0.5+Z
SYMM 0.5-X,0.5+Y,0.5+Z
SYMM 0.5+X,0.5-Y,+Z
SFAC C H Br N O Zn
UNIT 256 360 24 56 40 12

L.S. 20
PLAN  20
TEMP -100
GRID
BOND $H
fmap 2
acta
MERG 2
SHEL 999 0.8
TWIN -1 0 0 0 -1 0 0 0 -1 2
OMIT -2 150
REM <olex2.extras>
REM <HklSrc "%.\\1_a.hkl">
REM </olex2.extras>

WGHT    0.071400
BASF   0.42824
FVAR       0.12268
BR4   3    0.384595    0.082864    0.533630    11.00000    0.03865    0.03905 =
         0.03586    0.00651    0.00750    0.01050
BR5   3    0.618706    1.088146    0.399699    11.00000    0.03103    0.03869 =
         0.04564   -0.00083   -0.01071   -0.00148
BR2   3   -0.067848    1.080419    0.584481    11.00000    0.03400    0.03541 =
         0.05520    0.00297   -0.01264    0.00095
BR3   3    0.180198    0.077213    0.461282    11.00000    0.04046    0.04340 =
         0.04102   -0.00291    0.00937   -0.01012
ZN3   6    0.567312    1.057567    0.337792    11.00000    0.02319    0.02793 =
         0.03818    0.00593   -0.00007    0.00009
BR6   3    0.617994    1.139078    0.283931    11.00000    0.03857    0.04019 =
         0.05224    0.02062    0.00707    0.00248
ZN1   6   -0.018092    1.053072    0.646645    11.00000    0.02390    0.02328 =
         0.04227   -0.00386    0.00397   -0.00023
ZN2   6    0.279932    0.160117    0.497998    11.00000    0.02898    0.02889 =
         0.03431    0.00489    0.00900    0.00122
BR1   3   -0.073286    1.132872    0.699869    11.00000    0.05214    0.03246 =
         0.06397   -0.01580    0.02582   -0.00296
O4    5    0.453878    0.381048    0.368603    11.00000    0.01859    0.03554 =
         0.04264    0.01535    0.00402   -0.00203
O1    5   -0.148508    0.430178    0.639701    11.00000    0.01824    0.03392 =
         0.03623   -0.00149    0.00005    0.00439
O6    5    0.698019    0.425091    0.350382    11.00000    0.02135    0.04869 =
         0.03087    0.00032    0.00339   -0.00423
O5    5    0.576607    0.608246    0.313374    11.00000    0.04475    0.02598 =
         0.02751    0.00316    0.00759   -0.01032
O2    5   -0.027159    0.606426    0.676798    11.00000    0.03801    0.02493 =
         0.02964   -0.00229    0.00603    0.00202
N2    4   -0.396913    0.419538    0.643499    11.00000    0.02413    0.02892 =
         0.03316    0.00049    0.00363   -0.00204
O3    5    0.098087    0.368015    0.628138    11.00000    0.02435    0.03246 =
         0.05168   -0.01407   -0.00093    0.00153
O9    5    0.443123    0.713042    0.425565    11.00000    0.05030    0.07577 =
         0.04133   -0.01002    0.00646    0.00170
N3    4    0.215078    0.236767    0.537769    11.00000    0.02589    0.02337 =
         0.04065   -0.00136    0.01032   -0.00141
N6    4    0.572277    0.909258    0.329563    11.00000    0.02376    0.02893 =
         0.03678    0.00975    0.00375    0.00105
N4    4    0.341801    0.243114    0.458747    11.00000    0.03102    0.02600 =
         0.03660    0.00779    0.00496   -0.00008
N5    4    0.946189    0.415956    0.341572    11.00000    0.02624    0.03114 =
         0.03227   -0.00002    0.00472   -0.00057
N1    4   -0.021485    0.904689    0.656325    11.00000    0.02804    0.02507 =
         0.03266   -0.00436    0.00724   -0.00003
C34   1    0.817543    0.397847    0.311273    11.00000    0.02185    0.03546 =
         0.03465   -0.00780   -0.00234    0.00133
AFIX  43
H34   2    0.787563    0.383918    0.288822    11.00000   -1.20000
AFIX   0
C3    1    0.006712    0.740887    0.634217    11.00000    0.03017    0.02556 =
         0.03459   -0.00258    0.00362   -0.00090
AFIX  43
H3    2    0.027504    0.699236    0.614848    11.00000   -1.20000
AFIX   0

O7    5   -0.275677    0.356427    0.759411    11.00000    0.11283    0.06096 =
         0.02855    0.00490   -0.01093    0.01774
C33   1    0.900971    0.399803    0.310889    11.00000    0.03680    0.02720 =
         0.03216   -0.00596    0.00129   -0.00448
AFIX  43
H33   2    0.927622    0.388951    0.287275    11.00000   -1.20000
AFIX   0
C10   1   -0.229520    0.421638    0.642180    11.00000    0.02809    0.02320 =
         0.02641   -0.00090    0.00350    0.00484
C26   1    0.539330    0.369372    0.361451    11.00000    0.02198    0.03155 =
         0.03145    0.00543    0.00437   -0.00176
AFIX  23
H26A  2    0.551521    0.300468    0.354660    11.00000   -1.20000
H26B  2    0.570727    0.386824    0.384496    11.00000   -1.20000
AFIX   0
C18   1    0.133958    0.236308    0.538708    11.00000    0.02902    0.02921 =
         0.04081    0.00689   -0.00117    0.00085
AFIX  43
H18   2    0.105529    0.205858    0.518374    11.00000   -1.20000
AFIX   0
C27   1    0.561578    0.437780    0.328334    11.00000    0.02191    0.02999 =
         0.02595    0.00645    0.00341   -0.00632

N13   4    0.765175    0.361940    0.165814    11.00000    0.05335    0.03353 =
         0.04833    0.00567   -0.01233   -0.00800
C30   1    0.779059    0.417008    0.345715    11.00000    0.02203    0.03061 =
         0.03108    0.00261    0.00213   -0.00396
C9    1   -0.100536    0.416146    0.673977    11.00000    0.02692    0.03107 =
         0.03019    0.00332    0.00055    0.00406
AFIX  23
H9A   2   -0.107373    0.348411    0.683619    11.00000   -1.20000
H9B   2   -0.118330    0.462298    0.694084    11.00000   -1.20000
AFIX   0
C12   1   -0.355391    0.443449    0.611343    11.00000    0.03030    0.03046 =
         0.02786   -0.00221   -0.00105    0.00310
AFIX  43
H12   2   -0.384856    0.460528    0.589069    11.00000   -1.20000
AFIX   0
C11   1   -0.274059    0.443831    0.609880    11.00000    0.02630    0.02464 =
         0.02552   -0.00052    0.00232   -0.00097
AFIX  43
H11   2   -0.247271    0.459321    0.586696    11.00000   -1.20000
AFIX   0
C6    1   -0.000424    0.537719    0.648398    11.00000    0.02478    0.02959 =
         0.02729   -0.00627    0.00235    0.00341
AFIX  23
H6A   2    0.057442    0.548380    0.642625    11.00000   -1.20000
H6B   2   -0.031727    0.546530    0.624593    11.00000   -1.20000
AFIX   0
C5    1   -0.022637    0.703195    0.668177    11.00000    0.02761    0.03464 =
         0.02481   -0.00064   -0.00092    0.00192
C29   1    0.647682    0.416335    0.316891    11.00000    0.01791    0.03635 =
         0.03058   -0.00069    0.00228   -0.00534
AFIX  23
H29A  2    0.651733    0.349237    0.306275    11.00000   -1.20000
H29B  2    0.665564    0.463418    0.297130    11.00000   -1.20000
AFIX   0

N7    4   -0.293884    0.372955    0.822840    11.00000    0.04847    0.04592 =
         0.03328    0.00059    0.00354   -0.00189
C2    1    0.004530    0.841444    0.629654    11.00000    0.04093    0.02377 =
         0.03214    0.00074    0.00812    0.00150
AFIX  43
H2    2    0.022650    0.867661    0.606060    11.00000   -1.20000
AFIX   0
C19   1    0.254472    0.278931    0.566514    11.00000    0.02448    0.02907 =
         0.06070   -0.01035    0.01162   -0.00038
AFIX  43
H19   2    0.311833    0.279199    0.565912    11.00000   -1.20000
AFIX   0
C37   1    0.595498    0.768774    0.291183    11.00000    0.04467    0.03715 =
         0.03333    0.00482    0.00541   -0.01059
AFIX  43
H37   2    0.611742    0.742529    0.267292    11.00000   -1.20000
AFIX   0
C16   1    0.131674    0.323491    0.597713    11.00000    0.02257    0.01782 =
         0.04629   -0.00627    0.00452    0.00126

N11   4    0.410482    0.801539    0.477787    11.00000    0.06263    0.04430 =
         0.03518   -0.00341    0.01710    0.00232
C38   1    0.594240    0.867528    0.296578    11.00000    0.04163    0.02730 =
         0.02989    0.00226    0.00137   -0.00626
AFIX  43
H38   2    0.609646    0.908819    0.276007    11.00000   -1.20000
AFIX   0
C17   1    0.090064    0.278339    0.568059    11.00000    0.02542    0.02763 =
         0.04200    0.00128    0.00471    0.00378
AFIX  43
H17   2    0.032711    0.276391    0.567954    11.00000   -1.20000
AFIX   0
C7    1   -0.013263    0.434504    0.664148    11.00000    0.02529    0.02590 =
         0.03089   -0.00214   -0.00167    0.00400

N12   4    0.421116    0.632795    0.480949    11.00000    0.07021    0.03820 =
         0.05575   -0.00480    0.00795    0.00514
C35   1    0.552984    0.543223    0.343457    11.00000    0.02907    0.02960 =
         0.02558    0.00665    0.00525   -0.00317
AFIX  23
H35A  2    0.496365    0.556125    0.351016    11.00000   -1.20000
H35B  2    0.588038    0.552913    0.366012    11.00000   -1.20000
AFIX   0

O10   5    0.829659    0.380426    0.222483    11.00000    0.08971    0.04885 =
         0.04247   -0.00787   -0.01525   -0.00913
C25   1    0.421033    0.334582    0.398619    11.00000    0.02325    0.02145 =
         0.03653    0.00698    0.00233    0.00158
C31   1    0.824482    0.431545    0.378754    11.00000    0.02459    0.03696 =
         0.03157    0.00377   -0.00072    0.00215
AFIX  43
H31   2    0.799349    0.441000    0.402824    11.00000   -1.20000
AFIX   0
C24   1    0.338020    0.337907    0.402324    11.00000    0.02575    0.03740 =
         0.05473    0.02237    0.00661    0.00323
AFIX  43
H24   2    0.307003    0.373247    0.384143    11.00000   -1.20000
AFIX   0
C15   1    0.011319    0.362555    0.632624    11.00000    0.01760    0.03238 =
         0.03727   -0.00252    0.00162    0.00144
AFIX  23
H15A  2   -0.004871    0.295034    0.639648    11.00000   -1.20000
H15B  2   -0.015750    0.380139    0.608401    11.00000   -1.20000
AFIX   0

N14   4    0.808029    0.224530    0.200941    11.00000    0.05202    0.03396 =
         0.04563    0.00010   -0.00219    0.00037
O8    5    0.117129    0.699889    0.565332    11.00000    0.07650    0.06675 =
         0.03515    0.00268    0.01913   -0.00108
C22   1    0.299853    0.291359    0.431612    11.00000    0.02640    0.04054 =
         0.05606    0.00899    0.01849   -0.00023
AFIX  43
H22   2    0.242562    0.292909    0.432951    11.00000   -1.20000
AFIX   0

N10   4    0.139840    0.611827    0.511562    11.00000    0.06896    0.04237 =
         0.04315   -0.00353    0.00701   -0.00769
N8    4   -0.297762    0.218550    0.793952    11.00000    0.06202    0.03467 =
         0.08174   -0.00238   -0.03270   -0.00122
C21   1    0.421546    0.240661    0.455934    11.00000    0.03434    0.03586 =
         0.03337    0.00702   -0.00150   -0.00170
AFIX  43
H21   2    0.451076    0.207186    0.475170    11.00000   -1.20000
AFIX   0
C13   1   -0.353486    0.394497    0.674489    11.00000    0.02997    0.03483 =
         0.02916    0.00447    0.00114    0.00218
AFIX  43
H13   2   -0.381882    0.376843    0.697003    11.00000   -1.20000
AFIX   0

C62   1    0.733158    0.301114    0.134971    11.00000    0.05355    0.06275 =
         0.03826   -0.00140   -0.00482    0.00783
AFIX  23
H62A  2    0.749474    0.329859    0.110220    11.00000   -1.20000
H62B  2    0.673423    0.301881    0.136155    11.00000   -1.20000
AFIX   0

C54   1    0.427194    0.713587    0.459173    11.00000    0.04174    0.04846 =
         0.02908   -0.00592    0.00640   -0.00256
C8    1    0.035834    0.418666    0.700626    11.00000    0.02611    0.03675 =
         0.03515    0.00671   -0.00566    0.00271
AFIX 137
H8A   2    0.018664    0.465996    0.720030    11.00000   -1.50000
H8B   2    0.093356    0.427971    0.695128    11.00000   -1.50000
H8C   2    0.026908    0.351893    0.710069    11.00000   -1.50000
AFIX   0
C28   1    0.508068    0.420378    0.293468    11.00000    0.02872    0.03644 =
         0.03561    0.00391   -0.00399   -0.00809
AFIX 137
H28A  2    0.524808    0.464241    0.272790    11.00000   -1.50000
H28B  2    0.451635    0.433651    0.300127    11.00000   -1.50000
H28C  2    0.513456    0.352088    0.285133    11.00000   -1.50000
AFIX   0
C32   1    0.907508    0.431607    0.374983    11.00000    0.03136    0.02882 =
         0.02994   -0.00041    0.00092   -0.00007
AFIX  43
H32   2    0.939218    0.443296    0.397096    11.00000   -1.20000
AFIX   0

N9    4    0.151088    0.782282    0.512015    11.00000    0.08258    0.04031 =
         0.03648    0.00357    0.01252    0.00608
C42   1   -0.288360    0.318082    0.790870    11.00000    0.04523    0.03979 =
         0.04161    0.00770   -0.01024   -0.00630
C36   1    0.573128    0.706543    0.320480    11.00000    0.02609    0.02946 =
         0.03227    0.00004   -0.00226   -0.00539
C23   1    0.464092    0.284019    0.426623    11.00000    0.02351    0.03792 =
         0.03032    0.00374    0.00302   -0.00350
AFIX  43
H23   2    0.521303    0.279576    0.425521    11.00000   -1.20000
AFIX   0
C39   1    0.550263    0.847552    0.357913    11.00000    0.03246    0.02994 =
         0.03528    0.00327    0.00743    0.00140
AFIX  43
H39   2    0.534209    0.875617    0.381518    11.00000   -1.20000
AFIX   0
C14   1   -0.270597    0.392993    0.675444    11.00000    0.03213    0.02773 =
         0.02994    0.00351    0.00731    0.00153
AFIX  43
H14   2   -0.242142    0.373379    0.697695    11.00000   -1.20000
AFIX   0
C1    1   -0.047988    0.865774    0.689407    11.00000    0.04304    0.02863 =
         0.02731   -0.00426    0.00558    0.00336
AFIX  43
H1    2   -0.066957    0.908689    0.708777    11.00000   -1.20000
AFIX   0

C63   1    0.761469    0.198417    0.136730    11.00000    0.06263    0.05624 =
         0.07118   -0.03010   -0.01918    0.00623
AFIX  23
H63A  2    0.725306    0.156811    0.121119    11.00000   -1.20000
H63B  2    0.816383    0.194352    0.125675    11.00000   -1.20000
AFIX   0

C20   1    0.215751    0.322785    0.597506    11.00000    0.02733    0.03167 =
         0.06394   -0.01088   -0.00005    0.00217
AFIX  43
H20   2    0.245782    0.351191    0.617773    11.00000   -1.20000
AFIX   0

C41   1   -0.287011    0.478986    0.820262    11.00000    0.05085    0.04807 =
         0.06936   -0.01271    0.00143    0.01134
AFIX 137
H41A  2   -0.269228    0.497233    0.794572    11.00000   -1.50000
H41B  2   -0.247504    0.502301    0.838990    11.00000   -1.50000
H41C  2   -0.339664    0.508938    0.825485    11.00000   -1.50000
AFIX   0

C60   1    0.801642    0.324107    0.197552    11.00000    0.04877    0.03559 =
         0.03774    0.00042    0.00873    0.00111
C4    1   -0.048624    0.767153    0.696146    11.00000    0.04739    0.02669 =
         0.02364    0.00277    0.00257   -0.00050
AFIX  43
H4    2   -0.066874    0.742608    0.719988    11.00000   -1.20000
AFIX   0
C40   1    0.549515    0.747028    0.354926    11.00000    0.03023    0.03203 =
         0.03625    0.00380    0.00645   -0.00096
AFIX  43
H40   2    0.533405    0.706857    0.375710    11.00000   -1.20000
AFIX   0

C59   1    0.838430    0.185210    0.236542    11.00000    0.06736    0.04494 =
         0.06152    0.01063   -0.00135    0.00536
AFIX 137
H59A  2    0.881707    0.227517    0.246177    11.00000   -1.50000
H59B  2    0.859607    0.118999    0.232269    11.00000   -1.50000
H59C  2    0.794535    0.182523    0.255257    11.00000   -1.50000
AFIX   0
C61   1    0.752452    0.465766    0.162751    11.00000    0.04589    0.03532 =
         0.07350    0.01270   -0.01078   -0.00202
AFIX 137
H61A  2    0.795745    0.494889    0.147426    11.00000   -1.50000
H61B  2    0.752636    0.495070    0.188266    11.00000   -1.50000
H61C  2    0.700289    0.478233    0.150470    11.00000   -1.50000
AFIX   0

C51   1    0.159277    0.699307    0.452428    11.00000    0.11737    0.08482 =
         0.03770   -0.01177    0.00844    0.01080
AFIX  23
H51A  2    0.197906    0.697381    0.430895    11.00000   -1.20000
H51B  2    0.104444    0.702422    0.441238    11.00000   -1.20000
AFIX   0
C48   1    0.135246    0.699799    0.531555    11.00000    0.04217    0.04923 =
         0.03698    0.00110    0.00408   -0.00365

C64   1    0.763275    0.160549    0.175842    11.00000    0.07730    0.03433 =
         0.08744   -0.00351   -0.02878    0.00312
AFIX  23
H64A  2    0.707292    0.153768    0.185398    11.00000   -1.20000
H64B  2    0.788430    0.094679    0.175917    11.00000   -1.20000
AFIX   0

C52   1    0.172322    0.787876    0.472177    11.00000    0.18492    0.06463 =
         0.03786    0.01005    0.01223   -0.00501
AFIX  23
H52A  2    0.140053    0.840358    0.459994    11.00000   -1.20000
H52B  2    0.230002    0.806127    0.469954    11.00000   -1.20000
AFIX   0

C55   1    0.414705    0.893089    0.456338    11.00000    0.14890    0.05395 =
         0.04888    0.01251    0.02129    0.00551
AFIX 137
H55A  2    0.469511    0.919902    0.457974    11.00000   -1.50000
H55B  2    0.376294    0.940318    0.467053    11.00000   -1.50000
H55C  2    0.401148    0.880536    0.429579    11.00000   -1.50000
AFIX   0

C50   1    0.165866    0.606521    0.472534    11.00000    0.16694    0.06867 =
         0.05470   -0.02661    0.00261    0.01901
AFIX  23
H50A  2    0.132973    0.556757    0.459067    11.00000   -1.20000
H50B  2    0.222822    0.584496    0.471851    11.00000   -1.20000
AFIX   0

C53   1    0.441140    0.538654    0.461527    11.00000    0.17144    0.03968 =
         0.10006   -0.00951    0.01846    0.01788
AFIX 137
H53A  2    0.455985    0.551754    0.434961    11.00000   -1.50000
H53B  2    0.394064    0.495125    0.462217    11.00000   -1.50000
H53C  2    0.486538    0.507184    0.474633    11.00000   -1.50000
AFIX   0

C44   1   -0.319944    0.173494    0.829840    11.00000    0.09977    0.04639 =
         0.13239    0.03422    0.02454   -0.01498
AFIX  23
H44A  2   -0.298341    0.105834    0.830786    11.00000   -1.20000
H44B  2   -0.379521    0.169743    0.831729    11.00000   -1.20000
AFIX   0

C47   1    0.152908    0.874923    0.533511    11.00000    0.16085    0.04659 =
         0.05274   -0.00240    0.01077   -0.00330
AFIX 137
H47A  2    0.104755    0.879427    0.549663    11.00000   -1.50000
H47B  2    0.153800    0.930210    0.515660    11.00000   -1.50000
H47C  2    0.201383    0.876838    0.549526    11.00000   -1.50000
AFIX   0

C46   1   -0.310494    0.333210    0.860717    11.00000    0.06196    0.08165 =
         0.04102    0.01137    0.00671    0.00599
AFIX  23
H46A  2   -0.280242    0.371273    0.880053    11.00000   -1.20000
H46B  2   -0.368831    0.339646    0.866378    11.00000   -1.20000
AFIX   0

C57   1    0.383540    0.722122    0.537207    11.00000    0.11581    0.09569 =
         0.02430    0.00551    0.01542    0.01866
AFIX  23
H57A  2    0.324250    0.719478    0.540703    11.00000   -1.20000
H57B  2    0.407800    0.725219    0.562979    11.00000   -1.20000
AFIX   0

C49   1    0.124979    0.522606    0.531844    11.00000    0.12276    0.03190 =
         0.13904    0.00688    0.01792   -0.01804
AFIX 137
H49A  2    0.176513    0.490821    0.537859    11.00000   -1.50000
H49B  2    0.092234    0.478684    0.516025    11.00000   -1.50000
H49C  2    0.096010    0.537191    0.555541    11.00000   -1.50000
AFIX   0

C43   1   -0.298681    0.159564    0.760264    11.00000    0.11111    0.07335 =
         0.11162   -0.04639   -0.04006   -0.00162
AFIX 137
H43A  2   -0.280787    0.198939    0.738467    11.00000   -1.50000
H43B  2   -0.353653    0.135729    0.755638    11.00000   -1.50000
H43C  2   -0.262235    0.103581    0.763589    11.00000   -1.50000
AFIX   0

C56   1    0.401374    0.810535    0.518854    11.00000    0.19534    0.06283 =
         0.04903   -0.00405    0.05167    0.00722
AFIX  23
H56A  2    0.452020    0.837376    0.529635    11.00000   -1.20000
H56B  2    0.357682    0.858092    0.524286    11.00000   -1.20000
AFIX   0
C58   1    0.407343    0.632876    0.520785    11.00000    0.31777    0.06763 =
         0.04057    0.02537    0.02831    0.02212
AFIX  23
H58A  2    0.365219    0.583438    0.526435    11.00000   -1.20000
H58B  2    0.457575    0.611108    0.533544    11.00000   -1.20000
AFIX   0

C45   1   -0.287370    0.231280    0.862957    11.00000    0.10836    0.10756 =
         0.08279    0.05558    0.03784    0.02746
AFIX  23
H45A  2   -0.308017    0.202928    0.887047    11.00000   -1.20000
H45B  2   -0.227721    0.226335    0.863271    11.00000   -1.20000
AFIX   0
HKLF 4


REM  C:\Users\lenovo\Desktop\LYUPAP~1\C9-24Z~1\TUBE_D~3\1_a.res in Pna2(1)
REM R1 =  0.0539 for   13375 Fo > 4sig(Fo)  and  0.0640 for all   15194 data
REM    885 parameters refined using      1 restraints

END

WGHT      0.0713      0.0000

REM Highest difference peak  0.970,  deepest hole -0.766,  1-sigma level  0.093
Q1    1   0.3175  0.0778  0.5322  11.00000  0.05    0.80
Q2    1   0.2182  0.1620  0.4967  11.00000  0.05    0.69
Q3    1   0.5588  1.1373  0.2841  11.00000  0.05    0.68
Q4    1   0.1192  0.0817  0.4604  11.00000  0.05    0.65
Q5    1   0.1771  0.0193  0.4354  11.00000  0.05    0.64
Q6    1   0.5566  1.0885  0.4008  11.00000  0.05    0.62
Q7    1   0.2820  0.2194  0.4712  11.00000  0.05    0.57
Q8    1  -0.0653  1.1370  0.5571  11.00000  0.05    0.57
Q9    1  -0.0691  1.0197  0.5561  11.00000  0.05    0.56
Q10   1   0.6124  1.1410  0.4262  11.00000  0.05    0.55
Q11   1   0.6126  1.0314  0.4285  11.00000  0.05    0.55
Q12   1   0.5656  1.1128  0.3644  11.00000  0.05    0.55
Q13   1   0.3864  0.1440  0.5066  11.00000  0.05    0.55
Q14   1   0.5637  0.9970  0.3633  11.00000  0.05    0.53
Q15   1   0.3837  0.0207  0.5590  11.00000  0.05    0.51
Q16   1   0.1783  0.1380  0.4347  11.00000  0.05    0.51
Q17   1  -0.0684  1.0193  0.6105  11.00000  0.05    0.50
Q18   1   0.5674  0.9924  0.3093  11.00000  0.05    0.50
Q19   1   0.2834  0.2148  0.5237  11.00000  0.05    0.50
Q20   1   0.6200  1.0799  0.3116  11.00000  0.05    0.49
;
_shelx_res_checksum              9240
_olex2_submission_special_instructions 'No special instructions were received'
loop_
_twin_individual_id
_twin_individual_mass_fraction_refined
1 0.5
2 0.5

####################################################################### 
# 
# This file contains crystal structure data downloaded from the 
# Cambridge Structural Database (CSD) hosted by the Cambridge 
# Crystallographic Data Centre (CCDC).
# 
# Full information about CCDC data access policies and citation 
# guidelines are available at http://www.ccdc.cam.ac.uk/access/V1 
# 
# Audit and citation data items may have been added by the CCDC. 
# Please retain this information to preserve the provenance of 
# this file and to allow appropriate attribution of the data. 
# 
#######################################################################

data_data
_database_code_depnum_ccdc_archive 'CCDC 1919899'
loop_
_audit_author_name
_audit_author_address
'JY T'
;FJIRSM
China
;
_audit_update_record             
;
2020-07-29 deposited with the CCDC.	2020-08-11 downloaded from the CCDC.
;
_audit_creation_date             2020-07-29
_audit_creation_method           
;
Olex2 1.2
(compiled 2018.05.29 svn.r3508 for OlexSys, GUI svn.r5506)
;
_shelx_SHELXL_version_number     2016/6
_chemical_name_common            ?
_chemical_name_systematic        ?
_chemical_formula_moiety         '0.5(C80 H84 Br12 N12 O12 Zn6), 4(C5 H9 N O)'
_chemical_formula_sum            'C60 H78 Br6 N10 O10 Zn3'
_chemical_formula_weight         1774.89
_chemical_melting_point          ?
loop_
_atom_type_symbol
_atom_type_description
_atom_type_scat_dispersion_real
_atom_type_scat_dispersion_imag
_atom_type_scat_source
C C 0.0181 0.0091 'International Tables Vol C Tables 4.2.6.8 and 6.1.1.4'
H H 0.0000 0.0000 'International Tables Vol C Tables 4.2.6.8 and 6.1.1.4'
Br Br -0.6763 1.2805 'International Tables Vol C Tables 4.2.6.8 and 6.1.1.4'
N N 0.0311 0.0180 'International Tables Vol C Tables 4.2.6.8 and 6.1.1.4'
O O 0.0492 0.0322 'International Tables Vol C Tables 4.2.6.8 and 6.1.1.4'
Zn Zn -1.5491 0.6778 'International Tables Vol C Tables 4.2.6.8 and 6.1.1.4'

_shelx_space_group_comment       
;
The symmetry employed for this shelxl refinement is uniquely defined
by the following loop, which should always be used as a source of
symmetry information in preference to the above space-group names.
They are only intended as comments.
;
_space_group_crystal_system      orthorhombic
_space_group_IT_number           60
_space_group_name_H-M_alt        'P b c n'
_space_group_name_Hall           '-P 2n 2ab'
loop_
_space_group_symop_operation_xyz
'x, y, z'
'-x+1/2, -y+1/2, z+1/2'
'x+1/2, -y+1/2, -z'
'-x, y, -z+1/2'
'-x, -y, -z'
'x-1/2, y-1/2, -z-1/2'
'-x-1/2, y-1/2, z'
'x, -y, z-1/2'

_cell_length_a                   33.1022(15)
_cell_length_b                   13.6273(4)
_cell_length_c                   16.0057(5)
_cell_angle_alpha                90
_cell_angle_beta                 90
_cell_angle_gamma                90
_cell_volume                     7220.1(5)
_cell_formula_units_Z            4
_cell_measurement_reflns_used    5339
_cell_measurement_temperature    173(2)
_cell_measurement_theta_max      72.7230
_cell_measurement_theta_min      4.4290
_shelx_estimated_absorpt_T_max   ?
_shelx_estimated_absorpt_T_min   ?
_exptl_absorpt_coefficient_mu    5.534
_exptl_absorpt_correction_T_max  ?
_exptl_absorpt_correction_T_min  ?
_exptl_absorpt_correction_type   ?
_exptl_absorpt_process_details   ?
_exptl_absorpt_special_details   ?
_exptl_crystal_colour            'metallic light colourless'
_exptl_crystal_colour_lustre     metallic
_exptl_crystal_colour_modifier   light
_exptl_crystal_colour_primary    colourless
_exptl_crystal_density_diffrn    1.633
_exptl_crystal_density_meas      ?
_exptl_crystal_density_method    ?
_exptl_crystal_description       block
_exptl_crystal_F_000             3552
_exptl_crystal_size_max          0.2
_exptl_crystal_size_mid          0.2
_exptl_crystal_size_min          0.2
_exptl_transmission_factor_max   ?
_exptl_transmission_factor_min   ?
_diffrn_reflns_av_R_equivalents  0.0333
_diffrn_reflns_av_unetI/netI     0.0355
_diffrn_reflns_Laue_measured_fraction_full 0.999
_diffrn_reflns_Laue_measured_fraction_max 0.977
_diffrn_reflns_limit_h_max       40
_diffrn_reflns_limit_h_min       -38
_diffrn_reflns_limit_k_max       11
_diffrn_reflns_limit_k_min       -16
_diffrn_reflns_limit_l_max       19
_diffrn_reflns_limit_l_min       -12
_diffrn_reflns_number            17519
_diffrn_reflns_point_group_measured_fraction_full 0.999
_diffrn_reflns_point_group_measured_fraction_max 0.977
_diffrn_reflns_theta_full        67.684
_diffrn_reflns_theta_max         73.143
_diffrn_reflns_theta_min         3.507
_diffrn_ambient_temperature      173.15
_diffrn_detector_area_resol_mean ?
_diffrn_measured_fraction_theta_full 0.999
_diffrn_measured_fraction_theta_max 0.977
_diffrn_measurement_device_type  'SuperNova, Dual, Cu at zero, Atlas'
_diffrn_measurement_method       ?
_diffrn_radiation_type           CuK\a
_diffrn_radiation_wavelength     1.54184
_diffrn_source                   ?
_reflns_Friedel_coverage         0.000
_reflns_Friedel_fraction_full    .
_reflns_Friedel_fraction_max     .
_reflns_number_gt                5674
_reflns_number_total             7060
_reflns_special_details          
;
 Reflections were merged by SHELXL according to the crystal
 class for the calculation of statistics and refinement.
 
 _reflns_Friedel_fraction is defined as the number of unique
 Friedel pairs measured divided by the number that would be
 possible theoretically, ignoring centric projections and
 systematic absences.
;
_reflns_threshold_expression     'I > 2\s(I)'
_computing_cell_refinement       ?
_computing_data_collection       ?
_computing_data_reduction        ?
_computing_molecular_graphics    'Olex2 (Dolomanov et al., 2009)'
_computing_publication_material  'Olex2 (Dolomanov et al., 2009)'
_computing_structure_refinement  'ShelXL (Sheldrick, 2015)'
_computing_structure_solution    'ShelXT (Sheldrick, 2015)'
_refine_diff_density_max         1.518
_refine_diff_density_min         -1.027
_refine_diff_density_rms         0.113
_refine_ls_extinction_coef       .
_refine_ls_extinction_method     none
_refine_ls_goodness_of_fit_ref   1.158
_refine_ls_hydrogen_treatment    constr
_refine_ls_matrix_type           full
_refine_ls_number_parameters     469
_refine_ls_number_reflns         7060
_refine_ls_number_restraints     48
_refine_ls_R_factor_all          0.0829
_refine_ls_R_factor_gt           0.0661
_refine_ls_restrained_S_all      1.154
_refine_ls_shift/su_max          0.000
_refine_ls_shift/su_mean         0.000
_refine_ls_structure_factor_coef Fsqd
_refine_ls_weighting_details     
'w=1/[\s^2^(Fo^2^)+(0.0156P)^2^+63.2602P] where P=(Fo^2^+2Fc^2^)/3'
_refine_ls_weighting_scheme      calc
_refine_ls_wR_factor_gt          0.1293
_refine_ls_wR_factor_ref         0.1365
_refine_special_details          ?
_olex2_refinement_description    
;
1. Fixed Uiso
 At 1.2 times of:
  All C(H) groups, All C(H,H) groups
 At 1.5 times of:
  All C(H,H,H) groups
2. Same fragment restrains
{C21, N25, C22, C23, C24, C25, O4} sigma for 1-2: 0.02, 1-3: 0.04
as
{C31, N35, C32, C33, C34, C35, O34}
{C21, N25, C22, C23, C24, C25, O4} sigma for 1-2: 0.02, 1-3: 0.04
as
{C41, N45, C42, C43, C44, C45, O44}
3. Others
 Fixed Sof: C31(0.5) H31A(0.5) H31B(0.5) H31C(0.5) N35(0.5) C32(0.5) H32A(0.5)
 H32B(0.5) C33(0.5) H33A(0.5) H33B(0.5) C34(0.5) H34A(0.5) H34B(0.5) C35(0.5)
 O34(0.5) C41(0.5) H41A(0.5) H41B(0.5) H41C(0.5) N45(0.5) C42(0.5) H42A(0.5)
 H42B(0.5) C43(0.5) H43A(0.5) H43B(0.5) C44(0.5) H44A(0.5) H44B(0.5) C45(0.5)
 O44(0.5)
4.a Secondary CH2 refined with riding coordinates:
 C6(H6A,H6B), C9(H9A,H9B), C15(H15A,H15B), C22(H22A,H22B), C23(H23A,H23B),
 C24(H24A,H24B), C32(H32A,H32B), C33(H33A,H33B), C34(H34A,H34B), C42(H42A,H42B),
  C43(H43A,H43B), C44(H44A,H44B)
4.b Aromatic/amide H refined with riding coordinates:
 C1(H1), C2(H2), C4(H4), C5(H5), C11(H11), C12(H12), C13(H13), C14(H14),
 C17(H17), C18(H18), C19(H19), C20(H20)
4.c Idealised Me refined as rotating group:
 C8(H8A,H8B,H8C), C21(H21A,H21B,H21C), C31(H31A,H31B,H31C), C41(H41A,H41B,H41C)
;
_atom_sites_solution_hydrogens   geom
_atom_sites_solution_primary     dual
_atom_sites_solution_secondary   ?
loop_
_atom_site_label
_atom_site_type_symbol
_atom_site_fract_x
_atom_site_fract_y
_atom_site_fract_z
_atom_site_U_iso_or_equiv
_atom_site_adp_type
_atom_site_occupancy
_atom_site_site_symmetry_order
_atom_site_calc_flag
_atom_site_refinement_flags_posn
_atom_site_refinement_flags_adp
_atom_site_refinement_flags_occupancy
_atom_site_disorder_assembly
_atom_site_disorder_group
Br1 Br 0.30066(3) 0.12397(5) 0.35430(5) 0.0426(2) Uani 1 1 d . . . . .
Br2 Br 0.41922(2) 0.18622(6) 0.39952(5) 0.04133(19) Uani 1 1 d . . . . .
Br3 Br 0.46280(3) 1.18629(7) 0.85598(6) 0.0541(2) Uani 1 1 d . . . . .
Zn1 Zn 0.35004(3) 0.20383(6) 0.43441(5) 0.0316(2) Uani 1 1 d . . . . .
Zn2 Zn 0.500000 1.10334(9) 0.750000 0.0386(3) Uani 1 2 d S T P . .
O1 O 0.31124(14) 0.6476(3) 0.4328(3) 0.0336(10) Uani 1 1 d . . . . .
O2 O 0.34796(14) 0.8214(3) 0.3171(3) 0.0343(10) Uani 1 1 d . . . . .
O3 O 0.36434(15) 0.8786(3) 0.5684(3) 0.0381(11) Uani 1 1 d . . . . .
N1 N 0.33675(17) 0.3507(4) 0.4333(3) 0.0296(12) Uani 1 1 d . . . . .
N2 N 0.34739(18) 0.8241(4) 0.0602(3) 0.0336(12) Uani 1 1 d . . . . .
N3 N 0.45894(19) 1.0210(4) 0.6859(4) 0.0367(13) Uani 1 1 d . . . . .
C1 C 0.3613(2) 0.4144(5) 0.4727(4) 0.0338(15) Uani 1 1 d . . . . .
H1 H 0.384671 0.389148 0.499542 0.041 Uiso 1 1 calc R . . . .
C2 C 0.3545(2) 0.5138(5) 0.4764(4) 0.0314(14) Uani 1 1 d . . . . .
H2 H 0.372405 0.555841 0.505982 0.038 Uiso 1 1 calc R . . . .
C3 C 0.3207(2) 0.5512(4) 0.4357(4) 0.0290(14) Uani 1 1 d . . . . .
C4 C 0.2949(2) 0.4868(5) 0.3939(4) 0.0335(15) Uani 1 1 d . . . . .
H4 H 0.271665 0.510259 0.365425 0.040 Uiso 1 1 calc R . . . .
C5 C 0.3041(2) 0.3883(5) 0.3950(4) 0.0300(14) Uani 1 1 d . . . . .
H5 H 0.286332 0.344463 0.367072 0.036 Uiso 1 1 calc R . . . .
C6 C 0.3396(2) 0.7160(4) 0.4688(4) 0.0318(14) Uani 1 1 d . . . . .
H6A H 0.366128 0.710061 0.440701 0.038 Uiso 1 1 calc R . . . .
H6B H 0.343282 0.701850 0.528951 0.038 Uiso 1 1 calc R . . . .
C7 C 0.3228(2) 0.8192(5) 0.4571(4) 0.0304(14) Uani 1 1 d . . . . .
C8 C 0.2850(2) 0.8360(5) 0.5103(4) 0.0370(16) Uani 1 1 d . . . . .
H8A H 0.275837 0.903881 0.503636 0.055 Uiso 1 1 calc GR . . . .
H8B H 0.291388 0.823664 0.569196 0.055 Uiso 1 1 calc GR . . . .
H8C H 0.263608 0.791059 0.492218 0.055 Uiso 1 1 calc GR . . . .
C9 C 0.3117(2) 0.8369(5) 0.3661(4) 0.0296(14) Uani 1 1 d . . . . .
H9A H 0.290248 0.790698 0.348366 0.036 Uiso 1 1 calc R . . . .
H9B H 0.301658 0.904732 0.358444 0.036 Uiso 1 1 calc R . . . .
C10 C 0.3454(2) 0.8264(5) 0.2326(4) 0.0304(14) Uani 1 1 d . . . . .
C11 C 0.3814(2) 0.8061(5) 0.1908(4) 0.0351(15) Uani 1 1 d . . . . .
H11 H 0.405481 0.793030 0.221017 0.042 Uiso 1 1 calc R . . . .
C12 C 0.3812(2) 0.8053(5) 0.1052(4) 0.0343(15) Uani 1 1 d . . . . .
H12 H 0.405657 0.791028 0.076470 0.041 Uiso 1 1 calc R . . . .
C13 C 0.3134(2) 0.8446(5) 0.1011(4) 0.0374(16) Uani 1 1 d . . . . .
H13 H 0.289648 0.857592 0.069577 0.045 Uiso 1 1 calc R . . . .
C14 C 0.3110(2) 0.8480(5) 0.1873(4) 0.0367(16) Uani 1 1 d . . . . .
H14 H 0.286434 0.864650 0.214530 0.044 Uiso 1 1 calc R . . . .
C15 C 0.3567(2) 0.8902(5) 0.4799(4) 0.0322(15) Uani 1 1 d . . . . .
H15A H 0.381339 0.874851 0.447425 0.039 Uiso 1 1 calc R . . . .
H15B H 0.348502 0.958499 0.467472 0.039 Uiso 1 1 calc R . . . .
C16 C 0.3963(2) 0.9261(5) 0.6031(4) 0.0342(15) Uani 1 1 d . . . . .
C17 C 0.4263(2) 0.9743(5) 0.5582(4) 0.0368(16) Uani 1 1 d . . . . .
H17 H 0.425608 0.976143 0.498843 0.044 Uiso 1 1 calc R . . . .
C18 C 0.4570(2) 1.0192(5) 0.6017(4) 0.0375(16) Uani 1 1 d . . . . .
H18 H 0.477928 1.050562 0.570992 0.045 Uiso 1 1 calc R . . . .
C19 C 0.4296(2) 0.9746(5) 0.7280(4) 0.0426(19) Uani 1 1 d . . . . .
H19 H 0.430621 0.974870 0.787304 0.051 Uiso 1 1 calc R . . . .
C20 C 0.3979(3) 0.9267(5) 0.6898(4) 0.0420(18) Uani 1 1 d . . . . .
H20 H 0.377734 0.894722 0.721977 0.050 Uiso 1 1 calc R . . . .
C21 C 0.4744(4) 0.6946(8) 0.6028(9) 0.104(4) Uani 1 1 d D . . . .
H21A H 0.447115 0.693043 0.579107 0.157 Uiso 1 1 calc GR . . . .
H21B H 0.492309 0.731541 0.565454 0.157 Uiso 1 1 calc GR . . . .
H21C H 0.473685 0.726528 0.657623 0.157 Uiso 1 1 calc GR . . . .
N25 N 0.4897(2) 0.5933(6) 0.6120(6) 0.078(3) Uani 1 1 d D . . . .
C22 C 0.5303(3) 0.5734(9) 0.6429(11) 0.125(6) Uani 1 1 d D . . . .
H22A H 0.533482 0.595780 0.701342 0.150 Uiso 1 1 calc R . . . .
H22B H 0.550975 0.605663 0.607625 0.150 Uiso 1 1 calc R . . . .
C23 C 0.5331(3) 0.4605(7) 0.6365(7) 0.070(3) Uani 1 1 d D . . . .
H23A H 0.551579 0.441141 0.590732 0.084 Uiso 1 1 calc R . . . .
H23B H 0.543186 0.432199 0.689461 0.084 Uiso 1 1 calc R . . . .
C24 C 0.4903(3) 0.4249(8) 0.6186(7) 0.077(3) Uani 1 1 d D . . . .
H24A H 0.490060 0.379256 0.570493 0.092 Uiso 1 1 calc R . . . .
H24B H 0.478879 0.391025 0.667889 0.092 Uiso 1 1 calc R . . . .
C25 C 0.4667(3) 0.5162(8) 0.5990(5) 0.065(3) Uani 1 1 d D . . . .
O4 O 0.43148(18) 0.5175(6) 0.5766(4) 0.0719(19) Uani 1 1 d D . . . .
C31 C 0.2875(7) 0.5767(14) 0.1623(16) 0.069(7) Uani 0.5 1 d D . . A 1
H31A H 0.262953 0.540960 0.146972 0.104 Uiso 0.5 1 calc GR . . A 1
H31B H 0.297176 0.614397 0.114139 0.104 Uiso 0.5 1 calc GR . . A 1
H31C H 0.281620 0.621544 0.208611 0.104 Uiso 0.5 1 calc GR . . A 1
N35 N 0.3187(4) 0.5068(8) 0.1881(7) 0.040(3) Uani 0.5 1 d D . . A 1
C32 C 0.3583(9) 0.5429(17) 0.215(3) 0.061(10) Uani 0.5 1 d D . . A 1
H32A H 0.355645 0.590393 0.261763 0.073 Uiso 0.5 1 calc R . . A 1
H32B H 0.373078 0.574278 0.168604 0.073 Uiso 0.5 1 calc R . . A 1
C33 C 0.3795(5) 0.4479(11) 0.2442(9) 0.048(4) Uani 0.5 1 d D . . A 1
H33A H 0.407996 0.446709 0.225419 0.058 Uiso 0.5 1 calc R . . A 1
H33B H 0.378740 0.441874 0.305769 0.058 Uiso 0.5 1 calc R . . A 1
C34 C 0.3551(7) 0.3652(14) 0.2026(19) 0.039(5) Uani 0.5 1 d D . . A 1
H34A H 0.368684 0.342182 0.151056 0.047 Uiso 0.5 1 calc R . . A 1
H34B H 0.351854 0.308980 0.241127 0.047 Uiso 0.5 1 calc R . . A 1
C35 C 0.3145(7) 0.4109(12) 0.1823(17) 0.039(6) Uani 0.5 1 d D . . A 1
O34 O 0.2868(10) 0.367(2) 0.148(2) 0.046(5) Uani 0.5 1 d D . . A 1
C41 C 0.3636(9) 0.3422(19) 0.213(2) 0.057(8) Uani 0.5 1 d D . . B 2
H41A H 0.348069 0.282051 0.203036 0.085 Uiso 0.5 1 calc GR . . B 2
H41B H 0.372999 0.343888 0.270615 0.085 Uiso 0.5 1 calc GR . . B 2
H41C H 0.386982 0.343409 0.174904 0.085 Uiso 0.5 1 calc GR . . B 2
N45 N 0.3380(5) 0.4279(9) 0.1962(8) 0.038(3) Uani 0.5 1 d D . . B 2
C42 C 0.3537(8) 0.5263(16) 0.212(3) 0.070(13) Uani 0.5 1 d D . . B 2
H42A H 0.376611 0.541675 0.174605 0.084 Uiso 0.5 1 calc R . . B 2
H42B H 0.362633 0.533334 0.270876 0.084 Uiso 0.5 1 calc R . . B 2
C43 C 0.3171(7) 0.5929(11) 0.1936(11) 0.075(7) Uani 0.5 1 d D . . B 2
H43A H 0.308390 0.627748 0.244802 0.090 Uiso 0.5 1 calc R . . B 2
H43B H 0.324005 0.642121 0.150406 0.090 Uiso 0.5 1 calc R . . B 2
C44 C 0.2835(6) 0.5249(12) 0.1624(14) 0.061(6) Uani 0.5 1 d D . . B 2
H44A H 0.259184 0.531088 0.197872 0.073 Uiso 0.5 1 calc R . . B 2
H44B H 0.276145 0.541184 0.104039 0.073 Uiso 0.5 1 calc R . . B 2
C45 C 0.3006(7) 0.4224(12) 0.168(2) 0.045(7) Uani 0.5 1 d D . . B 2
O44 O 0.2806(10) 0.347(2) 0.162(2) 0.056(8) Uani 0.5 1 d D . . B 2

loop_
_atom_site_aniso_label
_atom_site_aniso_U_11
_atom_site_aniso_U_22
_atom_site_aniso_U_33
_atom_site_aniso_U_23
_atom_site_aniso_U_13
_atom_site_aniso_U_12
Br1 0.0557(5) 0.0285(3) 0.0437(4) -0.0015(3) -0.0073(4) -0.0105(3)
Br2 0.0496(4) 0.0415(4) 0.0330(4) -0.0043(3) 0.0035(3) 0.0048(3)
Br3 0.0596(5) 0.0523(5) 0.0502(5) -0.0182(4) -0.0223(4) 0.0138(4)
Zn1 0.0475(5) 0.0236(4) 0.0238(4) -0.0004(3) -0.0016(4) -0.0002(4)
Zn2 0.0497(8) 0.0316(7) 0.0344(7) 0.000 -0.0165(6) 0.000
O1 0.038(3) 0.021(2) 0.041(3) -0.0023(19) -0.006(2) 0.0009(19)
O2 0.039(3) 0.046(3) 0.017(2) -0.001(2) -0.0022(19) -0.003(2)
O3 0.057(3) 0.036(3) 0.021(2) -0.001(2) -0.004(2) -0.012(2)
N1 0.039(3) 0.022(2) 0.028(3) -0.001(2) -0.002(2) -0.001(2)
N2 0.043(3) 0.029(3) 0.028(3) 0.000(2) -0.002(2) -0.003(2)
N3 0.052(4) 0.027(3) 0.032(3) 0.002(2) -0.010(3) -0.003(3)
C1 0.040(4) 0.026(3) 0.036(4) -0.003(3) -0.003(3) 0.002(3)
C2 0.040(4) 0.025(3) 0.029(3) 0.000(3) -0.009(3) -0.006(3)
C3 0.042(4) 0.020(3) 0.025(3) 0.002(3) 0.004(3) 0.000(3)
C4 0.030(3) 0.032(3) 0.039(4) -0.005(3) -0.006(3) 0.001(3)
C5 0.038(4) 0.029(3) 0.023(3) -0.003(3) 0.000(3) -0.004(3)
C6 0.042(4) 0.023(3) 0.030(3) -0.002(3) -0.005(3) -0.007(3)
C7 0.049(4) 0.024(3) 0.019(3) -0.001(2) -0.006(3) -0.002(3)
C8 0.050(4) 0.032(4) 0.029(3) -0.002(3) 0.000(3) 0.005(3)
C9 0.039(4) 0.025(3) 0.025(3) 0.002(3) -0.001(3) 0.001(3)
C10 0.047(4) 0.030(3) 0.014(3) 0.000(2) -0.004(3) -0.007(3)
C11 0.034(4) 0.038(4) 0.034(4) 0.000(3) -0.003(3) -0.005(3)
C12 0.041(4) 0.034(3) 0.028(3) -0.001(3) 0.002(3) -0.003(3)
C13 0.044(4) 0.037(4) 0.032(4) 0.001(3) -0.007(3) 0.000(3)
C14 0.047(4) 0.036(4) 0.027(3) -0.005(3) -0.001(3) -0.003(3)
C15 0.052(4) 0.027(3) 0.018(3) 0.000(3) -0.005(3) -0.008(3)
C16 0.047(4) 0.026(3) 0.030(3) -0.001(3) -0.012(3) -0.006(3)
C17 0.051(4) 0.037(4) 0.022(3) 0.001(3) -0.006(3) -0.004(3)
C18 0.037(4) 0.042(4) 0.033(4) 0.000(3) -0.004(3) -0.001(3)
C19 0.071(5) 0.038(4) 0.019(3) 0.004(3) -0.010(3) -0.014(4)
C20 0.069(5) 0.033(4) 0.024(3) 0.002(3) -0.009(3) -0.015(4)
C21 0.081(8) 0.076(8) 0.156(13) 0.027(9) -0.013(9) 0.004(7)
N25 0.053(5) 0.078(6) 0.102(7) 0.022(5) -0.007(5) -0.011(4)
C22 0.072(8) 0.097(10) 0.206(17) 0.043(11) -0.048(10) -0.021(7)
C23 0.058(6) 0.080(7) 0.071(6) 0.003(6) -0.007(5) 0.005(5)
C24 0.057(6) 0.088(8) 0.085(8) 0.000(6) 0.000(5) -0.003(6)
C25 0.053(5) 0.100(8) 0.040(5) -0.004(5) 0.000(4) -0.015(5)
O4 0.045(4) 0.107(6) 0.063(4) -0.001(4) -0.014(3) 0.002(4)
C31 0.103(19) 0.043(13) 0.061(14) 0.006(13) -0.004(12) 0.024(14)
N35 0.054(8) 0.041(7) 0.024(6) -0.001(5) -0.002(6) -0.005(7)
C32 0.08(2) 0.061(15) 0.046(17) 0.007(13) -0.006(13) -0.032(16)
C33 0.059(10) 0.056(10) 0.029(7) -0.010(7) -0.002(7) -0.001(8)
C34 0.043(13) 0.065(14) 0.011(10) 0.017(11) -0.006(9) 0.010(11)
C35 0.051(17) 0.047(12) 0.018(11) 0.003(8) -0.010(12) -0.007(12)
O34 0.047(12) 0.050(13) 0.043(9) 0.001(10) 0.016(9) -0.014(8)
C41 0.059(15) 0.089(17) 0.023(11) 0.025(13) -0.017(9) 0.025(13)
N45 0.051(10) 0.039(8) 0.023(7) 0.008(6) -0.002(7) -0.004(8)
C42 0.09(3) 0.059(16) 0.06(2) -0.033(15) 0.033(18) -0.027(16)
C43 0.15(2) 0.043(11) 0.033(10) -0.001(8) 0.028(12) -0.010(13)
C44 0.087(16) 0.048(12) 0.048(11) 0.006(11) 0.019(10) 0.029(12)
C45 0.07(2) 0.034(10) 0.031(14) 0.003(8) -0.014(12) 0.009(11)
O44 0.047(12) 0.051(13) 0.069(19) -0.006(11) 0.009(12) -0.010(8)

_geom_special_details            
;
 All esds (except the esd in the dihedral angle between two l.s. planes)
 are estimated using the full covariance matrix.  The cell esds are taken
 into account individually in the estimation of esds in distances, angles
 and torsion angles; correlations between esds in cell parameters are only
 used when they are defined by crystal symmetry.  An approximate (isotropic)
 treatment of cell esds is used for estimating esds involving l.s. planes.
;
loop_
_geom_bond_atom_site_label_1
_geom_bond_atom_site_label_2
_geom_bond_distance
_geom_bond_site_symmetry_2
_geom_bond_publ_flag
Br1 Zn1 2.3453(11) . ?
Br2 Zn1 2.3694(12) . ?
Br3 Zn2 2.3815(11) . ?
Zn1 N1 2.049(5) . ?
Zn1 N2 2.050(5) 8_566 ?
Zn2 N3 2.039(6) . ?
Zn2 N3 2.039(6) 4_656 ?
O1 C3 1.352(7) . ?
O1 C6 1.442(7) . ?
O2 C9 1.449(8) . ?
O2 C10 1.356(7) . ?
O3 C15 1.447(7) . ?
O3 C16 1.359(8) . ?
N1 C1 1.346(8) . ?
N1 C5 1.345(8) . ?
N2 C12 1.357(9) . ?
N2 C13 1.332(9) . ?
N3 C18 1.349(9) . ?
N3 C19 1.341(9) . ?
C1 H1 0.9500 . ?
C1 C2 1.375(9) . ?
C2 H2 0.9500 . ?
C2 C3 1.390(9) . ?
C3 C4 1.396(9) . ?
C4 H4 0.9500 . ?
C4 C5 1.375(9) . ?
C5 H5 0.9500 . ?
C6 H6A 0.9900 . ?
C6 H6B 0.9900 . ?
C6 C7 1.524(9) . ?
C7 C8 1.530(9) . ?
C7 C9 1.522(8) . ?
C7 C15 1.525(9) . ?
C8 H8A 0.9800 . ?
C8 H8B 0.9800 . ?
C8 H8C 0.9800 . ?
C9 H9A 0.9900 . ?
C9 H9B 0.9900 . ?
C10 C11 1.394(9) . ?
C10 C14 1.383(9) . ?
C11 H11 0.9500 . ?
C11 C12 1.370(9) . ?
C12 H12 0.9500 . ?
C13 H13 0.9500 . ?
C13 C14 1.382(9) . ?
C14 H14 0.9500 . ?
C15 H15A 0.9900 . ?
C15 H15B 0.9900 . ?
C16 C17 1.391(10) . ?
C16 C20 1.388(9) . ?
C17 H17 0.9500 . ?
C17 C18 1.377(9) . ?
C18 H18 0.9500 . ?
C19 H19 0.9500 . ?
C19 C20 1.377(10) . ?
C20 H20 0.9500 . ?
C21 H21A 0.9800 . ?
C21 H21B 0.9800 . ?
C21 H21C 0.9800 . ?
C21 N25 1.478(12) . ?
N25 C22 1.457(12) . ?
N25 C25 1.313(11) . ?
C22 H22A 0.9900 . ?
C22 H22B 0.9900 . ?
C22 C23 1.546(15) . ?
C23 H23A 0.9900 . ?
C23 H23B 0.9900 . ?
C23 C24 1.523(12) . ?
C24 H24A 0.9900 . ?
C24 H24B 0.9900 . ?
C24 C25 1.502(13) . ?
C25 O4 1.221(9) . ?
C31 H31A 0.9800 . ?
C31 H31B 0.9800 . ?
C31 H31C 0.9800 . ?
C31 N35 1.464(16) . ?
N35 C32 1.464(16) . ?
N35 C35 1.318(15) . ?
C32 H32A 0.9900 . ?
C32 H32B 0.9900 . ?
C32 C33 1.54(2) . ?
C33 H33A 0.9900 . ?
C33 H33B 0.9900 . ?
C33 C34 1.538(18) . ?
C34 H34A 0.9900 . ?
C34 H34B 0.9900 . ?
C34 C35 1.515(19) . ?
C35 O34 1.222(17) . ?
C41 H41A 0.9800 . ?
C41 H41B 0.9800 . ?
C41 H41C 0.9800 . ?
C41 N45 1.467(16) . ?
N45 C42 1.462(17) . ?
N45 C45 1.322(15) . ?
C42 H42A 0.9900 . ?
C42 H42B 0.9900 . ?
C42 C43 1.54(2) . ?
C43 H43A 0.9900 . ?
C43 H43B 0.9900 . ?
C43 C44 1.530(18) . ?
C44 H44A 0.9900 . ?
C44 H44B 0.9900 . ?
C44 C45 1.509(18) . ?
C45 O44 1.221(16) . ?

loop_
_geom_angle_atom_site_label_1
_geom_angle_atom_site_label_2
_geom_angle_atom_site_label_3
_geom_angle
_geom_angle_site_symmetry_1
_geom_angle_site_symmetry_3
_geom_angle_publ_flag
Br1 Zn1 Br2 119.85(4) . . ?
N1 Zn1 Br1 107.38(16) . . ?
N1 Zn1 Br2 107.71(16) . . ?
N1 Zn1 N2 100.4(2) . 8_566 ?
N2 Zn1 Br1 114.88(17) 8_566 . ?
N2 Zn1 Br2 104.71(17) 8_566 . ?
Br3 Zn2 Br3 123.33(7) 4_656 . ?
N3 Zn2 Br3 105.96(18) . . ?
N3 Zn2 Br3 104.32(17) . 4_656 ?
N3 Zn2 Br3 104.32(16) 4_656 . ?
N3 Zn2 Br3 105.95(18) 4_656 4_656 ?
N3 Zn2 N3 113.2(3) . 4_656 ?
C3 O1 C6 117.5(5) . . ?
C10 O2 C9 118.7(5) . . ?
C16 O3 C15 119.0(5) . . ?
C1 N1 Zn1 119.8(4) . . ?
C5 N1 Zn1 123.3(4) . . ?
C5 N1 C1 116.9(5) . . ?
C12 N2 Zn1 116.8(5) . 8_565 ?
C13 N2 Zn1 123.9(5) . 8_565 ?
C13 N2 C12 118.4(6) . . ?
C18 N3 Zn2 122.9(5) . . ?
C19 N3 Zn2 119.3(5) . . ?
C19 N3 C18 117.4(6) . . ?
N1 C1 H1 118.0 . . ?
N1 C1 C2 123.9(6) . . ?
C2 C1 H1 118.0 . . ?
C1 C2 H2 120.9 . . ?
C1 C2 C3 118.1(6) . . ?
C3 C2 H2 120.9 . . ?
O1 C3 C2 124.0(6) . . ?
O1 C3 C4 116.9(6) . . ?
C2 C3 C4 119.1(6) . . ?
C3 C4 H4 120.9 . . ?
C5 C4 C3 118.2(6) . . ?
C5 C4 H4 120.9 . . ?
N1 C5 C4 123.8(6) . . ?
N1 C5 H5 118.1 . . ?
C4 C5 H5 118.1 . . ?
O1 C6 H6A 110.1 . . ?
O1 C6 H6B 110.1 . . ?
O1 C6 C7 108.1(5) . . ?
H6A C6 H6B 108.4 . . ?
C7 C6 H6A 110.1 . . ?
C7 C6 H6B 110.1 . . ?
C6 C7 C8 111.6(5) . . ?
C6 C7 C15 106.7(5) . . ?
C9 C7 C6 110.5(5) . . ?
C9 C7 C8 108.2(6) . . ?
C9 C7 C15 107.8(5) . . ?
C15 C7 C8 111.9(5) . . ?
C7 C8 H8A 109.5 . . ?
C7 C8 H8B 109.5 . . ?
C7 C8 H8C 109.5 . . ?
H8A C8 H8B 109.5 . . ?
H8A C8 H8C 109.5 . . ?
H8B C8 H8C 109.5 . . ?
O2 C9 C7 107.2(5) . . ?
O2 C9 H9A 110.3 . . ?
O2 C9 H9B 110.3 . . ?
C7 C9 H9A 110.3 . . ?
C7 C9 H9B 110.3 . . ?
H9A C9 H9B 108.5 . . ?
O2 C10 C11 114.6(6) . . ?
O2 C10 C14 125.8(6) . . ?
C14 C10 C11 119.6(6) . . ?
C10 C11 H11 120.7 . . ?
C12 C11 C10 118.6(7) . . ?
C12 C11 H11 120.7 . . ?
N2 C12 C11 122.2(7) . . ?
N2 C12 H12 118.9 . . ?
C11 C12 H12 118.9 . . ?
N2 C13 H13 118.5 . . ?
N2 C13 C14 123.1(7) . . ?
C14 C13 H13 118.5 . . ?
C10 C14 H14 121.0 . . ?
C13 C14 C10 118.0(7) . . ?
C13 C14 H14 121.0 . . ?
O3 C15 C7 107.1(5) . . ?
O3 C15 H15A 110.3 . . ?
O3 C15 H15B 110.3 . . ?
C7 C15 H15A 110.3 . . ?
C7 C15 H15B 110.3 . . ?
H15A C15 H15B 108.6 . . ?
O3 C16 C17 124.7(6) . . ?
O3 C16 C20 116.2(6) . . ?
C20 C16 C17 119.1(6) . . ?
C16 C17 H17 120.8 . . ?
C18 C17 C16 118.4(6) . . ?
C18 C17 H17 120.8 . . ?
N3 C18 C17 123.2(7) . . ?
N3 C18 H18 118.4 . . ?
C17 C18 H18 118.4 . . ?
N3 C19 H19 118.3 . . ?
N3 C19 C20 123.5(6) . . ?
C20 C19 H19 118.3 . . ?
C16 C20 H20 120.8 . . ?
C19 C20 C16 118.4(7) . . ?
C19 C20 H20 120.8 . . ?
H21A C21 H21B 109.5 . . ?
H21A C21 H21C 109.5 . . ?
H21B C21 H21C 109.5 . . ?
N25 C21 H21A 109.5 . . ?
N25 C21 H21B 109.5 . . ?
N25 C21 H21C 109.5 . . ?
C22 N25 C21 121.5(9) . . ?
C25 N25 C21 122.3(9) . . ?
C25 N25 C22 116.0(9) . . ?
N25 C22 H22A 111.2 . . ?
N25 C22 H22B 111.2 . . ?
N25 C22 C23 102.6(9) . . ?
H22A C22 H22B 109.2 . . ?
C23 C22 H22A 111.2 . . ?
C23 C22 H22B 111.2 . . ?
C22 C23 H23A 110.6 . . ?
C22 C23 H23B 110.6 . . ?
H23A C23 H23B 108.7 . . ?
C24 C23 C22 105.9(8) . . ?
C24 C23 H23A 110.6 . . ?
C24 C23 H23B 110.6 . . ?
C23 C24 H24A 110.7 . . ?
C23 C24 H24B 110.7 . . ?
H24A C24 H24B 108.8 . . ?
C25 C24 C23 105.0(8) . . ?
C25 C24 H24A 110.7 . . ?
C25 C24 H24B 110.7 . . ?
N25 C25 C24 109.2(8) . . ?
O4 C25 N25 126.1(10) . . ?
O4 C25 C24 124.7(9) . . ?
H31A C31 H31B 109.5 . . ?
H31A C31 H31C 109.5 . . ?
H31B C31 H31C 109.5 . . ?
N35 C31 H31A 109.5 . . ?
N35 C31 H31B 109.5 . . ?
N35 C31 H31C 109.5 . . ?
C32 N35 C31 119.7(15) . . ?
C35 N35 C31 123.4(14) . . ?
C35 N35 C32 116.6(15) . . ?
N35 C32 H32A 111.3 . . ?
N35 C32 H32B 111.3 . . ?
N35 C32 C33 102.4(14) . . ?
H32A C32 H32B 109.2 . . ?
C33 C32 H32A 111.3 . . ?
C33 C32 H32B 111.3 . . ?
C32 C33 H33A 110.9 . . ?
C32 C33 H33B 110.9 . . ?
H33A C33 H33B 108.9 . . ?
C34 C33 C32 104.3(13) . . ?
C34 C33 H33A 110.9 . . ?
C34 C33 H33B 110.9 . . ?
C33 C34 H34A 110.8 . . ?
C33 C34 H34B 110.8 . . ?
H34A C34 H34B 108.8 . . ?
C35 C34 C33 104.9(13) . . ?
C35 C34 H34A 110.8 . . ?
C35 C34 H34B 110.8 . . ?
N35 C35 C34 107.4(14) . . ?
O34 C35 N35 127(2) . . ?
O34 C35 C34 124(2) . . ?
H41A C41 H41B 109.5 . . ?
H41A C41 H41C 109.5 . . ?
H41B C41 H41C 109.5 . . ?
N45 C41 H41A 109.5 . . ?
N45 C41 H41B 109.5 . . ?
N45 C41 H41C 109.5 . . ?
C42 N45 C41 119.6(17) . . ?
C45 N45 C41 124.0(16) . . ?
C45 N45 C42 116.4(15) . . ?
N45 C42 H42A 111.1 . . ?
N45 C42 H42B 111.1 . . ?
N45 C42 C43 103.1(14) . . ?
H42A C42 H42B 109.1 . . ?
C43 C42 H42A 111.1 . . ?
C43 C42 H42B 111.1 . . ?
C42 C43 H43A 110.5 . . ?
C42 C43 H43B 110.5 . . ?
H43A C43 H43B 108.7 . . ?
C44 C43 C42 106.1(12) . . ?
C44 C43 H43A 110.5 . . ?
C44 C43 H43B 110.5 . . ?
C43 C44 H44A 110.6 . . ?
C43 C44 H44B 110.6 . . ?
H44A C44 H44B 108.7 . . ?
C45 C44 C43 105.7(13) . . ?
C45 C44 H44A 110.6 . . ?
C45 C44 H44B 110.6 . . ?
N45 C45 C44 108.5(14) . . ?
O44 C45 N45 125(2) . . ?
O44 C45 C44 125(3) . . ?

_shelx_res_file                  
;
TITL
    data.res
    created by SHELXL-2016/6 at 21:53:02 on 29-Jul-2020
CELL 1.54184 33.1022 13.6273 16.0057 90 90 90
ZERR 4 0.0015 0.0004 0.0005 0 0 0
LATT 1
SYMM 0.5-X,0.5-Y,0.5+Z
SYMM 0.5+X,0.5-Y,-Z
SYMM -X,+Y,0.5-Z
SFAC C H Br N O Zn
UNIT 240 312 24 40 40 12

L.S. 99
PLAN  20
TEMP -100
LIST 6
GRID
BOND $H
fmap 2
acta
MERG 2
REM <olex2.extras>
REM <HklSrc "%.\\data.hkl">
REM </olex2.extras>

WGHT    0.015600   63.260201
FVAR       0.13719
BR1   3    0.300656    0.123968    0.354302    11.00000    0.05573    0.02853 =
         0.04365   -0.00154   -0.00725   -0.01051
BR2   3    0.419220    0.186219    0.399518    11.00000    0.04958    0.04145 =
         0.03296   -0.00433    0.00347    0.00477
BR3   3    0.462798    1.186291    0.855979    11.00000    0.05965    0.05234 =
         0.05022   -0.01820   -0.02230    0.01382
ZN1   6    0.350038    0.203834    0.434410    11.00000    0.04750    0.02363 =
         0.02381   -0.00040   -0.00159   -0.00018
ZN2   6    0.500000    1.103335    0.750000    10.50000    0.04972    0.03165 =
         0.03442    0.00000   -0.01648    0.00000
O1    5    0.311239    0.647614    0.432762    11.00000    0.03841    0.02133 =
         0.04091   -0.00234   -0.00558    0.00091
O2    5    0.347959    0.821440    0.317064    11.00000    0.03936    0.04615 =
         0.01733   -0.00129   -0.00222   -0.00345
O3    5    0.364338    0.878644    0.568399    11.00000    0.05671    0.03615 =
         0.02145   -0.00102   -0.00427   -0.01211
N1    4    0.336755    0.350651    0.433260    11.00000    0.03943    0.02151 =
         0.02777   -0.00111   -0.00215   -0.00088
N2    4    0.347389    0.824088    0.060172    11.00000    0.04335    0.02927 =
         0.02810   -0.00028   -0.00243   -0.00297
N3    4    0.458939    1.021001    0.685889    11.00000    0.05178    0.02653 =
         0.03171    0.00185   -0.00988   -0.00296
C1    1    0.361283    0.414390    0.472686    11.00000    0.04000    0.02574 =
         0.03575   -0.00341   -0.00339    0.00227
AFIX  43
H1    2    0.384671    0.389148    0.499542    11.00000   -1.20000
AFIX   0
C2    1    0.354514    0.513825    0.476417    11.00000    0.03972    0.02505 =
         0.02948    0.00001   -0.00896   -0.00558
AFIX  43
H2    2    0.372405    0.555841    0.505982    11.00000   -1.20000
AFIX   0
C3    1    0.320745    0.551167    0.435699    11.00000    0.04171    0.02044 =
         0.02488    0.00159    0.00384    0.00044
C4    1    0.294923    0.486751    0.393862    11.00000    0.02965    0.03161 =
         0.03918   -0.00486   -0.00593    0.00091
AFIX  43
H4    2    0.271665    0.510259    0.365425    11.00000   -1.20000
AFIX   0
C5    1    0.304091    0.388345    0.394965    11.00000    0.03819    0.02854 =
         0.02334   -0.00252    0.00013   -0.00380
AFIX  43
H5    2    0.286332    0.344463    0.367072    11.00000   -1.20000
AFIX   0
C6    1    0.339587    0.715983    0.468763    11.00000    0.04210    0.02316 =
         0.03012   -0.00201   -0.00509   -0.00700
AFIX  23
H6A   2    0.366128    0.710061    0.440701    11.00000   -1.20000
H6B   2    0.343282    0.701850    0.528951    11.00000   -1.20000
AFIX   0
C7    1    0.322801    0.819216    0.457138    11.00000    0.04863    0.02357 =
         0.01907   -0.00118   -0.00621   -0.00209
C8    1    0.285011    0.835960    0.510329    11.00000    0.04963    0.03190 =
         0.02938   -0.00153    0.00005    0.00461
AFIX 137
H8A   2    0.275837    0.903881    0.503636    11.00000   -1.50000
H8B   2    0.291388    0.823664    0.569196    11.00000   -1.50000
H8C   2    0.263608    0.791059    0.492218    11.00000   -1.50000
AFIX   0
C9    1    0.311689    0.836880    0.366068    11.00000    0.03904    0.02510 =
         0.02476    0.00236   -0.00081    0.00090
AFIX  23
H9A   2    0.290248    0.790698    0.348366    11.00000   -1.20000
H9B   2    0.301658    0.904732    0.358444    11.00000   -1.20000
AFIX   0
C10   1    0.345411    0.826437    0.232634    11.00000    0.04723    0.02999 =
         0.01387   -0.00040   -0.00420   -0.00670
C11   1    0.381371    0.806074    0.190798    11.00000    0.03374    0.03751 =
         0.03397   -0.00050   -0.00325   -0.00494
AFIX  43
H11   2    0.405481    0.793030    0.221017    11.00000   -1.20000
AFIX   0
C12   1    0.381244    0.805252    0.105228    11.00000    0.04097    0.03365 =
         0.02840   -0.00057    0.00191   -0.00318
AFIX  43
H12   2    0.405657    0.791028    0.076470    11.00000   -1.20000
AFIX   0
C13   1    0.313374    0.844643    0.101098    11.00000    0.04359    0.03705 =
         0.03163    0.00053   -0.00725    0.00012
AFIX  43
H13   2    0.289648    0.857592    0.069577    11.00000   -1.20000
AFIX   0
C14   1    0.310992    0.848009    0.187280    11.00000    0.04732    0.03596 =
         0.02683   -0.00454   -0.00102   -0.00287
AFIX  43
H14   2    0.286434    0.864650    0.214530    11.00000   -1.20000
AFIX   0
C15   1    0.356685    0.890171    0.479921    11.00000    0.05196    0.02667 =
         0.01802   -0.00033   -0.00463   -0.00792
AFIX  23
H15A  2    0.381339    0.874851    0.447425    11.00000   -1.20000
H15B  2    0.348502    0.958499    0.467472    11.00000   -1.20000
AFIX   0
C16   1    0.396297    0.926147    0.603141    11.00000    0.04659    0.02610 =
         0.02987   -0.00053   -0.01150   -0.00631
C17   1    0.426303    0.974306    0.558159    11.00000    0.05063    0.03739 =
         0.02237    0.00085   -0.00609   -0.00360
AFIX  43
H17   2    0.425608    0.976143    0.498843    11.00000   -1.20000
AFIX   0
C18   1    0.457035    1.019247    0.601732    11.00000    0.03748    0.04195 =
         0.03322    0.00048   -0.00375   -0.00072
AFIX  43
H18   2    0.477928    1.050562    0.570992    11.00000   -1.20000
AFIX   0
C19   1    0.429559    0.974624    0.727991    11.00000    0.07102    0.03774 =
         0.01903    0.00439   -0.01007   -0.01397
AFIX  43
H19   2    0.430621    0.974870    0.787304    11.00000   -1.20000
AFIX   0
C20   1    0.397942    0.926678    0.689789    11.00000    0.06872    0.03291 =
         0.02427    0.00153   -0.00851   -0.01460
AFIX  43
H20   2    0.377734    0.894722    0.721977    11.00000   -1.20000
AFIX   0

C21   1    0.474414    0.694640    0.602764    11.00000    0.08078    0.07627 =
         0.15602    0.02700   -0.01281    0.00401
AFIX 137
H21A  2    0.447115    0.693043    0.579107    11.00000   -1.50000
H21B  2    0.492309    0.731541    0.565454    11.00000   -1.50000
H21C  2    0.473685    0.726528    0.657623    11.00000   -1.50000
AFIX   0
N25   4    0.489689    0.593334    0.611973    11.00000    0.05321    0.07760 =
         0.10185    0.02220   -0.00738   -0.01064
C22   1    0.530279    0.573448    0.642858    11.00000    0.07191    0.09672 =
         0.20615    0.04345   -0.04826   -0.02137
AFIX  23
H22A  2    0.533482    0.595780    0.701342    11.00000   -1.20000
H22B  2    0.550975    0.605663    0.607625    11.00000   -1.20000
AFIX   0
C23   1    0.533081    0.460481    0.636459    11.00000    0.05782    0.08013 =
         0.07119    0.00253   -0.00738    0.00545
AFIX  23
H23A  2    0.551579    0.441141    0.590732    11.00000   -1.20000
H23B  2    0.543186    0.432199    0.689461    11.00000   -1.20000
AFIX   0
C24   1    0.490322    0.424947    0.618578    11.00000    0.05721    0.08823 =
         0.08506   -0.00022    0.00027   -0.00327
AFIX  23
H24A  2    0.490060    0.379256    0.570493    11.00000   -1.20000
H24B  2    0.478879    0.391025    0.667889    11.00000   -1.20000
AFIX   0
C25   1    0.466732    0.516239    0.598999    11.00000    0.05307    0.10027 =
         0.04044   -0.00367   -0.00007   -0.01478
O4    5    0.431483    0.517458    0.576595    11.00000    0.04529    0.10738 =
         0.06312   -0.00108   -0.01374    0.00187

SAME 0.02 0.04 C21 > O4
PART 1
C31   1    0.287544    0.576711    0.162331    10.50000    0.10321    0.04321 =
         0.06104    0.00612   -0.00403    0.02381
AFIX 137
H31A  2    0.262953    0.540960    0.146972    10.50000   -1.50000
H31B  2    0.297176    0.614397    0.114139    10.50000   -1.50000
H31C  2    0.281620    0.621544    0.208611    10.50000   -1.50000
AFIX   0
N35   4    0.318740    0.506842    0.188134    10.50000    0.05417    0.04144 =
         0.02442   -0.00076   -0.00183   -0.00461
C32   1    0.358292    0.542914    0.215268    10.50000    0.07604    0.06057 =
         0.04643    0.00668   -0.00577   -0.03204
AFIX  23
H32A  2    0.355645    0.590393    0.261763    10.50000   -1.20000
H32B  2    0.373078    0.574278    0.168604    10.50000   -1.20000
AFIX   0
C33   1    0.379498    0.447931    0.244151    10.50000    0.05943    0.05606 =
         0.02882   -0.01003   -0.00247   -0.00074
AFIX  23
H33A  2    0.407996    0.446709    0.225419    10.50000   -1.20000
H33B  2    0.378740    0.441874    0.305769    10.50000   -1.20000
AFIX   0
C34   1    0.355109    0.365225    0.202561    10.50000    0.04253    0.06509 =
         0.01085    0.01735   -0.00624    0.01041
AFIX  23
H34A  2    0.368684    0.342182    0.151056    10.50000   -1.20000
H34B  2    0.351854    0.308980    0.241127    10.50000   -1.20000
AFIX   0
C35   1    0.314527    0.410886    0.182329    10.50000    0.05094    0.04674 =
         0.01823    0.00342   -0.00955   -0.00703
O34   5    0.286817    0.367106    0.148327    10.50000    0.04697    0.04957 =
         0.04288    0.00083    0.01562   -0.01407

SAME 0.02 0.04 C21 > O4
PART 0
PART 2
C41   1    0.363637    0.342190    0.212546    10.50000    0.05872    0.08890 =
         0.02277    0.02477   -0.01661    0.02469
AFIX 137
H41A  2    0.348069    0.282051    0.203036    10.50000   -1.50000
H41B  2    0.372999    0.343888    0.270615    10.50000   -1.50000
H41C  2    0.386982    0.343409    0.174904    10.50000   -1.50000
AFIX   0
N45   4    0.337984    0.427855    0.196205    10.50000    0.05080    0.03944 =
         0.02348    0.00794   -0.00158   -0.00392
C42   1    0.353700    0.526320    0.212149    10.50000    0.08575    0.05877 =
         0.06461   -0.03259    0.03299   -0.02747
AFIX  23
H42A  2    0.376611    0.541675    0.174605    10.50000   -1.20000
H42B  2    0.362633    0.533334    0.270876    10.50000   -1.20000
AFIX   0
C43   1    0.317068    0.592904    0.193581    10.50000    0.14811    0.04310 =
         0.03304   -0.00145    0.02805   -0.01025
AFIX  23
H43A  2    0.308390    0.627748    0.244802    10.50000   -1.20000
H43B  2    0.324005    0.642121    0.150406    10.50000   -1.20000
AFIX   0
C44   1    0.283535    0.524917    0.162352    10.50000    0.08730    0.04844 =
         0.04786    0.00579    0.01866    0.02851
AFIX  23
H44A  2    0.259184    0.531088    0.197872    10.50000   -1.20000
H44B  2    0.276145    0.541184    0.104039    10.50000   -1.20000
AFIX   0
C45   1    0.300595    0.422425    0.167548    10.50000    0.06849    0.03385 =
         0.03127    0.00326   -0.01413    0.00888
O44   5    0.280593    0.347450    0.162111    10.50000    0.04747    0.05102 =
         0.06854   -0.00590    0.00934   -0.01025
HKLF 4


REM
REM R1 =  0.0661 for    5674 Fo > 4sig(Fo)  and  0.0829 for all    7060 data
REM    469 parameters refined using     48 restraints

END

WGHT      0.0162     62.9269

REM Highest difference peak  1.518,  deepest hole -1.027,  1-sigma level  0.113
Q1    1   0.4015  0.1444  0.3972  11.00000  0.05    1.52
Q2    1   0.4788  1.2311  0.8385  11.00000  0.05    1.12
Q3    1   0.2710  0.1291  0.3596  11.00000  0.05    0.99
Q4    1   0.3004  0.1254  0.4102  11.00000  0.05    0.83
Q5    1   0.3214  0.1989  0.4364  11.00000  0.05    0.81
Q6    1   0.3489  0.1992  0.3851  11.00000  0.05    0.67
Q7    1   0.4189  0.1873  0.3402  11.00000  0.05    0.63
Q8    1   0.4608  1.1868  0.9109  11.00000  0.05    0.62
Q9    1   0.4591  0.3615  0.5968  11.00000  0.05    0.58
Q10   1   0.4202  0.1932  0.4498  11.00000  0.05    0.57
Q11   1   0.3512  0.2036  0.4939  11.00000  0.05    0.51
Q12   1   0.4998  1.1020  0.8070  11.00000  0.05    0.48
Q13   1   0.3328  0.1252  0.3537  11.00000  0.05    0.47
Q14   1   0.5144  0.6388  0.6855  11.00000  0.05    0.44
Q15   1   0.5000  0.6557  0.7500  10.50000  0.05    0.43
Q16   1   0.3688  0.1279  0.3855  11.00000  0.05    0.42
Q17   1   0.4280  1.1837  0.8558  11.00000  0.05    0.41
Q18   1   0.4499  0.1873  0.3996  11.00000  0.05    0.40
Q19   1   0.2684  0.1209  0.2961  11.00000  0.05    0.40
Q20   1   0.4097  0.8745  0.4133  11.00000  0.05    0.40
;
_shelx_res_checksum              46764
_olex2_submission_special_instructions 'No special instructions were received'
####################################################################### 
# 
# This file contains crystal structure data downloaded from the 
# Cambridge Structural Database (CSD) hosted by the Cambridge 
# Crystallographic Data Centre (CCDC).
# 
# Full information about CCDC data access policies and citation 
# guidelines are available at http://www.ccdc.cam.ac.uk/access/V1 
# 
# Audit and citation data items may have been added by the CCDC. 
# Please retain this information to preserve the provenance of 
# this file and to allow appropriate attribution of the data. 
# 
#######################################################################

data_190927-5
_database_code_depnum_ccdc_archive 'CCDC 1919903'
loop_
_audit_author_name
_audit_author_address
'JY T'
;FJIRSM
China
;
_audit_update_record             
;
2020-08-01 deposited with the CCDC.	2020-08-11 downloaded from the CCDC.
;
_audit_creation_date             2020-08-01
_audit_creation_method           
;
Olex2 1.2
(compiled 2018.05.29 svn.r3508 for OlexSys, GUI svn.r5506)
;
_shelx_SHELXL_version_number     2016/6
_chemical_name_common            ?
_chemical_name_systematic        ?
_chemical_formula_moiety         'C40 H42 Br6 N6 O6 Zn3, 2(C5 H10 O)'
_chemical_formula_sum            'C50 H62 Br6 N6 O8 Zn3'
_chemical_formula_weight         1550.62
_chemical_absolute_configuration ?
_chemical_melting_point          ?
_chemical_oxdiff_formula         'C H O N Zn Br'
loop_
_atom_type_symbol
_atom_type_description
_atom_type_scat_dispersion_real
_atom_type_scat_dispersion_imag
_atom_type_scat_source
C C 0.0150 0.0070 'International Tables Vol C Tables 4.2.6.8 and 6.1.1.4'
H H 0.0000 0.0000 'International Tables Vol C Tables 4.2.6.8 and 6.1.1.4'
Br Br -0.9520 1.0400 'International Tables Vol C Tables 4.2.6.8 and 6.1.1.4'
N N 0.0250 0.0140 'International Tables Vol C Tables 4.2.6.8 and 6.1.1.4'
O O 0.0410 0.0250 'International Tables Vol C Tables 4.2.6.8 and 6.1.1.4'
Zn Zn -2.8160 0.5450 'International Tables Vol C Tables 4.2.6.8 and 6.1.1.4'

_shelx_space_group_comment       
;
The symmetry employed for this shelxl refinement is uniquely defined
by the following loop, which should always be used as a source of
symmetry information in preference to the above space-group names.
They are only intended as comments.
;
_space_group_crystal_system      orthorhombic
_space_group_IT_number           33
_space_group_name_H-M_alt        'P n a 21'
_space_group_name_Hall           'P 2c -2n'
loop_
_space_group_symop_operation_xyz
'x, y, z'
'-x, -y, z+1/2'
'x+1/2, -y+1/2, z'
'-x+1/2, y+1/2, z+1/2'

_cell_length_a                   15.889(2)
_cell_length_b                   13.4934(13)
_cell_length_c                   33.290(8)
_cell_angle_alpha                90
_cell_angle_beta                 90
_cell_angle_gamma                90
_cell_volume                     7137(2)
_cell_formula_units_Z            4
_cell_measurement_reflns_used    25648
_cell_measurement_temperature    100.0(6)
_cell_measurement_theta_max      59.5170
_cell_measurement_theta_min      2.3420
_shelx_estimated_absorpt_T_max   ?
_shelx_estimated_absorpt_T_min   ?
_exptl_absorpt_coefficient_mu    3.675
_exptl_absorpt_correction_T_max  1.00000
_exptl_absorpt_correction_T_min  0.63052
_exptl_absorpt_correction_type   multi-scan
_exptl_absorpt_process_details   
;
CrysAlisPro 1.171.40.59a (Rigaku Oxford Diffraction, 2019)
Empirical absorption correction using spherical harmonics,
 implemented in SCALE3 ABSPACK scaling algorithm.
;
_exptl_absorpt_special_details   ?
_exptl_crystal_colour            'clear light colourless'
_exptl_crystal_colour_lustre     clear
_exptl_crystal_colour_modifier   light
_exptl_crystal_colour_primary    colourless
_exptl_crystal_density_diffrn    1.443
_exptl_crystal_density_meas      ?
_exptl_crystal_density_method    ?
_exptl_crystal_description       plate
_exptl_crystal_F_000             3072
_exptl_crystal_size_max          ?
_exptl_crystal_size_mid          ?
_exptl_crystal_size_min          ?
_exptl_transmission_factor_max   ?
_exptl_transmission_factor_min   ?
_diffrn_reflns_av_R_equivalents  0.1214
_diffrn_reflns_av_unetI/netI     0.0361
_diffrn_reflns_Laue_measured_fraction_full 1.000
_diffrn_reflns_Laue_measured_fraction_max 1.000
_diffrn_reflns_limit_h_max       19
_diffrn_reflns_limit_h_min       -19
_diffrn_reflns_limit_k_max       16
_diffrn_reflns_limit_k_min       -16
_diffrn_reflns_limit_l_max       41
_diffrn_reflns_limit_l_min       -41
_diffrn_reflns_number            252053
_diffrn_reflns_point_group_measured_fraction_full 1.000
_diffrn_reflns_point_group_measured_fraction_max 1.000
_diffrn_reflns_theta_full        53.543
_diffrn_reflns_theta_max         56.907
_diffrn_reflns_theta_min         2.308
_diffrn_ambient_environment      N~2~
_diffrn_ambient_temperature      100.0(6)
_diffrn_detector                 'Hybrid Pixel Array Detector'
_diffrn_detector_area_resol_mean 10.0000
_diffrn_detector_type            HyPix
_diffrn_measured_fraction_theta_full 1.000
_diffrn_measured_fraction_theta_max 1.000
_diffrn_measurement_details      
;
List of Runs (angles in degrees, time in seconds):

  # Type    Start    End  Width  t~exp~   \w     \q     \k     \f   Frames
#--------------------------------------------------------------------------
  1  \w     33.00 130.00   0.50    0.20    --   72.34-151.00 -30.00  194
  2  \w     62.00 145.00   0.50    0.20    --   72.34 151.00  14.00  166
  3  \w     19.00 110.00   0.50    0.20    --   72.34-122.00 131.00  182
  4  \w     81.00 145.00   0.50    0.20    --   72.34 122.00-147.00  128
  5  \w   -148.00 -61.00   0.50    0.20    --  -75.15-151.00 -30.00  174
  6  \w   -109.00 -18.00   0.50    0.20    --  -75.15 122.00-147.00  182
  7  \w   -148.00 -81.00   0.50    0.20    --  -75.15-122.00 131.00  134
  8  \w    -74.00  15.00   0.50    0.05    --   -1.41 -57.00 -60.00  178
  9  \w    -75.00  13.00   0.50    0.05    --   -1.41 -38.00-180.00  176
 10  \w    -75.00  13.00   0.50    0.05    --   -1.41 -38.00 -90.00  176
 11  \w    -16.00  72.00   0.50    0.05    --   -1.41  38.00 -90.00  176
 12  \w    -75.00  13.00   0.50    0.05    --   -1.41 -38.00  90.00  176
 13  \w    -74.00  15.00   0.50    0.05    --   -1.41 -57.00 -90.00  178
 14  \w    -75.00  13.00   0.50    0.05    --   -1.41 -38.00  30.00  176
 15  \w    -74.00  22.00   0.50    0.05    --   -1.41 -77.00-150.00  192
 16  \w    -48.00 -18.00   0.50    0.05    --   -1.41 122.00 113.87   60
 17  \w     49.00 145.00   0.50    0.20    --   72.34  77.00-150.00  192
 18  \w     49.00 145.00   0.50    0.20    --   72.34  77.00  90.00  192
 19  \w      0.00  66.00   0.50    0.20    --   72.34 -57.00 150.00  132
 20  \w     56.00 145.00   0.50    0.20    --   72.34  54.00 145.31  178
 21  \w     49.00 145.00   0.50    0.20    --   72.34  77.00  30.00  192
 22  \w     51.00 145.00   0.50    0.20    --   72.34  71.00  80.53  188
 23  \w     56.00 145.00   0.50    0.20    --   72.34  57.00  80.18  178
 24  \w     49.00 145.00   0.50    0.20    --   72.34  77.00 -60.00  192
 25  \w      0.00  96.00   0.50    0.20    --   72.34 -77.00 150.00  192
 26  \w     49.00 145.00   0.50    0.20    --   72.34  77.00 150.00  192
 27  \w      1.00  63.00   0.50    0.20    --   72.34 -57.00  90.00  124
 28  \w     49.00  75.00   0.50    0.20    --   72.34  77.00-120.00   52
 29  \w     49.00  89.00   0.50    0.20    --   72.34  77.00 -90.00   80
 30  \w     50.00  75.00   0.50    0.20    --   72.34  77.00  60.00   50
 31  \w      0.00  96.00   0.50    0.20    --   72.34 -77.00 -30.00  192
 32  \w     47.00  73.00   0.50    0.20    --   72.34  80.00  -4.03   52
 33  \w     49.00  75.00   0.50    0.20    --   72.34  77.00 117.09   52
 34  \w     50.00 115.00   0.50    0.20    --   72.34  73.00-135.07  130
 35  \w     55.00  88.00   0.50    0.20    --   72.34  61.00  35.95   66
 36  \w     50.00  76.00   0.50    0.20    --   72.34  73.00  87.95   52
 37  \w     49.00  75.00   0.50    0.20    --   72.34  77.00 -30.00   52
 38  \w      1.00  94.00   0.50    0.20    --   72.34 -77.00-120.00  186
 39  \w     47.00  94.00   0.50    0.20    --   72.34  80.00-112.36   94
 40  \w     49.00  75.00   0.50    0.20    --   72.34  77.00-180.00   52
 41  \w      0.00 105.00   0.50    0.20    --   72.34 -99.00 -30.00  210
 42  \w    -79.00 -51.00   0.50    0.20    --  -75.15 -77.00-120.00   56
 43  \w   -115.00 -84.00   0.50    0.20    --  -75.15 -77.00-120.00   62
 44  \w   -135.00 -54.00   0.50    0.20    --  -75.15 -70.00 -24.73  162
 45  \w   -147.00 -51.00   0.50    0.20    --  -75.15 -77.00 -30.00  192
 46  \w    -85.00 -54.00   0.50    0.20    --  -75.15 -70.00-143.01   62
 47  \w   -148.00 -99.00   0.50    0.20    --  -75.15 -70.00-143.01   98
 48  \w   -148.00 -57.00   0.50    0.20    --  -75.15 -62.00 -99.30  182
 49  \w    -77.00 -51.00   0.50    0.20    --  -75.15 -77.00  90.00   52
 50  \w    -61.00  -2.00   0.50    0.20    --  -75.15  57.00  60.00  118
 51  \w   -112.00 -50.00   0.50    0.20    --  -75.15 -80.00 173.23  124
 52  \w    -77.00 -51.00   0.50    0.20    --  -75.15 -77.00 -90.00   52
 53  \w    -80.00 -54.00   0.50    0.20    --  -75.15 -70.00   5.88   52
 54  \w   -147.00 -51.00   0.50    0.20    --  -75.15 -77.00 -53.39  192
 55  \w    -76.00 -51.00   0.50    0.20    --  -75.15 -77.00   0.00   50
 56  \w   -120.00 -89.00   0.50    0.20    --  -75.15 -77.00   0.00   62
 57  \w    -75.00 -50.00   0.50    0.20    --  -75.15 -81.00  48.62   50
 58  \w   -143.00 -94.00   0.50    0.20    --  -75.15 -81.00  48.62   98
 59  \w    -83.00 -51.00   0.50    0.20    --  -75.15 -77.00  58.89   64
 60  \w   -147.00-102.00   0.50    0.20    --  -75.15 -77.00  58.89   90
 61  \w   -102.00 -51.00   0.50    0.20    --  -75.15 -77.00 150.00  102
 62  \w    -77.00 -51.00   0.50    0.20    --  -75.15 -77.00-150.00   52
 63  \w   -148.00 -92.00   0.50    0.20    --  -75.15 -77.00-150.00  112
 64  \w    -77.00 -51.00   0.50    0.20    --  -75.15 -77.00-171.65   52
 65  \w    -36.00  -6.00   0.50    0.20    --  -75.15  38.00  60.00   60
 66  \w   -122.00 -72.00   0.50    0.20    --  -75.15 151.00  14.00  100
;
_diffrn_measurement_device       'four-circle diffractometer'
_diffrn_measurement_device_type  'ROD, Synergy Custom system, HyPix'
_diffrn_measurement_method       '\w scans'
_diffrn_orient_matrix_type       
'CrysAlisPro convention (1999,Acta A55,543-557)'
_diffrn_orient_matrix_UB_11      -0.0397707000
_diffrn_orient_matrix_UB_12      0.0075616000
_diffrn_orient_matrix_UB_13      -0.0142508000
_diffrn_orient_matrix_UB_21      0.0055590000
_diffrn_orient_matrix_UB_22      -0.0064079000
_diffrn_orient_matrix_UB_23      -0.0978860000
_diffrn_orient_matrix_UB_31      -0.0040422000
_diffrn_orient_matrix_UB_32      -0.0834952000
_diffrn_orient_matrix_UB_33      0.0062513000
_diffrn_oxdiff_digest_frames     
;
013c418a6824137a9a1d9e89a9b1cd4ac60821694f2
;
_diffrn_oxdiff_digest_hkl        
;
014c56eb9671e66eb3b773a6f35c903b4fb969
;
_diffrn_radiation_monochromator  mirror
_diffrn_radiation_probe          x-ray
_diffrn_radiation_type           GaK\a
_diffrn_radiation_wavelength     1.3405
_diffrn_source                   'micro-focus metaljet'
_reflns_Friedel_coverage         0.965
_reflns_Friedel_fraction_full    1.000
_reflns_Friedel_fraction_max     1.000
_reflns_number_gt                11582
_reflns_number_total             14560
_reflns_odcompleteness_completeness 99.99
_reflns_odcompleteness_iscentric 1
_reflns_odcompleteness_theta     56.82
_reflns_special_details          
;
 Reflections were merged by SHELXL according to the crystal
 class for the calculation of statistics and refinement.
 
 Structure factors included contributions from the .fab file.
 
 _reflns_Friedel_fraction is defined as the number of unique
 Friedel pairs measured divided by the number that would be
 possible theoretically, ignoring centric projections and
 systematic absences.
;
_reflns_threshold_expression     'I > 2\s(I)'
_computing_cell_refinement       'CrysAlisPro 1.171.40.59a (Rigaku OD, 2019)'
_computing_data_collection       'CrysAlisPro 1.171.40.59a (Rigaku OD, 2019)'
_computing_data_reduction        'CrysAlisPro 1.171.40.59a (Rigaku OD, 2019)'
_computing_molecular_graphics    'Olex2 (Dolomanov et al., 2009)'
_computing_publication_material  'Olex2 (Dolomanov et al., 2009)'
_computing_structure_refinement  'ShelXL (Sheldrick, 2015)'
_computing_structure_solution    'ShelXT (Sheldrick, 2015)'
_refine_diff_density_max         1.066
_refine_diff_density_min         -0.735
_refine_diff_density_rms         0.124
_refine_ls_abs_structure_details 
;
 Refined as an inversion twin.
;
_refine_ls_abs_structure_Flack   0.51(8)
_refine_ls_extinction_coef       .
_refine_ls_extinction_method     none
_refine_ls_goodness_of_fit_ref   1.088
_refine_ls_hydrogen_treatment    constr
_refine_ls_matrix_type           full
_refine_ls_number_parameters     603
_refine_ls_number_reflns         14560
_refine_ls_number_restraints     698
_refine_ls_R_factor_all          0.1326
_refine_ls_R_factor_gt           0.1125
_refine_ls_restrained_S_all      1.160
_refine_ls_shift/su_max          0.003
_refine_ls_shift/su_mean         0.000
_refine_ls_structure_factor_coef Fsqd
_refine_ls_weighting_details     
'w=1/[\s^2^(Fo^2^)+(0.1052P)^2^+44.1124P] where P=(Fo^2^+2Fc^2^)/3'
_refine_ls_weighting_scheme      calc
_refine_ls_wR_factor_gt          0.2757
_refine_ls_wR_factor_ref         0.2923
_refine_special_details          
;
 Refined as a 2-component inversion twin.
;
_olex2_refinement_description    
;
1. Twinned data refinement
 Scales: 0.49(8)
 0.51(8)
2. Fixed Uiso
 At 1.2 times of:
  All C(H) groups, All C(H,H) groups
 At 1.5 times of:
  All C(H,H,H) groups
3. Restrained distances
 O5-C36 = O5-C35 = O6-C29 = O6-C30 = O4-C26 = O4-C23 = C50-C49 = C50-O8 = O7-
 C41 = O7-C45 = O1-C3 = O1-C6 = O3-C10 = O3-C9 = O2-C15 = O2-C16
 1.44 with sigma of 0.02
 C29-C27 = C26-C27 = C27-C35 = C28-C27 = C7-C9 = C15-C7 = C6-C7 = C8-C7 = C46-
 O8 = C46-C47 = C47-C48 = C49-C48 = C42-C41 = C42-C43 = C43-C44 = C44-C45
 1.53 with sigma of 0.02
 C46-C47
 1.55 with sigma of 0.02
 C47-C48
 1.53 with sigma of 0.02
 C50-O8
 1.44 with sigma of 0.02
 C50-C49
 1.58 with sigma of 0.04
 C47-C46
 1.6 with sigma of 0.02
 C49-C50
 1.65 with sigma of 0.02
 C48-C49
 1.6 with sigma of 0.02
 C46-O8
 1.4 with sigma of 0.02
 O5-C35
 1.4 with sigma of 0.02
 O6-C29
 1.35 with sigma of 0.02
 C30-O6
 1.55 with sigma of 0.02
 C36-O5
 1.55 with sigma of 0.02
 C27-C28
 1.55 with sigma of 0.02
 C28-C27
 1.6 with sigma of 0.02
 C50-C46
 2.48 with sigma of 0.04
 C49-O8
 2.5 with sigma of 0.04
 C30-C29
 2.8 with sigma of 0.04
 O6-C27
 2.8 with sigma of 0.04
 O5-C27
 2.8 with sigma of 0.04
 C27-O5
 2.9 with sigma of 0.04
 C27-O4
 2.9 with sigma of 0.04
4. Rigid bond restraints
 N3, C12, C11, C10, C14, C13
 with sigma for 1-2 distances of 0.001 and sigma for 1-3 distances of 0.001
 All non-hydrogen atoms
 with sigma for 1-2 distances of 0.005 and sigma for 1-3 distances of 0.005
 O8, C48, C47, C49, C46, C50
 with sigma for 1-2 distances of 0.001 and sigma for 1-3 distances of 0.001
 Br6
 with sigma for 1-2 distances of 0.001 and sigma for 1-3 distances of 0.001
5. Uiso/Uaniso restraints and constraints
C35 \\sim N6 \\sim C32 \\sim N2 \\sim C26 \\sim C41 \\sim Br1 \\sim C17 \\sim
Br3 \\sim O3 \\sim N5 \\sim C37 \\sim Zn1 \\sim C4 \\sim C10 \\sim C5 \\sim C14
\\sim C13 \\sim N4 \\sim N1 \\sim Br5 \\sim C45 \\sim C27 \\sim C30 \\sim Zn2
\\sim C16 \\sim C31 \\sim O1 \\sim C38 \\sim C1 \\sim C44 \\sim Br2 \\sim C39
\\sim C12 \\sim C11 \\sim C34 \\sim C24 \\sim C40 \\sim C19 \\sim O5 \\sim C28
\\sim Br4 \\sim C25 \\sim C21 \\sim C3 \\sim O2 \\sim C23 \\sim C7 \\sim O8
\\sim Zn3 \\sim Br6 \\sim O7 \\sim C2 \\sim C33 \\sim O6 \\sim C18 \\sim C9
\\sim N3 \\sim O4 \\sim C20 \\sim C36 \\sim C6 \\sim C29 \\sim C15 \\sim C48
\\sim C22 \\sim C42 \\sim C43 \\sim C46 \\sim C50 \\sim C8 \\sim C47 \\sim C49:
within 2A with sigma of 0.01 and sigma for terminal atoms of 0.005
N3 \\sim C12 \\sim C11 \\sim C10 \\sim C14 \\sim C13: within 2A with sigma of
0.005 and sigma for terminal atoms of 0.01
O8 \\sim C48 \\sim C47 \\sim C49 \\sim C46 \\sim C50: within 2A with sigma of
0.001 and sigma for terminal atoms of 0.002
Br6: within 2A with sigma of 0.001 and sigma for terminal atoms of 0.002
Uanis(O8) \\sim Ueq, Uanis(C48) \\sim Ueq, Uanis(C47) \\sim Ueq, Uanis(C49)
\\sim Ueq, Uanis(C46) \\sim Ueq, Uanis(C50) \\sim Ueq: with sigma of 0.01 and
sigma for terminal atoms of 0.02
Uanis(Br5) \\sim Ueq: with sigma of 0.005 and sigma for terminal atoms of 0.01
Uanis(Br6) \\sim Ueq: with sigma of 0.001 and sigma for terminal atoms of 0.002
6.a Secondary CH2 refined with riding coordinates:
 C45(H45A,H45B), C35(H35A,H35B), C44(H44A,H44B), C26(H26A,H26B), C9(H9A,H9B),
 C41(H41A,H41B), C29(H29A,H29B), C15(H15A,H15B), C48(H48A,H48B), C6(H6A,H6B),
 C43(H43A,H43B), C42(H42A,H42B), C47(H47A,H47B), C49(H49A,H49B), C46(H46A,H46B),
  C50(H50A,H50B)
6.b Aromatic/amide H refined with riding coordinates:
 C17(H17), C20(H20), C19(H19), C18(H18), C38(H38), C37(H37), C40(H40),
 C39(H39), C4(H4), C5(H5), C1(H1), C2(H2), C12(H12), C11(H11), C14(H14),
 C13(H13), C25(H25), C31(H31), C34(H34), C33(H33), C32(H32), C24(H24), C21(H21),
  C22(H22)
6.c Fitted hexagon refined as free rotating group:
 C17(C16,C20,C19,N2,C18), N5(C38,C37,C36,C40,C39), C3(C4,C5,N1,C1,C2), N3(C12,
 C11,C10,C14,C13), C31(C30,C34,C33,N6,C32)
6.d Idealised Me refined as rotating group:
 C28(H28A,H28B,H28C), C8(H8A,H8B,H8C)
;
_atom_sites_solution_hydrogens   geom
_atom_sites_solution_primary     dual
_atom_sites_solution_secondary   ?
loop_
_atom_site_label
_atom_site_type_symbol
_atom_site_fract_x
_atom_site_fract_y
_atom_site_fract_z
_atom_site_U_iso_or_equiv
_atom_site_adp_type
_atom_site_occupancy
_atom_site_site_symmetry_order
_atom_site_calc_flag
_atom_site_refinement_flags_posn
_atom_site_refinement_flags_adp
_atom_site_refinement_flags_occupancy
_atom_site_disorder_assembly
_atom_site_disorder_group
Br1 Br 1.14853(19) 0.38780(17) 0.46553(12) 0.1109(13) Uani 1 1 d . U . . .
Br2 Br 1.12385(15) 0.44419(16) 0.58677(12) 0.1007(11) Uani 1 1 d . U . . .
Br4 Br 0.14176(16) 0.0211(2) 0.62043(8) 0.0864(9) Uani 1 1 d . U . . .
Br3 Br 0.34376(18) 0.0185(3) 0.69340(9) 0.1021(11) Uani 1 1 d . U . . .
Zn2 Zn 0.2433(2) 0.11138(19) 0.65637(12) 0.0690(9) Uani 1 1 d . U . . .
Zn1 Zn 1.08677(19) 0.47099(18) 0.51861(15) 0.0900(12) Uani 1 1 d . U . . .
Zn3 Zn -0.5917(2) 0.4746(3) 0.80215(16) 0.1037(13) Uani 1 1 d . U . . .
Br5 Br -0.63561(17) 0.4436(3) 0.73648(14) 0.1197(13) Uani 1 1 d . U . . .
Br6 Br -0.6487(2) 0.3929(3) 0.86017(14) 0.1206(12) Uani 1 1 d . U . . .
O3 O 0.5770(9) 0.5797(8) 0.4795(4) 0.069(3) Uani 1 1 d D U . . .
O1 O 0.7024(7) 0.4279(9) 0.5204(4) 0.062(2) Uani 1 1 d D U . . .
C17 C 0.4475(5) 0.2425(8) 0.5896(5) 0.071(3) Uani 1 1 d . U . . .
H17 H 0.505969 0.238516 0.589278 0.086 Uiso 1 1 calc R . . . .
C16 C 0.4058(8) 0.2987(9) 0.5609(4) 0.076(3) Uani 1 1 d DG U . . .
C20 C 0.3184(8) 0.3047(10) 0.5614(4) 0.084(4) Uani 1 1 d G U . . .
H20 H 0.290493 0.342275 0.542109 0.101 Uiso 1 1 calc R . . . .
C19 C 0.2729(5) 0.2545(10) 0.5906(5) 0.090(4) Uani 1 1 d G U . . .
H19 H 0.214452 0.258500 0.590961 0.108 Uiso 1 1 calc R . . . .
N2 N 0.3147(7) 0.1983(9) 0.6194(4) 0.081(3) Uani 1 1 d G U . . .
C18 C 0.4020(7) 0.1923(8) 0.6189(4) 0.075(4) Uani 1 1 d G U . . .
H18 H 0.429927 0.154738 0.638132 0.090 Uiso 1 1 calc R . . . .
O7 O 0.7856(8) 0.3196(8) 0.3942(5) 0.071(3) Uani 1 1 d D U . . .
N5 N -0.4693(5) 0.4524(12) 0.8020(5) 0.089(3) Uani 1 1 d . U . . .
C38 C -0.4270(8) 0.4152(12) 0.8353(4) 0.087(4) Uani 1 1 d G U . . .
H38 H -0.457105 0.395286 0.857898 0.104 Uiso 1 1 calc R . . . .
C37 C -0.3398(8) 0.4076(13) 0.8349(4) 0.084(4) Uani 1 1 d G U . . .
H37 H -0.311489 0.382716 0.857178 0.101 Uiso 1 1 calc R . . . .
C36 C -0.2948(5) 0.4373(13) 0.8012(4) 0.080(3) Uani 1 1 d DG U . . .
C40 C -0.3371(7) 0.4745(12) 0.7679(4) 0.073(3) Uani 1 1 d G U . . .
H40 H -0.306963 0.494412 0.745302 0.088 Uiso 1 1 calc R . . . .
C39 C -0.4243(7) 0.4821(12) 0.7683(4) 0.083(4) Uani 1 1 d G U . . .
H39 H -0.452580 0.506983 0.746022 0.099 Uiso 1 1 calc R . . . .
C3 C 0.7867(5) 0.4306(10) 0.5165(4) 0.065(3) Uani 1 1 d D U . . .
C4 C 0.8268(7) 0.4703(10) 0.5499(3) 0.069(3) Uani 1 1 d G U . . .
H4 H 0.795391 0.489930 0.572121 0.083 Uiso 1 1 calc R . . . .
C5 C 0.9138(7) 0.4807(10) 0.5502(3) 0.067(3) Uani 1 1 d G U . . .
H5 H 0.940659 0.507260 0.572586 0.081 Uiso 1 1 calc R . . . .
N1 N 0.9608(5) 0.4514(9) 0.5170(4) 0.071(3) Uani 1 1 d G U . . .
C1 C 0.9207(7) 0.4117(10) 0.4836(3) 0.071(3) Uani 1 1 d G U . . .
H1 H 0.952137 0.392042 0.461412 0.085 Uiso 1 1 calc R . . . .
C2 C 0.8337(7) 0.4013(10) 0.4833(3) 0.070(3) Uani 1 1 d G U . . .
H2 H 0.806868 0.374711 0.460947 0.084 Uiso 1 1 calc R . . . .
O2 O 0.4472(8) 0.3569(8) 0.5325(5) 0.075(3) Uani 1 1 d D U . . .
N3 N 0.5974(9) 0.8800(5) 0.5027(4) 0.070(3) Uani 1 1 d . U . . .
C12 C 0.5780(9) 0.8169(7) 0.5344(3) 0.069(3) Uani 1 1 d G U . . .
H12 H 0.569638 0.842502 0.559989 0.083 Uiso 1 1 calc R . . . .
C11 C 0.5711(10) 0.7155(7) 0.5277(3) 0.071(3) Uani 1 1 d G U . . .
H11 H 0.558096 0.673286 0.548942 0.085 Uiso 1 1 calc R . . . .
C10 C 0.5836(10) 0.6772(5) 0.4894(4) 0.068(3) Uani 1 1 d DG U . . .
C14 C 0.6030(10) 0.7403(8) 0.4578(3) 0.070(3) Uani 1 1 d G U . . .
H14 H 0.611303 0.714665 0.432133 0.084 Uiso 1 1 calc R . . . .
C13 C 0.6099(9) 0.8417(7) 0.4644(3) 0.069(3) Uani 1 1 d G U . . .
H13 H 0.622846 0.883882 0.443180 0.083 Uiso 1 1 calc R . . . .
O4 O 0.0473(9) 0.3422(12) 0.7827(5) 0.081(3) Uani 1 1 d D U . . .
N4 N 0.1734(10) 0.2014(13) 0.6930(6) 0.073(3) Uani 1 1 d . U . . .
O5 O -0.2086(7) 0.4227(12) 0.7997(5) 0.079(3) Uani 1 1 d D U . . .
C25 C 0.2140(13) 0.2534(16) 0.7232(7) 0.076(4) Uani 1 1 d . U . . .
H25 H 0.272384 0.251912 0.725038 0.091 Uiso 1 1 calc R . . . .
C45 C 0.8327(13) 0.2365(11) 0.4061(7) 0.077(4) Uani 1 1 d D U . . .
H45A H 0.813255 0.215587 0.432419 0.093 Uiso 1 1 calc R . . . .
H45B H 0.891165 0.256059 0.408805 0.093 Uiso 1 1 calc R . . . .
C35 C -0.1570(11) 0.3894(17) 0.8329(6) 0.080(4) Uani 1 1 d D U . . .
H35A H -0.168288 0.320017 0.838230 0.096 Uiso 1 1 calc R . . . .
H35B H -0.170996 0.426959 0.856820 0.096 Uiso 1 1 calc R . . . .
C27 C -0.0646(11) 0.4030(14) 0.8231(6) 0.082(3) Uani 1 1 d D U . . .
C44 C 0.8281(13) 0.1507(12) 0.3785(6) 0.075(4) Uani 1 1 d D U . . .
H44A H 0.770321 0.129499 0.374635 0.091 Uiso 1 1 calc R . . . .
H44B H 0.860891 0.095423 0.388564 0.091 Uiso 1 1 calc R . . . .
C28 C -0.0086(14) 0.3795(17) 0.8593(6) 0.083(4) Uani 1 1 d D U . . .
H28A H -0.032024 0.409355 0.882964 0.125 Uiso 1 1 calc GR . . . .
H28B H 0.046888 0.405309 0.854743 0.125 Uiso 1 1 calc GR . . . .
H28C H -0.005540 0.308971 0.862907 0.125 Uiso 1 1 calc GR . . . .
C31 C -0.1023(9) 0.7522(11) 0.8557(4) 0.087(4) Uani 1 1 d . U . . .
H31 H -0.109695 0.730700 0.881992 0.104 Uiso 1 1 calc R . . . .
C30 C -0.0828(10) 0.6845(8) 0.8257(5) 0.083(4) Uani 1 1 d DG U . . .
C34 C -0.0717(10) 0.7166(9) 0.7863(4) 0.091(4) Uani 1 1 d G U . . .
H34 H -0.058627 0.671298 0.766248 0.109 Uiso 1 1 calc R . . . .
C33 C -0.0801(9) 0.8166(11) 0.7771(4) 0.094(4) Uani 1 1 d G U . . .
H33 H -0.072621 0.838128 0.750773 0.112 Uiso 1 1 calc R . . . .
N6 N -0.0995(8) 0.8844(7) 0.8071(5) 0.091(4) Uani 1 1 d G U . . .
C32 C -0.1106(9) 0.8522(10) 0.8464(4) 0.089(4) Uani 1 1 d G U . . .
H32 H -0.123689 0.897534 0.866517 0.107 Uiso 1 1 calc R . . . .
C24 C 0.1683(14) 0.3064(16) 0.7501(8) 0.082(4) Uani 1 1 d . U . . .
H24 H 0.194177 0.347959 0.768634 0.098 Uiso 1 1 calc R . . . .
O6 O -0.0784(10) 0.5819(10) 0.8372(5) 0.081(3) Uani 1 1 d D U . . .
C21 C 0.0948(12) 0.1945(17) 0.6949(6) 0.071(4) Uani 1 1 d . U . . .
H21 H 0.069668 0.153484 0.675870 0.085 Uiso 1 1 calc R . . . .
C26 C -0.0430(11) 0.3305(18) 0.7898(7) 0.079(4) Uani 1 1 d D U . . .
H26A H -0.055714 0.263115 0.797941 0.094 Uiso 1 1 calc R . . . .
H26B H -0.074614 0.345619 0.765629 0.094 Uiso 1 1 calc R . . . .
C9 C 0.5437(13) 0.5136(10) 0.5109(6) 0.064(3) Uani 1 1 d D U . . .
H9A H 0.483695 0.522755 0.514862 0.077 Uiso 1 1 calc R . . . .
H9B H 0.572759 0.522516 0.536300 0.077 Uiso 1 1 calc R . . . .
C23 C 0.0829(13) 0.2962(17) 0.7488(7) 0.080(4) Uani 1 1 d D U . . .
C41 C 0.8363(14) 0.3636(15) 0.3633(7) 0.083(4) Uani 1 1 d D U . . .
H41A H 0.893460 0.373251 0.372733 0.100 Uiso 1 1 calc R . . . .
H41B H 0.813417 0.427475 0.355511 0.100 Uiso 1 1 calc R . . . .
C7 C 0.5631(12) 0.4161(11) 0.4924(5) 0.069(3) Uani 1 1 d D U . . .
O8 O 0.2982(13) 0.6781(14) 0.4206(6) 0.108(3) Uani 1 1 d D U . . .
C29 C -0.0554(13) 0.5090(14) 0.8073(6) 0.080(4) Uani 1 1 d D U . . .
H29A H 0.002497 0.519892 0.799096 0.096 Uiso 1 1 calc R . . . .
H29B H -0.090843 0.517209 0.783787 0.096 Uiso 1 1 calc R . . . .
C15 C 0.5357(10) 0.3403(12) 0.5253(7) 0.067(3) Uani 1 1 d D U . . .
H15A H 0.545157 0.273004 0.516043 0.080 Uiso 1 1 calc R . . . .
H15B H 0.567686 0.350613 0.549731 0.080 Uiso 1 1 calc R . . . .
C48 C 0.3655(19) 0.781(2) 0.4898(8) 0.108(3) Uani 1 1 d D U . . .
H48A H 0.425070 0.770631 0.484764 0.130 Uiso 1 1 calc R . . . .
H48B H 0.359816 0.820001 0.513969 0.130 Uiso 1 1 calc R . . . .
C6 C 0.6557(11) 0.4036(13) 0.4832(6) 0.068(3) Uani 1 1 d D U . . .
H6A H 0.667286 0.335930 0.475008 0.082 Uiso 1 1 calc R . . . .
H6B H 0.672293 0.447707 0.461588 0.082 Uiso 1 1 calc R . . . .
C43 C 0.8654(15) 0.1914(14) 0.3396(7) 0.084(4) Uani 1 1 d D U . . .
H43A H 0.926064 0.194146 0.342566 0.101 Uiso 1 1 calc R . . . .
H43B H 0.853064 0.144997 0.318170 0.101 Uiso 1 1 calc R . . . .
C42 C 0.8352(15) 0.2914(13) 0.3271(7) 0.084(4) Uani 1 1 d D U . . .
H42A H 0.778339 0.286266 0.316669 0.101 Uiso 1 1 calc R . . . .
H42B H 0.871006 0.316925 0.305930 0.101 Uiso 1 1 calc R . . . .
C8 C 0.5147(14) 0.4000(13) 0.4527(6) 0.071(3) Uani 1 1 d D U . . .
H8A H 0.525108 0.454806 0.434935 0.107 Uiso 1 1 calc GR . . . .
H8B H 0.455520 0.395592 0.458139 0.107 Uiso 1 1 calc GR . . . .
H8C H 0.533497 0.339785 0.440228 0.107 Uiso 1 1 calc GR . . . .
C47 C 0.323(2) 0.6806(19) 0.4959(8) 0.108(3) Uani 1 1 d D U . . .
H47A H 0.264100 0.688966 0.502618 0.130 Uiso 1 1 calc R . . . .
H47B H 0.350436 0.643630 0.517213 0.130 Uiso 1 1 calc R . . . .
C49 C 0.326(2) 0.836(2) 0.4543(7) 0.108(3) Uani 1 1 d D U . . .
H49A H 0.356612 0.898193 0.450533 0.130 Uiso 1 1 calc R . . . .
H49B H 0.268555 0.852689 0.460898 0.130 Uiso 1 1 calc R . . . .
C46 C 0.333(2) 0.628(2) 0.4554(7) 0.108(3) Uani 1 1 d D U . . .
H46A H 0.392694 0.617252 0.450728 0.130 Uiso 1 1 calc R . . . .
H46B H 0.306899 0.563106 0.457494 0.130 Uiso 1 1 calc R . . . .
C22 C 0.0391(13) 0.2417(17) 0.7225(6) 0.073(4) Uani 1 1 d . U . . .
H22 H -0.019223 0.235456 0.722269 0.088 Uiso 1 1 calc R . . . .
C50 C 0.328(2) 0.7780(17) 0.4148(7) 0.108(3) Uani 1 1 d D U . . .
H50A H 0.292455 0.811100 0.395204 0.130 Uiso 1 1 calc R . . . .
H50B H 0.384755 0.776366 0.404370 0.130 Uiso 1 1 calc R . . . .

loop_
_atom_site_aniso_label
_atom_site_aniso_U_11
_atom_site_aniso_U_22
_atom_site_aniso_U_33
_atom_site_aniso_U_23
_atom_site_aniso_U_13
_atom_site_aniso_U_12
Br1 0.0814(17) 0.0480(12) 0.203(3) -0.0252(15) 0.0505(19) -0.0071(10)
Br2 0.0577(13) 0.0467(11) 0.198(3) -0.0103(14) -0.0148(16) 0.0068(9)
Br4 0.0711(14) 0.0934(18) 0.0948(18) -0.0095(14) 0.0116(12) -0.0126(12)
Br3 0.0758(16) 0.136(3) 0.0941(18) 0.0181(17) 0.0108(14) 0.0339(16)
Zn2 0.0543(14) 0.0657(15) 0.0871(17) -0.0069(16) 0.0030(12) 0.0041(13)
Zn1 0.0545(16) 0.0295(12) 0.186(3) -0.0160(16) 0.0220(18) 0.0040(10)
Zn3 0.0564(18) 0.091(3) 0.164(3) 0.010(2) 0.012(2) 0.0186(17)
Br5 0.0558(15) 0.113(2) 0.190(3) -0.009(2) -0.0225(17) 0.0012(14)
Br6 0.1035(19) 0.0899(17) 0.169(2) 0.0233(16) 0.0389(17) 0.0040(14)
O3 0.079(7) 0.043(4) 0.086(7) 0.001(4) 0.010(6) -0.010(5)
O1 0.065(5) 0.043(5) 0.079(6) -0.004(5) 0.018(4) -0.019(5)
C17 0.052(6) 0.028(6) 0.135(10) 0.000(6) 0.015(6) -0.002(5)
C16 0.057(6) 0.040(6) 0.131(9) -0.004(6) 0.008(6) -0.002(5)
C20 0.061(6) 0.052(8) 0.140(10) 0.011(7) 0.001(7) -0.010(6)
C19 0.064(7) 0.064(8) 0.141(10) 0.014(7) 0.009(7) -0.007(7)
N2 0.053(6) 0.061(7) 0.129(9) 0.004(5) 0.018(6) 0.004(5)
C18 0.057(6) 0.051(7) 0.118(9) -0.010(6) 0.027(6) 0.010(6)
O7 0.059(6) 0.033(4) 0.122(8) -0.018(5) -0.013(6) 0.000(4)
N5 0.060(4) 0.094(8) 0.113(7) -0.002(7) 0.006(4) 0.011(6)
C38 0.068(6) 0.090(10) 0.102(8) -0.005(8) 0.011(6) 0.022(8)
C37 0.068(6) 0.092(10) 0.093(8) -0.004(8) 0.006(6) 0.018(8)
C36 0.057(5) 0.090(8) 0.093(8) -0.012(7) -0.004(5) 0.000(7)
C40 0.053(5) 0.083(9) 0.083(8) -0.018(7) -0.013(5) -0.023(7)
C39 0.057(5) 0.093(10) 0.099(8) -0.007(8) -0.003(5) -0.007(7)
C3 0.066(5) 0.053(6) 0.076(7) -0.010(6) 0.023(5) -0.028(6)
C4 0.066(5) 0.066(8) 0.076(7) -0.016(7) 0.019(5) -0.021(7)
C5 0.064(5) 0.055(7) 0.083(7) -0.009(6) 0.016(5) -0.016(6)
N1 0.064(4) 0.064(7) 0.084(7) 0.004(6) 0.016(4) 0.001(6)
C1 0.073(5) 0.068(8) 0.071(7) 0.004(6) 0.027(5) -0.003(7)
C2 0.076(6) 0.056(7) 0.078(7) -0.017(6) 0.027(5) -0.026(7)
O2 0.056(5) 0.036(5) 0.131(8) 0.002(5) 0.006(5) 0.003(4)
N3 0.075(6) 0.046(4) 0.091(6) 0.013(4) 0.011(6) -0.001(5)
C12 0.079(7) 0.041(4) 0.088(6) 0.007(4) 0.012(6) -0.009(5)
C11 0.082(7) 0.042(4) 0.089(5) 0.005(4) 0.010(6) -0.007(5)
C10 0.081(6) 0.038(4) 0.086(6) 0.010(3) 0.009(6) -0.005(5)
C14 0.077(6) 0.042(4) 0.091(6) 0.015(4) 0.007(6) -0.003(5)
C13 0.074(6) 0.042(4) 0.090(6) 0.016(4) 0.012(6) -0.004(5)
O4 0.063(6) 0.076(7) 0.103(7) -0.038(6) -0.001(5) -0.008(6)
N4 0.061(6) 0.066(7) 0.091(7) -0.005(5) 0.003(5) 0.002(5)
O5 0.057(5) 0.077(7) 0.104(8) -0.009(7) -0.002(5) 0.007(6)
C25 0.053(6) 0.069(8) 0.105(9) -0.015(6) 0.007(6) 0.000(6)
C45 0.064(8) 0.038(6) 0.131(9) -0.018(6) -0.007(8) 0.011(6)
C35 0.063(6) 0.076(8) 0.100(9) -0.027(7) -0.010(5) 0.011(6)
C27 0.064(5) 0.085(6) 0.098(7) -0.033(6) -0.011(5) 0.013(6)
C44 0.065(8) 0.037(6) 0.124(10) -0.014(6) 0.005(8) 0.007(6)
C28 0.068(7) 0.083(8) 0.099(8) -0.037(7) -0.014(6) 0.014(7)
C31 0.054(8) 0.085(7) 0.122(9) -0.027(7) 0.001(8) 0.012(8)
C30 0.055(7) 0.084(6) 0.109(8) -0.022(6) -0.001(8) 0.013(7)
C34 0.064(8) 0.088(7) 0.121(9) -0.012(7) 0.020(9) 0.017(8)
C33 0.060(8) 0.086(8) 0.134(10) -0.013(7) 0.019(9) 0.019(8)
N6 0.048(7) 0.088(8) 0.139(10) -0.021(7) 0.015(8) 0.013(7)
C32 0.048(8) 0.084(7) 0.134(10) -0.023(8) 0.013(9) 0.011(7)
C24 0.064(6) 0.066(8) 0.115(9) -0.022(7) 0.003(7) 0.002(7)
O6 0.069(7) 0.087(5) 0.088(7) -0.023(5) -0.003(6) 0.016(6)
C21 0.062(6) 0.083(9) 0.067(8) -0.013(6) 0.000(6) 0.010(6)
C26 0.058(6) 0.085(7) 0.093(8) -0.033(7) -0.004(6) -0.002(7)
C9 0.072(8) 0.036(5) 0.085(8) -0.005(5) 0.010(7) -0.009(5)
C23 0.063(6) 0.077(8) 0.101(8) -0.027(6) 0.004(6) 0.001(6)
C41 0.068(8) 0.052(6) 0.131(10) -0.008(6) -0.009(7) -0.013(7)
C7 0.075(5) 0.041(4) 0.091(7) -0.010(5) 0.003(5) -0.004(5)
O8 0.098(5) 0.112(5) 0.115(5) -0.003(4) -0.009(4) -0.006(4)
C29 0.054(7) 0.088(6) 0.097(9) -0.031(6) 0.001(7) 0.015(6)
C15 0.054(6) 0.040(5) 0.106(8) 0.000(6) -0.002(6) 0.003(5)
C48 0.098(5) 0.112(5) 0.115(5) -0.003(4) -0.009(4) -0.006(4)
C6 0.075(6) 0.040(6) 0.090(8) -0.012(6) 0.004(5) -0.006(5)
C43 0.077(9) 0.055(7) 0.120(9) -0.001(7) -0.002(8) 0.010(7)
C42 0.074(9) 0.053(7) 0.124(9) -0.004(6) -0.005(8) 0.005(7)
C8 0.076(7) 0.044(6) 0.093(7) -0.007(6) 0.000(6) -0.003(6)
C47 0.098(5) 0.112(5) 0.115(5) -0.003(4) -0.009(4) -0.006(4)
C49 0.098(5) 0.112(5) 0.115(5) -0.003(4) -0.009(4) -0.006(4)
C46 0.098(5) 0.112(5) 0.115(5) -0.003(4) -0.009(4) -0.006(4)
C22 0.063(6) 0.084(9) 0.073(8) -0.016(6) -0.003(6) 0.013(7)
C50 0.098(5) 0.112(5) 0.115(5) -0.003(4) -0.009(4) -0.006(4)

_geom_special_details            
;
 All esds (except the esd in the dihedral angle between two l.s. planes)
 are estimated using the full covariance matrix.  The cell esds are taken
 into account individually in the estimation of esds in distances, angles
 and torsion angles; correlations between esds in cell parameters are only
 used when they are defined by crystal symmetry.  An approximate (isotropic)
 treatment of cell esds is used for estimating esds involving l.s. planes.
;
loop_
_geom_bond_atom_site_label_1
_geom_bond_atom_site_label_2
_geom_bond_distance
_geom_bond_site_symmetry_2
_geom_bond_publ_flag
Br1 Zn1 2.312(5) . ?
Br2 Zn1 2.372(6) . ?
Br4 Zn2 2.349(4) . ?
Br3 Zn2 2.374(4) . ?
Zn2 N2 2.044(9) . ?
Zn2 N4 2.048(18) . ?
Zn1 N1 2.020(8) . ?
Zn1 N3 2.087(8) 3_565 ?
Zn3 Br5 2.332(7) . ?
Zn3 Br6 2.401(6) . ?
Zn3 N5 1.969(9) . ?
Zn3 N6 1.91(7) 3_465 ?
O3 C10 1.360(13) . ?
O3 C9 1.472(18) . ?
O1 C3 1.347(13) . ?
O1 C6 1.481(19) . ?
C17 H17 0.9300 . ?
C17 C16 1.3900 . ?
C17 C18 1.3900 . ?
C16 C20 1.3900 . ?
C16 O2 1.394(15) . ?
C20 H20 0.9300 . ?
C20 C19 1.3900 . ?
C19 H19 0.9300 . ?
C19 N2 1.3900 . ?
N2 C18 1.3900 . ?
C18 H18 0.9300 . ?
O7 C45 1.406(18) . ?
O7 C41 1.43(2) . ?
N5 C38 1.3900 . ?
N5 C39 1.3900 . ?
C38 H38 0.9300 . ?
C38 C37 1.3900 . ?
C37 H37 0.9300 . ?
C37 C36 1.3900 . ?
C36 C40 1.3900 . ?
C36 O5 1.384(13) . ?
C40 H40 0.9300 . ?
C40 C39 1.3900 . ?
C39 H39 0.9300 . ?
C3 C4 1.3900 . ?
C3 C2 1.3900 . ?
C4 H4 0.9300 . ?
C4 C5 1.3900 . ?
C5 H5 0.9300 . ?
C5 N1 1.3900 . ?
N1 C1 1.3900 . ?
C1 H1 0.9300 . ?
C1 C2 1.3900 . ?
C2 H2 0.9300 . ?
O2 C15 1.444(18) . ?
N3 C12 1.3900 . ?
N3 C13 1.3900 . ?
C12 H12 0.9300 . ?
C12 C11 1.3900 . ?
C11 H11 0.9300 . ?
C11 C10 1.3900 . ?
C10 C14 1.3900 . ?
C14 H14 0.9300 . ?
C14 C13 1.3900 . ?
C13 H13 0.9300 . ?
O4 C26 1.462(19) . ?
O4 C23 1.407(19) . ?
N4 C25 1.39(3) . ?
N4 C21 1.25(3) . ?
O5 C35 1.446(17) . ?
C25 H25 0.9300 . ?
C25 C24 1.36(3) . ?
C45 H45A 0.9700 . ?
C45 H45B 0.9700 . ?
C45 C44 1.479(19) . ?
C35 H35A 0.9700 . ?
C35 H35B 0.9700 . ?
C35 C27 1.52(2) . ?
C27 C28 1.531(15) . ?
C27 C26 1.52(2) . ?
C27 C29 1.53(2) . ?
C44 H44A 0.9700 . ?
C44 H44B 0.9700 . ?
C44 C43 1.53(2) . ?
C28 H28A 0.9600 . ?
C28 H28B 0.9600 . ?
C28 H28C 0.9600 . ?
C31 H31 0.9300 . ?
C31 C30 1.3900 . ?
C31 C32 1.3900 . ?
C30 C34 1.3900 . ?
C30 O6 1.437(14) . ?
C34 H34 0.9300 . ?
C34 C33 1.3900 . ?
C33 H33 0.9300 . ?
C33 N6 1.3900 . ?
N6 C32 1.3900 . ?
C32 H32 0.9300 . ?
C24 H24 0.9300 . ?
C24 C23 1.37(3) . ?
O6 C29 1.447(16) . ?
C21 H21 0.9300 . ?
C21 C22 1.43(3) . ?
C26 H26A 0.9700 . ?
C26 H26B 0.9700 . ?
C9 H9A 0.9700 . ?
C9 H9B 0.9700 . ?
C9 C7 1.486(18) . ?
C23 C22 1.34(3) . ?
C41 H41A 0.9700 . ?
C41 H41B 0.9700 . ?
C41 C42 1.55(2) . ?
C7 C15 1.56(2) . ?
C7 C6 1.51(2) . ?
C7 C8 1.55(2) . ?
O8 C46 1.455(18) . ?
O8 C50 1.440(18) . ?
C29 H29A 0.9700 . ?
C29 H29B 0.9700 . ?
C15 H15A 0.9700 . ?
C15 H15B 0.9700 . ?
C48 H48A 0.9700 . ?
C48 H48B 0.9700 . ?
C48 C47 1.522(19) . ?
C48 C49 1.531(18) . ?
C6 H6A 0.9700 . ?
C6 H6B 0.9700 . ?
C43 H43A 0.9700 . ?
C43 H43B 0.9700 . ?
C43 C42 1.49(2) . ?
C42 H42A 0.9700 . ?
C42 H42B 0.9700 . ?
C8 H8A 0.9600 . ?
C8 H8B 0.9600 . ?
C8 H8C 0.9600 . ?
C47 H47A 0.9700 . ?
C47 H47B 0.9700 . ?
C47 C46 1.533(16) . ?
C49 H49A 0.9700 . ?
C49 H49B 0.9700 . ?
C49 C50 1.534(17) . ?
C46 H46A 0.9700 . ?
C46 H46B 0.9700 . ?
C22 H22 0.9300 . ?
C50 H50A 0.9700 . ?
C50 H50B 0.9700 . ?

loop_
_geom_angle_atom_site_label_1
_geom_angle_atom_site_label_2
_geom_angle_atom_site_label_3
_geom_angle
_geom_angle_site_symmetry_1
_geom_angle_site_symmetry_3
_geom_angle_publ_flag
Br4 Zn2 Br3 116.89(15) . . ?
N2 Zn2 Br4 111.8(5) . . ?
N2 Zn2 Br3 104.1(4) . . ?
N2 Zn2 N4 108.6(6) . . ?
N4 Zn2 Br4 103.8(5) . . ?
N4 Zn2 Br3 111.6(6) . . ?
Br1 Zn1 Br2 123.48(17) . . ?
N1 Zn1 Br1 109.7(4) . . ?
N1 Zn1 Br2 104.5(4) . . ?
N1 Zn1 N3 101.5(6) . 3_565 ?
N3 Zn1 Br1 103.8(4) 3_565 . ?
N3 Zn1 Br2 111.7(4) 3_565 . ?
Br5 Zn3 Br6 124.0(2) . . ?
N5 Zn3 Br5 105.4(5) . . ?
N5 Zn3 Br6 107.7(5) . . ?
N6 Zn3 Br5 104(2) 3_465 . ?
N6 Zn3 Br6 111(2) 3_465 . ?
N6 Zn3 N5 102.4(10) 3_465 . ?
C10 O3 C9 116.2(12) . . ?
C3 O1 C6 115.1(12) . . ?
C16 C17 H17 120.0 . . ?
C16 C17 C18 120.0 . . ?
C18 C17 H17 120.0 . . ?
C17 C16 O2 123.3(10) . . ?
C20 C16 C17 120.0 . . ?
C20 C16 O2 116.5(10) . . ?
C16 C20 H20 120.0 . . ?
C19 C20 C16 120.0 . . ?
C19 C20 H20 120.0 . . ?
C20 C19 H19 120.0 . . ?
N2 C19 C20 120.0 . . ?
N2 C19 H19 120.0 . . ?
C19 N2 Zn2 117.6(7) . . ?
C19 N2 C18 120.0 . . ?
C18 N2 Zn2 121.8(6) . . ?
C17 C18 H18 120.0 . . ?
N2 C18 C17 120.0 . . ?
N2 C18 H18 120.0 . . ?
C45 O7 C41 103.6(17) . . ?
C38 N5 Zn3 122.1(8) . . ?
C38 N5 C39 120.0 . . ?
C39 N5 Zn3 117.8(8) . . ?
N5 C38 H38 120.0 . . ?
C37 C38 N5 120.0 . . ?
C37 C38 H38 120.0 . . ?
C38 C37 H37 120.0 . . ?
C38 C37 C36 120.0 . . ?
C36 C37 H37 120.0 . . ?
C40 C36 C37 120.0 . . ?
O5 C36 C37 119.7(12) . . ?
O5 C36 C40 120.1(12) . . ?
C36 C40 H40 120.0 . . ?
C39 C40 C36 120.0 . . ?
C39 C40 H40 120.0 . . ?
N5 C39 H39 120.0 . . ?
C40 C39 N5 120.0 . . ?
C40 C39 H39 120.0 . . ?
O1 C3 C4 112.9(10) . . ?
O1 C3 C2 127.0(10) . . ?
C4 C3 C2 120.0 . . ?
C3 C4 H4 120.0 . . ?
C5 C4 C3 120.0 . . ?
C5 C4 H4 120.0 . . ?
C4 C5 H5 120.0 . . ?
C4 C5 N1 120.0 . . ?
N1 C5 H5 120.0 . . ?
C5 N1 Zn1 118.3(7) . . ?
C1 N1 Zn1 121.7(7) . . ?
C1 N1 C5 120.0 . . ?
N1 C1 H1 120.0 . . ?
N1 C1 C2 120.0 . . ?
C2 C1 H1 120.0 . . ?
C3 C2 H2 120.0 . . ?
C1 C2 C3 120.0 . . ?
C1 C2 H2 120.0 . . ?
C16 O2 C15 119.0(13) . . ?
C12 N3 Zn1 112.3(6) . 3_465 ?
C12 N3 C13 120.0 . . ?
C13 N3 Zn1 127.1(6) . 3_465 ?
N3 C12 H12 120.0 . . ?
N3 C12 C11 120.0 . . ?
C11 C12 H12 120.0 . . ?
C12 C11 H11 120.0 . . ?
C10 C11 C12 120.0 . . ?
C10 C11 H11 120.0 . . ?
O3 C10 C11 124.8(10) . . ?
O3 C10 C14 115.2(10) . . ?
C14 C10 C11 120.0 . . ?
C10 C14 H14 120.0 . . ?
C10 C14 C13 120.0 . . ?
C13 C14 H14 120.0 . . ?
N3 C13 H13 120.0 . . ?
C14 C13 N3 120.0 . . ?
C14 C13 H13 120.0 . . ?
C23 O4 C26 118.4(15) . . ?
C25 N4 Zn2 118.7(13) . . ?
C21 N4 Zn2 121.7(15) . . ?
C21 N4 C25 117.7(18) . . ?
C36 O5 C35 125.3(15) . . ?
N4 C25 H25 120.1 . . ?
C24 C25 N4 119.8(19) . . ?
C24 C25 H25 120.1 . . ?
O7 C45 H45A 108.5 . . ?
O7 C45 H45B 108.5 . . ?
O7 C45 C44 114.9(17) . . ?
H45A C45 H45B 107.5 . . ?
C44 C45 H45A 108.5 . . ?
C44 C45 H45B 108.5 . . ?
O5 C35 H35A 109.6 . . ?
O5 C35 H35B 109.6 . . ?
O5 C35 C27 110.3(16) . . ?
H35A C35 H35B 108.1 . . ?
C27 C35 H35A 109.6 . . ?
C27 C35 H35B 109.6 . . ?
C35 C27 C28 111.6(17) . . ?
C35 C27 C26 107.3(15) . . ?
C35 C27 C29 106.2(15) . . ?
C26 C27 C28 108.0(16) . . ?
C26 C27 C29 109.2(17) . . ?
C29 C27 C28 114.2(17) . . ?
C45 C44 H44A 111.1 . . ?
C45 C44 H44B 111.1 . . ?
C45 C44 C43 103.1(17) . . ?
H44A C44 H44B 109.1 . . ?
C43 C44 H44A 111.1 . . ?
C43 C44 H44B 111.1 . . ?
C27 C28 H28A 109.5 . . ?
C27 C28 H28B 109.5 . . ?
C27 C28 H28C 109.5 . . ?
H28A C28 H28B 109.5 . . ?
H28A C28 H28C 109.5 . . ?
H28B C28 H28C 109.5 . . ?
C30 C31 H31 120.0 . . ?
C30 C31 C32 120.0 . . ?
C32 C31 H31 120.0 . . ?
C31 C30 O6 116.9(11) . . ?
C34 C30 C31 120.0 . . ?
C34 C30 O6 123.1(11) . . ?
C30 C34 H34 120.0 . . ?
C30 C34 C33 120.0 . . ?
C33 C34 H34 120.0 . . ?
C34 C33 H33 120.0 . . ?
C34 C33 N6 120.0 . . ?
N6 C33 H33 120.0 . . ?
C33 N6 Zn3 125.3(9) . 3_565 ?
C32 N6 Zn3 113.6(9) . 3_565 ?
C32 N6 C33 120.0 . . ?
C31 C32 H32 120.0 . . ?
N6 C32 C31 120.0 . . ?
N6 C32 H32 120.0 . . ?
C25 C24 H24 121.4 . . ?
C25 C24 C23 117(2) . . ?
C23 C24 H24 121.4 . . ?
C30 O6 C29 118.9(15) . . ?
N4 C21 H21 116.0 . . ?
N4 C21 C22 128(2) . . ?
C22 C21 H21 116.0 . . ?
O4 C26 C27 105.6(14) . . ?
O4 C26 H26A 110.6 . . ?
O4 C26 H26B 110.6 . . ?
C27 C26 H26A 110.6 . . ?
C27 C26 H26B 110.6 . . ?
H26A C26 H26B 108.7 . . ?
O3 C9 H9A 111.8 . . ?
O3 C9 H9B 111.8 . . ?
O3 C9 C7 99.7(13) . . ?
H9A C9 H9B 109.6 . . ?
C7 C9 H9A 111.8 . . ?
C7 C9 H9B 111.8 . . ?
C24 C23 O4 109.3(19) . . ?
C22 C23 O4 123.9(19) . . ?
C22 C23 C24 126.4(19) . . ?
O7 C41 H41A 110.4 . . ?
O7 C41 H41B 110.4 . . ?
O7 C41 C42 106.9(16) . . ?
H41A C41 H41B 108.6 . . ?
C42 C41 H41A 110.4 . . ?
C42 C41 H41B 110.4 . . ?
C9 C7 C15 103.4(14) . . ?
C9 C7 C6 112.6(15) . . ?
C9 C7 C8 112.1(16) . . ?
C6 C7 C15 109.9(15) . . ?
C6 C7 C8 107.1(15) . . ?
C8 C7 C15 111.7(15) . . ?
C50 O8 C46 115(2) . . ?
C27 C29 H29A 109.2 . . ?
C27 C29 H29B 109.2 . . ?
O6 C29 C27 112.0(16) . . ?
O6 C29 H29A 109.2 . . ?
O6 C29 H29B 109.2 . . ?
H29A C29 H29B 107.9 . . ?
O2 C15 C7 106.6(14) . . ?
O2 C15 H15A 110.4 . . ?
O2 C15 H15B 110.4 . . ?
C7 C15 H15A 110.4 . . ?
C7 C15 H15B 110.4 . . ?
H15A C15 H15B 108.6 . . ?
H48A C48 H48B 108.0 . . ?
C47 C48 H48A 109.4 . . ?
C47 C48 H48B 109.4 . . ?
C47 C48 C49 111(2) . . ?
C49 C48 H48A 109.4 . . ?
C49 C48 H48B 109.4 . . ?
O1 C6 C7 107.0(14) . . ?
O1 C6 H6A 110.3 . . ?
O1 C6 H6B 110.3 . . ?
C7 C6 H6A 110.3 . . ?
C7 C6 H6B 110.3 . . ?
H6A C6 H6B 108.6 . . ?
C44 C43 H43A 108.3 . . ?
C44 C43 H43B 108.3 . . ?
H43A C43 H43B 107.4 . . ?
C42 C43 C44 115.9(18) . . ?
C42 C43 H43A 108.3 . . ?
C42 C43 H43B 108.3 . . ?
C41 C42 H42A 109.6 . . ?
C41 C42 H42B 109.6 . . ?
C43 C42 C41 110.4(19) . . ?
C43 C42 H42A 109.6 . . ?
C43 C42 H42B 109.6 . . ?
H42A C42 H42B 108.1 . . ?
C7 C8 H8A 109.5 . . ?
C7 C8 H8B 109.5 . . ?
C7 C8 H8C 109.5 . . ?
H8A C8 H8B 109.5 . . ?
H8A C8 H8C 109.5 . . ?
H8B C8 H8C 109.5 . . ?
C48 C47 H47A 110.9 . . ?
C48 C47 H47B 110.9 . . ?
C48 C47 C46 104(2) . . ?
H47A C47 H47B 108.9 . . ?
C46 C47 H47A 110.9 . . ?
C46 C47 H47B 110.9 . . ?
C48 C49 H49A 108.8 . . ?
C48 C49 H49B 108.8 . . ?
C48 C49 C50 114(2) . . ?
H49A C49 H49B 107.7 . . ?
C50 C49 H49A 108.8 . . ?
C50 C49 H49B 108.8 . . ?
O8 C46 C47 116(2) . . ?
O8 C46 H46A 108.2 . . ?
O8 C46 H46B 108.2 . . ?
C47 C46 H46A 108.2 . . ?
C47 C46 H46B 108.2 . . ?
H46A C46 H46B 107.3 . . ?
C21 C22 H22 124.9 . . ?
C23 C22 C21 110.1(19) . . ?
C23 C22 H22 124.9 . . ?
O8 C50 C49 111(2) . . ?
O8 C50 H50A 109.4 . . ?
O8 C50 H50B 109.4 . . ?
C49 C50 H50A 109.4 . . ?
C49 C50 H50B 109.4 . . ?
H50A C50 H50B 108.0 . . ?

_smtbx_masks_special_details     ?
loop_
_smtbx_masks_void_nr
_smtbx_masks_void_average_x
_smtbx_masks_void_average_y
_smtbx_masks_void_average_z
_smtbx_masks_void_volume
_smtbx_masks_void_count_electrons
_smtbx_masks_void_content
1 -0.818 0.250 0.162 782.4 238.0 ?
2 -0.072 -0.250 0.662 782.4 237.9 ?

_shelx_res_file                  
;
TITL 190927-5_b.res in Pna2(1)
    190927-5.res
    created by SHELXL-2016/6 at 14:40:34 on 01-Aug-2020
REM Old TITL 190927-5 in P2(1)2(1)2
REM SHELXT solution in Pna2(1)
REM R1 0.290, Rweak 0.128, Alpha 0.066, Orientation a'=b, b'=c, c'=a
REM Flack x = 0.480 ( 0.006 ) from Parsons' quotients
REM Formula found by SHELXT: C49 N16 O5 Zn5 Br4
CELL 1.3405 15.8887 13.4934 33.2897 90 90 90
ZERR 4 0.0023 0.0013 0.0083 0 0 0
LATT -1
SYMM -X,-Y,0.5+Z
SYMM 0.5+X,0.5-Y,+Z
SYMM 0.5-X,0.5+Y,0.5+Z
SFAC C H Br N O Zn
DISP Br -0.952 1.04 8174.772
DISP C 0.015 0.007 57.608
DISP H -0 0 0.648
DISP N 0.025 0.014 110.241
DISP O 0.041 0.025 193.476
DISP Zn -2.816 0.545 3798.234
UNIT 200 248 24 24 32 12
DFIX 1.44 O5 C36 O5 C35 O6 C29 O6 C30 O4 C26 O4 C23 C50 C49 C50 O8 O7 C41 =
 O7 C45 O1 C3 O1 C6 O3 C10 O3 C9 O2 C15 O2 C16
DFIX 1.53 C29 C27 C26 C27 C27 C35 C28 C27 C7 C9 C15 C7 C6 C7 C8 C7 C46 O8 =
 C46 C47 C47 C48 C49 C48 C42 C41 C42 C43 C43 C44 C44 C45
DFIX 1.55 C46 C47
DFIX 1.53 C47 C48
DFIX 1.44 C50 O8
DFIX 1.58 0.04 C50 C49
DFIX 1.6 C47 C46
DFIX 1.65 C49 C50
DFIX 1.6 C48 C49
DFIX 1.4 C46 O8
DFIX 1.4 O5 C35
DFIX 1.35 O6 C29
DFIX 1.55 C30 O6
DFIX 1.55 C36 O5
DFIX 1.55 C27 C28
DFIX 1.6 C28 C27
DANG 2.48 C50 C46
DANG 2.5 C49 O8
DANG 2.8 C30 C29
DANG 2.8 O6 C27
DANG 2.8 O5 C27
DANG 2.9 C27 O5
DANG 2.9 C27 O4
DELU 0.001 0.001 N3 C12 C11 C10 C14 C13
DELU 0.005 0.005
DELU 0.001 0.001 O8 C48 C47 C49 C46 C50
DELU 0.001 0.001 Br6
SIMU 0.01 0.005 2 C35 N6 C32 N2 C26 C41 Br1 C17 Br3 O3 N5 C37 Zn1 C4 C10 C5 =
 C14 C13 N4 N1 BR5 C45 C27 C30 ZN2 C16 C31 O1 C38 C1 C44 BR2 C39 C12 C11 C34 =
 C24 C40 C19 O5 C28 BR4 C25 C21 C3 O2 C23 C7 O8 ZN3 BR6 O7 C2 C33 O6 C18 C9 =
 N3 O4 C20 C36 C6 C29 C15 C48 C22 C42 C43 C46 C50 C8 C47 C49
SIMU 0.005 0.01 2 N3 C12 C11 C10 C14 C13
SIMU 0.001 0.002 2 O8 C48 C47 C49 C46 C50
SIMU 0.001 0.002 2 Br6
ISOR 0.01 0.02 O8 C48 C47 C49 C46 C50
ISOR 0.005 0.01 Br5
ISOR 0.001 0.002 Br6

L.S. 99
PLAN  60
FREE C33 C30
FREE O8 C47
BOND $H
LIST 6
ABIN
fmap 2
acta
TWIN -1 0 0 0 -1 0 0 0 -1 2
OMIT 8 7 3
OMIT 8 7 -3
OMIT 1 10 3
OMIT 7 10 8
REM <olex2.extras>
REM <HklSrc "%.\\190927-5.hkl">
REM </olex2.extras>

WGHT    0.105200   44.112396
SWAT    0.324527    0.0766
BASF   0.50975
FVAR       0.15224
BR1   3    1.148526    0.387800    0.465533    11.00000    0.08138    0.04795 =
         0.20330   -0.02515    0.05052   -0.00715
BR2   3    1.123849    0.444191    0.586767    11.00000    0.05766    0.04673 =
         0.19783   -0.01026   -0.01480    0.00678
BR4   3    0.141755    0.021095    0.620426    11.00000    0.07110    0.09339 =
         0.09484   -0.00946    0.01159   -0.01264
BR3   3    0.343756    0.018463    0.693399    11.00000    0.07580    0.13638 =
         0.09415    0.01813    0.01079    0.03385
ZN2   6    0.243322    0.111378    0.656370    11.00000    0.05431    0.06574 =
         0.08707   -0.00686    0.00296    0.00414
ZN1   6    1.086772    0.470986    0.518613    11.00000    0.05447    0.02951 =
         0.18611   -0.01599    0.02202    0.00400
ZN3   6   -0.591742    0.474560    0.802150    11.00000    0.05641    0.09076 =
         0.16389    0.00993    0.01243    0.01858
BR5   3   -0.635612    0.443639    0.736483    11.00000    0.05583    0.11341 =
         0.18993   -0.00910   -0.02247    0.00117
BR6   3   -0.648690    0.392877    0.860172    11.00000    0.10355    0.08988 =
         0.16852    0.02328    0.03887    0.00398
O3    5    0.576985    0.579718    0.479540    11.00000    0.07916    0.04291 =
         0.08561    0.00101    0.01048   -0.00992
O1    5    0.702378    0.427850    0.520374    11.00000    0.06464    0.04269 =
         0.07915   -0.00398    0.01753   -0.01936
AFIX  66
C17   1    0.447540    0.242521    0.589616    11.00000    0.05158    0.02815 =
         0.13463   -0.00044    0.01536   -0.00228
AFIX  43
H17   2    0.505969    0.238516    0.589278    11.00000   -1.20000
AFIX  65
C16   1    0.405769    0.298702    0.560850    11.00000    0.05688    0.03978 =
         0.13144   -0.00371    0.00809   -0.00206
C20   1    0.318440    0.304687    0.561355    11.00000    0.06057    0.05199 =
         0.13981    0.01085    0.00121   -0.00956
AFIX  43
H20   2    0.290493    0.342275    0.542109    11.00000   -1.20000
AFIX  65
C19   1    0.272881    0.254494    0.590624    11.00000    0.06432    0.06379 =
         0.14120    0.01419    0.00869   -0.00692
AFIX  43
H19   2    0.214452    0.258500    0.590961    11.00000   -1.20000
AFIX  65
N2    4    0.314652    0.198313    0.619389    11.00000    0.05345    0.06063 =
         0.12871    0.00383    0.01778    0.00437
C18   1    0.401980    0.192326    0.618886    11.00000    0.05668    0.05131 =
         0.11763   -0.00951    0.02658    0.01020
AFIX  43
H18   2    0.429927    0.154738    0.638132    11.00000   -1.20000
AFIX   0

O7    5    0.785621    0.319639    0.394166    11.00000    0.05884    0.03295 =
         0.12233   -0.01805   -0.01336    0.00002
AFIX  66
N5    4   -0.469280    0.452380    0.802032    11.00000    0.05951    0.09439 =
         0.11319   -0.00197    0.00576    0.01108
C38   1   -0.427012    0.415154    0.835330    11.00000    0.06764    0.09026 =
         0.10244   -0.00462    0.01078    0.02176
AFIX  43
H38   2   -0.457105    0.395286    0.857898    11.00000   -1.20000
AFIX  65
C37   1   -0.339768    0.407622    0.834899    11.00000    0.06753    0.09229 =
         0.09262   -0.00434    0.00570    0.01753
AFIX  43
H37   2   -0.311489    0.382716    0.857178    11.00000   -1.20000
AFIX  65
C36   1   -0.294790    0.437318    0.801168    11.00000    0.05715    0.08954 =
         0.09321   -0.01230   -0.00390   -0.00002
C40   1   -0.337057    0.474544    0.767870    11.00000    0.05313    0.08296 =
         0.08311   -0.01785   -0.01332   -0.02325
AFIX  43
H40   2   -0.306963    0.494412    0.745302    11.00000   -1.20000
AFIX  65
C39   1   -0.424301    0.482076    0.768301    11.00000    0.05716    0.09250 =
         0.09866   -0.00674   -0.00314   -0.00718
AFIX  43
H39   2   -0.452580    0.506983    0.746022    11.00000   -1.20000
AFIX  66
C3    1    0.786727    0.430603    0.516488    11.00000    0.06587    0.05253 =
         0.07571   -0.01006    0.02252   -0.02817
C4    1    0.826807    0.470310    0.549931    11.00000    0.06561    0.06616 =
         0.07603   -0.01614    0.01858   -0.02060
AFIX  43
H4    2    0.795391    0.489930    0.572121    11.00000   -1.20000
AFIX  65
C5    1    0.913843    0.480693    0.550210    11.00000    0.06396    0.05518 =
         0.08260   -0.00889    0.01584   -0.01637
AFIX  43
H5    2    0.940659    0.507260    0.572586    11.00000   -1.20000
AFIX  65
N1    4    0.960800    0.451369    0.517045    11.00000    0.06422    0.06358 =
         0.08425    0.00359    0.01589    0.00145
C1    1    0.920720    0.411661    0.483602    11.00000    0.07281    0.06818 =
         0.07101    0.00355    0.02727   -0.00261
AFIX  43
H1    2    0.952137    0.392042    0.461412    11.00000   -1.20000
AFIX  65
C2    1    0.833684    0.401278    0.483323    11.00000    0.07623    0.05610 =
         0.07839   -0.01706    0.02742   -0.02602
AFIX  43
H2    2    0.806868    0.374711    0.460947    11.00000   -1.20000
AFIX   0
O2    5    0.447172    0.356888    0.532468    11.00000    0.05639    0.03608 =
         0.13109    0.00202    0.00597    0.00266
AFIX  66
N3    4    0.597387    0.879969    0.502680    11.00000    0.07459    0.04556 =
         0.09129    0.01327    0.01053   -0.00083
C12   1    0.577989    0.816880    0.534363    11.00000    0.07904    0.04129 =
         0.08791    0.00695    0.01228   -0.00900
AFIX  43
H12   2    0.569638    0.842502    0.559989    11.00000   -1.20000
AFIX  65
C11   1    0.571074    0.715496    0.527744    11.00000    0.08228    0.04190 =
         0.08894    0.00505    0.00957   -0.00673
AFIX  43
H11   2    0.558096    0.673286    0.548942    11.00000   -1.20000
AFIX  65
C10   1    0.583554    0.677200    0.489443    11.00000    0.08075    0.03783 =
         0.08605    0.00974    0.00884   -0.00505
C14   1    0.602952    0.740288    0.457760    11.00000    0.07670    0.04169 =
         0.09121    0.01548    0.00736   -0.00272
AFIX  43
H14   2    0.611303    0.714665    0.432133    11.00000   -1.20000
AFIX  65
C13   1    0.609868    0.841672    0.464378    11.00000    0.07412    0.04211 =
         0.09015    0.01582    0.01223   -0.00419
AFIX  43
H13   2    0.622846    0.883882    0.443180    11.00000   -1.20000
AFIX   0
O4    5    0.047290    0.342227    0.782683    11.00000    0.06318    0.07620 =
         0.10324   -0.03796   -0.00088   -0.00756
N4    4    0.173413    0.201352    0.693012    11.00000    0.06102    0.06646 =
         0.09095   -0.00451    0.00334    0.00220
O5    5   -0.208598    0.422701    0.799720    11.00000    0.05723    0.07683 =
         0.10440   -0.00860   -0.00173    0.00657
C25   1    0.213991    0.253358    0.723204    11.00000    0.05317    0.06904 =
         0.10494   -0.01453    0.00727    0.00033
AFIX  43
H25   2    0.272384    0.251912    0.725038    11.00000   -1.20000
AFIX   0

C45   1    0.832696    0.236461    0.406126    11.00000    0.06352    0.03806 =
         0.13053   -0.01805   -0.00698    0.01088
AFIX  23
H45A  2    0.813255    0.215587    0.432419    11.00000   -1.20000
H45B  2    0.891165    0.256059    0.408805    11.00000   -1.20000
AFIX   0

C35   1   -0.157018    0.389425    0.832882    11.00000    0.06350    0.07579 =
         0.10020   -0.02651   -0.00955    0.01136
AFIX  23
H35A  2   -0.168288    0.320017    0.838230    11.00000   -1.20000
H35B  2   -0.170996    0.426959    0.856820    11.00000   -1.20000
AFIX   0
C27   1   -0.064565    0.403028    0.823094    11.00000    0.06394    0.08534 =
         0.09760   -0.03314   -0.01056    0.01273

C44   1    0.828075    0.150740    0.378514    11.00000    0.06497    0.03692 =
         0.12438   -0.01438    0.00515    0.00650
AFIX  23
H44A  2    0.770321    0.129499    0.374635    11.00000   -1.20000
H44B  2    0.860891    0.095423    0.388564    11.00000   -1.20000
AFIX   0

C28   1   -0.008589    0.379468    0.859305    11.00000    0.06805    0.08268 =
         0.09926   -0.03658   -0.01433    0.01449
AFIX 137
H28A  2   -0.032024    0.409355    0.882964    11.00000   -1.50000
H28B  2    0.046888    0.405309    0.854743    11.00000   -1.50000
H28C  2   -0.005540    0.308971    0.862907    11.00000   -1.50000
AFIX  66
C31   1   -0.102264    0.752232    0.855691    11.00000    0.05390    0.08505 =
         0.12208   -0.02674    0.00084    0.01154
AFIX  43
H31   2   -0.109695    0.730700    0.881992    11.00000   -1.20000
AFIX  65
C30   1   -0.082773    0.684460    0.825654    11.00000    0.05516    0.08408 =
         0.10882   -0.02236   -0.00063    0.01331
C34   1   -0.071667    0.716643    0.786345    11.00000    0.06386    0.08767 =
         0.12085   -0.01246    0.02041    0.01683
AFIX  43
H34   2   -0.058627    0.671298    0.766248    11.00000   -1.20000
AFIX  65
C33   1   -0.080052    0.816597    0.777074    11.00000    0.06042    0.08601 =
         0.13436   -0.01347    0.01889    0.01945
AFIX  43
H33   2   -0.072621    0.838128    0.750773    11.00000   -1.20000
AFIX  65
N6    4   -0.099542    0.884371    0.807111    11.00000    0.04757    0.08753 =
         0.13859   -0.02060    0.01500    0.01268
C32   1   -0.110649    0.852189    0.846420    11.00000    0.04826    0.08428 =
         0.13375   -0.02335    0.01288    0.01136
AFIX  43
H32   2   -0.123689    0.897534    0.866517    11.00000   -1.20000
AFIX   0
C24   1    0.168349    0.306376    0.750076    11.00000    0.06448    0.06606 =
         0.11462   -0.02188    0.00350    0.00194
AFIX  43
H24   2    0.194177    0.347959    0.768634    11.00000   -1.20000
AFIX   0
O6    5   -0.078413    0.581920    0.837176    11.00000    0.06909    0.08668 =
         0.08776   -0.02254   -0.00308    0.01626
C21   1    0.094773    0.194467    0.694868    11.00000    0.06156    0.08343 =
         0.06714   -0.01253   -0.00037    0.01050
AFIX  43
H21   2    0.069668    0.153484    0.675870    11.00000   -1.20000
AFIX   0
C26   1   -0.042954    0.330465    0.789774    11.00000    0.05787    0.08488 =
         0.09331   -0.03314   -0.00442   -0.00210
AFIX  23
H26A  2   -0.055714    0.263115    0.797941    11.00000   -1.20000
H26B  2   -0.074614    0.345619    0.765629    11.00000   -1.20000
AFIX   0
C9    1    0.543689    0.513632    0.510931    11.00000    0.07212    0.03570 =
         0.08458   -0.00463    0.01037   -0.00901
AFIX  23
H9A   2    0.483695    0.522755    0.514862    11.00000   -1.20000
H9B   2    0.572759    0.522516    0.536300    11.00000   -1.20000
AFIX   0
C23   1    0.082909    0.296199    0.748768    11.00000    0.06287    0.07680 =
         0.10053   -0.02681    0.00428    0.00069

C41   1    0.836305    0.363635    0.363264    11.00000    0.06759    0.05162 =
         0.13084   -0.00845   -0.00914   -0.01280
AFIX  23
H41A  2    0.893460    0.373251    0.372733    11.00000   -1.20000
H41B  2    0.813417    0.427475    0.355511    11.00000   -1.20000
AFIX   0

C7    1    0.563068    0.416069    0.492411    11.00000    0.07474    0.04051 =
         0.09111   -0.00958    0.00257   -0.00359
O8    5    0.298163    0.678108    0.420574    11.00000    0.09757    0.11177 =
         0.11466   -0.00321   -0.00859   -0.00601
C29   1   -0.055365    0.508955    0.807263    11.00000    0.05361    0.08835 =
         0.09728   -0.03059    0.00068    0.01461
AFIX  23
H29A  2    0.002497    0.519892    0.799096    11.00000   -1.20000
H29B  2   -0.090843    0.517209    0.783787    11.00000   -1.20000
AFIX   0
C15   1    0.535702    0.340279    0.525267    11.00000    0.05445    0.04002 =
         0.10562    0.00012   -0.00197    0.00308
AFIX  23
H15A  2    0.545157    0.273004    0.516043    11.00000   -1.20000
H15B  2    0.567686    0.350613    0.549731    11.00000   -1.20000
AFIX   0

C48   1    0.365519    0.780596    0.489751    11.00000    0.09769    0.11192 =
         0.11489   -0.00335   -0.00869   -0.00597
AFIX  23
H48A  2    0.425070    0.770631    0.484764    11.00000   -1.20000
H48B  2    0.359816    0.820001    0.513969    11.00000   -1.20000
AFIX   0

C6    1    0.655661    0.403567    0.483173    11.00000    0.07473    0.03973 =
         0.08975   -0.01170    0.00423   -0.00567
AFIX  23
H6A   2    0.667286    0.335930    0.475008    11.00000   -1.20000
H6B   2    0.672293    0.447707    0.461588    11.00000   -1.20000
AFIX   0

C43   1    0.865370    0.191429    0.339625    11.00000    0.07702    0.05466 =
         0.12037   -0.00145   -0.00209    0.01016
AFIX  23
H43A  2    0.926064    0.194146    0.342566    11.00000   -1.20000
H43B  2    0.853064    0.144997    0.318170    11.00000   -1.20000
AFIX   0
C42   1    0.835153    0.291415    0.327127    11.00000    0.07399    0.05322 =
         0.12417   -0.00396   -0.00455    0.00530
AFIX  23
H42A  2    0.778339    0.286266    0.316669    11.00000   -1.20000
H42B  2    0.871006    0.316925    0.305930    11.00000   -1.20000
AFIX   0

C8    1    0.514721    0.400046    0.452665    11.00000    0.07648    0.04391 =
         0.09338   -0.00668   -0.00031   -0.00299
AFIX 137
H8A   2    0.525108    0.454806    0.434935    11.00000   -1.50000
H8B   2    0.455520    0.395592    0.458139    11.00000   -1.50000
H8C   2    0.533497    0.339785    0.440228    11.00000   -1.50000
AFIX   0

C47   1    0.323091    0.680647    0.495916    11.00000    0.09767    0.11197 =
         0.11477   -0.00323   -0.00877   -0.00606
AFIX  23
H47A  2    0.264100    0.688966    0.502618    11.00000   -1.20000
H47B  2    0.350436    0.643630    0.517213    11.00000   -1.20000
AFIX   0
C49   1    0.326413    0.836427    0.454340    11.00000    0.09770    0.11183 =
         0.11497   -0.00323   -0.00859   -0.00600
AFIX  23
H49A  2    0.356612    0.898193    0.450533    11.00000   -1.20000
H49B  2    0.268555    0.852689    0.460898    11.00000   -1.20000
AFIX   0
C46   1    0.333121    0.627826    0.455442    11.00000    0.09761    0.11187 =
         0.11471   -0.00316   -0.00868   -0.00611
AFIX  23
H46A  2    0.392694    0.617252    0.450728    11.00000   -1.20000
H46B  2    0.306899    0.563106    0.457494    11.00000   -1.20000
AFIX   0

C22   1    0.039069    0.241663    0.722486    11.00000    0.06279    0.08412 =
         0.07274   -0.01583   -0.00284    0.01311
AFIX  43
H22   2   -0.019223    0.235456    0.722269    11.00000   -1.20000
AFIX   0

C50   1    0.327776    0.777963    0.414811    11.00000    0.09766    0.11179 =
         0.11481   -0.00311   -0.00855   -0.00594
AFIX  23
H50A  2    0.292455    0.811100    0.395204    11.00000   -1.20000
H50B  2    0.384755    0.776366    0.404370    11.00000   -1.20000
AFIX   0
HKLF 4


REM  190927-5_b.res in Pna2(1)
REM R1 =  0.1125 for   11582 Fo > 4sig(Fo)  and  0.1326 for all   14560 data
REM    603 parameters refined using    698 restraints

END

WGHT      0.1065     43.6379

REM Highest difference peak  1.066,  deepest hole -0.735,  1-sigma level  0.124
Q1    1   1.1254  0.4450  0.5536  11.00000  0.05    1.07
Q2    1   1.1347  0.3893  0.4298  11.00000  0.05    1.04
Q3    1   0.1322  0.0202  0.6546  11.00000  0.05    0.97
Q4    1  -0.6563  0.3737  0.8409  11.00000  0.05    0.91
Q5    1  -0.6308  0.4048  0.8809  11.00000  0.05    0.91
Q6    1   1.1229  0.4417  0.6278  11.00000  0.05    0.82
Q7    1   0.3322  0.0155  0.7311  11.00000  0.05    0.74
Q8    1   0.1376  0.0177  0.5849  11.00000  0.05    0.68
Q9    1   0.2320  0.1093  0.6917  11.00000  0.05    0.67
Q10   1  -0.6341  0.4368  0.7683  11.00000  0.05    0.66
Q11   1   1.0806  0.4628  0.4860  11.00000  0.05    0.66
Q12   1   1.1291  0.3826  0.5031  11.00000  0.05    0.66
Q13   1   1.1295  0.4753  0.4606  11.00000  0.05    0.64
Q14   1  -0.6145  0.3972  0.7220  11.00000  0.05    0.62
Q15   1   1.0981  0.3868  0.5201  11.00000  0.05    0.61
Q16   1   1.0461  0.4873  0.5875  11.00000  0.05    0.60
Q17   1   0.2438  0.1172  0.6211  11.00000  0.05    0.58
Q18   1   0.3342  0.0023  0.6603  11.00000  0.05    0.57
Q19   1   1.0047  0.4939  0.5203  11.00000  0.05    0.56
Q20   1  -0.5820  0.4043  0.7996  11.00000  0.05    0.56
Q21   1   1.0666  0.4700  0.5516  11.00000  0.05    0.55
Q22   1  -0.6358  0.4157  0.7077  11.00000  0.05    0.54
Q23   1   0.2505  0.1801  0.6601  11.00000  0.05    0.53
Q24   1   0.3262  0.1170  0.6731  11.00000  0.05    0.52
Q25   1   0.1638  0.1179  0.6413  11.00000  0.05    0.52
Q26   1  -0.1684  0.4784  0.7715  11.00000  0.05    0.52
Q27   1  -0.5774  0.4786  0.7694  11.00000  0.05    0.51
Q28   1   1.1708  0.4422  0.5217  11.00000  0.05    0.51
Q29   1  -0.6418  0.4788  0.8578  11.00000  0.05    0.51
Q30   1   0.6274  0.4172  0.5295  11.00000  0.05    0.50
Q31   1   0.3173  0.2768  0.6184  11.00000  0.05    0.50
Q32   1   0.1913  0.0733  0.6210  11.00000  0.05    0.50
Q33   1   0.8300  0.3773  0.3275  11.00000  0.05    0.49
Q34   1  -0.5962  0.4968  0.7297  11.00000  0.05    0.49
Q35   1   0.3157  0.1016  0.6439  11.00000  0.05    0.48
Q36   1   1.1198  0.3500  0.5885  11.00000  0.05    0.47
Q37   1   0.6154  0.9371  0.5224  11.00000  0.05    0.46
Q38   1  -0.0305  0.8231  0.8379  11.00000  0.05    0.45
Q39   1   0.2685  0.0354  0.6608  11.00000  0.05    0.45
Q40   1  -0.5946  0.4636  0.8455  11.00000  0.05    0.45
Q41   1   0.9435  0.4359  0.5203  11.00000  0.05    0.45
Q42   1   0.0775  0.1819  0.7254  11.00000  0.05    0.45
Q43   1  -0.7107  0.4612  0.7454  11.00000  0.05    0.45
Q44   1  -0.3833  0.3602  0.7583  11.00000  0.05    0.45
Q45   1   0.5994  0.5250  0.4042  11.00000  0.05    0.45
Q46   1   0.2687  0.0414  0.7105  11.00000  0.05    0.44
Q47   1   1.1665  0.3857  0.4705  11.00000  0.05    0.44
Q48   1   0.2324  0.8826  0.3867  11.00000  0.05    0.44
Q49   1   0.1819  0.0753  0.6793  11.00000  0.05    0.44
Q50   1  -0.3325  0.4274  0.8693  11.00000  0.05    0.44
Q51   1  -0.6132  0.3161  0.8789  11.00000  0.05    0.44
Q52   1  -0.3687  0.4331  0.7351  11.00000  0.05    0.44
Q53   1   0.6094  0.3407  0.4593  11.00000  0.05    0.43
Q54   1   1.1531  0.5352  0.5967  11.00000  0.05    0.43
Q55   1   0.2128 -0.0039  0.5944  11.00000  0.05    0.43
Q56   1   0.9772  0.3795  0.3986  11.00000  0.05    0.43
Q57   1   0.8504  0.3005  0.3603  11.00000  0.05    0.42
Q58   1   0.1742  0.2006  0.7162  11.00000  0.05    0.42
Q59   1  -0.4039  0.4200  0.8250  11.00000  0.05    0.42
Q60   1   0.1981  0.0826  0.5910  11.00000  0.05    0.42
;
_shelx_res_checksum              20758
_shelx_fab_file                  
;
-19 -4 -7 -1.3289 1.2051
-19 -4 -6 -3.7988 -0.6561
-19 -4 -5 -0.1604 -0.6024
-19 -4 -4 1.0302 -1.5092
-19 -4 -3 -0.2375 -0.7455
-19 -4 -2 1.3298 0.5449
-19 -4 -1 1.3928 0.6543
-19 -3 -9 0.1317 0.6524
-19 -3 -8 -1.1868 -1.1044
-19 -3 -7 -1.7217 -0.0130
-19 -3 -6 3.2778 -1.8050
-19 -3 -5 0.0872 -0.9144
-19 -3 -4 -0.4041 3.3024
-19 -3 -3 0.3577 -1.9338
-19 -3 -2 -0.1396 0.0706
-19 -3 -1 3.3855 2.1385
-19 -2 -11 -0.6867 -0.2271
-19 -2 -10 -0.6573 -0.5568
-19 -2 -9 0.5872 -2.4398
-19 -2 -8 1.3831 1.1626
-19 -2 -7 3.3843 2.7104
-19 -2 -6 -2.0225 -0.1911
-19 -2 -5 -3.4057 2.1478
-19 -2 -4 1.8642 -2.7266
-19 -2 -3 -1.1482 -0.8813
-19 -2 -2 3.6209 5.9323
-19 -2 -1 -1.9161 -1.8155
-19 -1 -11 1.2501 1.5043
-19 -1 -10 1.1087 -1.8640
-19 -1 -9 -0.2011 2.2582
-19 -1 -8 1.0853 4.0734
-19 -1 -7 -3.4593 -0.8924
-19 -1 -6 -3.6079 -2.8296
-19 -1 -5 2.9271 -2.3378
-19 -1 -4 2.1630 -0.4340
-19 -1 -3 -0.1316 5.3562
-19 -1 -2 0.3177 -0.0304
-19 -1 -1 -6.7592 -3.9957
-18 -7 -3 0.9769 -1.4914
-18 -7 -2 0.6067 -2.4272
-18 -7 -1 -0.9494 0.0010
-18 -6 -9 -2.4125 -0.0980
-18 -6 -8 -2.1382 2.0481
-18 -6 -7 0.5497 -4.5057
-18 -6 -6 -1.6519 -3.1127
-18 -6 -5 2.6599 0.5189
-18 -6 -4 1.9358 -0.6360
-18 -6 -3 1.9186 0.7582
-18 -6 -2 0.9356 0.9831
-18 -6 -1 -0.4053 1.6783
-18 -5 -12 -1.2737 -0.1344
-18 -5 -11 -0.7101 0.6623
-18 -5 -10 2.1212 -2.0278
-18 -5 -9 -1.0720 0.6015
-18 -5 -8 0.5766 1.3025
-18 -5 -7 1.4979 -3.0691
-18 -5 -6 0.9166 0.4392
-18 -5 -5 0.4637 5.4542
-18 -5 -4 -0.1748 1.7173
-18 -5 -3 -3.8320 -2.5193
-18 -5 -2 -1.8750 0.0016
-18 -5 -1 0.7844 -1.0911
-18 -4 -14 0.4675 0.9763
-18 -4 -13 -2.7157 1.3256
-18 -4 -12 -3.4002 2.8021
-18 -4 -11 1.8663 -4.6401
-18 -4 -10 -2.5248 -4.4520
-18 -4 -9 2.0365 5.1833
-18 -4 -8 3.8429 -2.2095
-18 -4 -7 -1.5153 -1.3260
-18 -4 -6 1.1936 5.4031
-18 -4 -5 -1.2444 3.1446
-18 -4 -4 -6.9451 -2.7671
-18 -4 -3 -1.8835 -2.5659
-18 -4 -2 4.7232 -4.1860
-18 -4 -1 -0.3933 -0.9696
-18 -3 -15 0.7176 -0.8407
-18 -3 -14 -4.2791 -0.3618
-18 -3 -13 -2.8340 1.0996
-18 -3 -12 2.5177 -4.9558
-18 -3 -11 0.1912 -6.3149
-18 -3 -10 2.6204 4.4932
-18 -3 -9 5.6418 1.9702
-18 -3 -8 -2.3867 0.2712
-18 -3 -7 -0.1977 3.9848
-18 -3 -6 -2.5541 1.0319
-18 -3 -5 -6.3365 -0.7294
-18 -3 -4 -1.1077 -4.5916
-18 -3 -3 5.6002 -4.7678
-18 -3 -2 2.0974 -1.7673
-18 -3 -1 0.4607 3.8244
-18 -2 -16 1.7594 3.0667
-18 -2 -15 -0.9400 -0.0715
-18 -2 -14 -2.4515 -1.6554
-18 -2 -13 1.7669 -1.8853
-18 -2 -12 2.4734 0.0316
-18 -2 -11 1.0820 0.3764
-18 -2 -10 -1.3032 1.4629
-18 -2 -9 0.8517 2.8691
-18 -2 -8 0.0371 -1.7552
-18 -2 -7 -2.6708 -1.5718
-18 -2 -6 1.0190 0.3938
-18 -2 -5 1.2138 -0.0576
-18 -2 -4 1.0869 1.9429
-18 -2 -3 0.7451 -0.9571
-18 -2 -2 -3.6530 -0.5563
-18 -2 -1 1.1252 1.5326
-18 -1 -17 -0.0715 1.2153
-18 -1 -16 -0.8968 3.0687
-18 -1 -15 -0.5346 -1.3065
-18 -1 -14 -1.9508 -1.9164
-18 -1 -13 -0.2754 2.4930
-18 -1 -12 3.6252 -2.1078
-18 -1 -11 -2.1340 -5.9139
-18 -1 -10 0.7641 6.9970
-18 -1 -9 8.3435 2.5106
-18 -1 -8 -5.8708 -2.9133
-18 -1 -7 -3.2856 5.7995
-18 -1 -6 2.6528 0.1354
-18 -1 -5 -5.2919 0.3212
-18 -1 -4 -3.4576 -0.9545
-18 -1 -3 -0.8652 -6.6345
-18 -1 -2 1.7599 -3.2881
-18 -1 -1 5.2326 2.0676
-18 0 -17 -4.2349 1.7509
-18 0 -16 -0.4271 3.3117
-18 0 -15 -0.9555 -4.8681
-18 0 -14 -3.0038 -0.7702
-18 0 -13 6.3755 -0.0708
-18 0 -12 2.9481 -5.8596
-18 0 -11 -4.0045 7.9753
-18 0 -10 6.2340 10.3927
-18 0 -9 -5.7114 -7.5554
-18 0 -8 -12.9630 0.7949
-18 0 -7 6.4846 -1.0789
-18 0 -6 -0.1454 -7.4598
-18 0 -5 -3.2210 0.9736
-18 0 -4 4.7887 -4.0010
-18 0 -3 4.9826 -3.8864
-18 0 -2 3.0656 5.0706
-18 0 -1 3.0325 5.1839
-17 -8 -8 0.1551 1.8552
-17 -8 -7 0.0033 1.1115
-17 -8 -6 -4.4125 -1.6893
-17 -8 -5 -1.9879 -1.8851
-17 -8 -4 4.0252 -4.0219
-17 -8 -3 1.4872 -3.0941
-17 -8 -2 1.3257 3.6194
-17 -8 -1 5.1828 3.1386
-17 -7 -12 -2.2294 -0.1612
-17 -7 -11 -1.1250 -1.4943
-17 -7 -10 2.2558 -1.6661
-17 -7 -9 0.7911 -0.4618
-17 -7 -8 -0.6526 1.6895
-17 -7 -7 0.5259 -1.5213
-17 -7 -6 -1.5831 -1.8538
-17 -7 -5 1.9153 0.4000
-17 -7 -4 4.3703 -2.0042
-17 -7 -3 1.2356 2.4269
-17 -7 -2 0.4554 5.6960
-17 -7 -1 -3.3500 -0.4818
-17 -6 -15 -0.8735 -1.9132
-17 -6 -14 -1.1305 0.3824
-17 -6 -13 1.6191 -1.1509
-17 -6 -12 1.9377 -4.9743
-17 -6 -11 1.2689 2.8564
-17 -6 -10 5.8713 4.2232
-17 -6 -9 -2.9054 -2.7738
-17 -6 -8 -2.1265 6.1566
-17 -6 -7 4.0834 1.3856
-17 -6 -6 -9.0587 -1.2397
-17 -6 -5 -1.7834 0.2585
-17 -6 -4 4.3439 -7.0657
-17 -6 -3 0.3727 1.1538
-17 -6 -2 0.7849 2.5191
-17 -6 -1 -1.2121 -0.7583
-17 -5 -17 0.8900 -0.9299
-17 -5 -16 -0.4719 -0.1127
-17 -5 -15 -0.0865 0.3905
-17 -5 -14 1.5811 -0.4146
-17 -5 -13 1.9907 -1.1519
-17 -5 -12 -1.0393 1.4971
-17 -5 -11 1.2525 5.1089
-17 -5 -10 0.0178 -1.2055
-17 -5 -9 -6.8320 1.0874
-17 -5 -8 1.0460 0.6569
-17 -5 -7 -0.9539 -7.2521
-17 -5 -6 -1.3829 -0.4925
-17 -5 -5 5.2521 0.1878
-17 -5 -4 3.6441 1.5227
-17 -5 -3 -0.0656 0.5213
-17 -5 -2 -5.1516 0.8372
-17 -5 -1 2.6065 2.1400
-17 -4 -19 0.1444 -3.0864
-17 -4 -18 -1.2024 0.1318
-17 -4 -17 2.6929 3.0333
-17 -4 -16 0.0844 -0.7323
-17 -4 -15 -3.3940 0.3864
-17 -4 -14 0.0091 0.7497
-17 -4 -13 0.7624 -3.0188
-17 -4 -12 -1.2339 -1.5988
-17 -4 -11 2.0458 3.0745
-17 -4 -10 2.1666 -1.1148
-17 -4 -9 -2.9443 -2.1724
-17 -4 -8 3.5222 2.9047
-17 -4 -7 3.5566 0.6308
-17 -4 -6 -7.8200 4.4529
-17 -4 -5 -0.2548 3.3131
-17 -4 -4 0.7768 -9.7441
-17 -4 -3 -5.7916 -0.3277
-17 -4 -2 4.5514 3.8984
-17 -4 -1 2.0522 -2.7933
-17 -3 -20 -0.6924 -5.2819
-17 -3 -19 -2.7043 0.0577
-17 -3 -18 6.4663 2.0358
-17 -3 -17 0.1232 -1.9515
-17 -3 -16 -5.0129 5.1984
-17 -3 -15 2.4872 -0.5497
-17 -3 -14 -1.0993 -5.6223
-17 -3 -13 -0.6817 2.1949
-17 -3 -12 2.5117 2.0209
-17 -3 -11 0.7449 -1.0062
-17 -3 -10 -1.8679 -0.9469
-17 -3 -9 -0.2222 3.7390
-17 -3 -8 3.5724 0.5018
-17 -3 -7 -6.2345 -2.1553
-17 -3 -6 -4.8040 4.1982
-17 -3 -5 4.2745 -5.6631
-17 -3 -4 -1.5943 -6.4666
-17 -3 -3 2.4846 1.8932
-17 -3 -2 3.1923 -0.3650
-17 -3 -1 2.5800 2.5841
-17 -2 -20 -1.7513 -1.6230
-17 -2 -19 4.1062 -0.6805
-17 -2 -18 1.9311 -2.5436
-17 -2 -17 -5.4615 4.7290
-17 -2 -16 3.2239 2.5636
-17 -2 -15 -1.0707 -8.2306
-17 -2 -14 -2.9838 3.6514
-17 -2 -13 5.2412 1.3396
-17 -2 -12 -2.2563 -3.9925
-17 -2 -11 -0.4253 1.8873
-17 -2 -10 2.0418 1.8778
-17 -2 -9 -0.2543 1.5568
-17 -2 -8 -1.5876 -3.0754
-17 -2 -7 -5.2371 -1.1829
-17 -2 -6 1.9778 3.4254
-17 -2 -5 5.9497 -6.4943
-17 -2 -4 -2.7491 -4.3093
-17 -2 -3 2.0703 7.3988
-17 -2 -2 5.1629 3.0847
-17 -2 -1 -3.5448 -1.3734
-17 -1 -21 1.9391 -4.8144
-17 -1 -20 1.5159 -5.0983
-17 -1 -19 4.7664 1.6089
-17 -1 -18 -0.3123 -0.2432
-17 -1 -17 -2.6481 6.1389
-17 -1 -16 4.3580 -2.5103
-17 -1 -15 -3.6749 -3.8940
-17 -1 -14 1.6020 5.5381
-17 -1 -13 1.3973 -1.3900
-17 -1 -12 -4.1249 -0.0473
-17 -1 -11 0.6328 1.4414
-17 -1 -10 0.3194 -1.2530
-17 -1 -9 -0.8236 -3.5469
-17 -1 -8 0.3032 -2.2340
-17 -1 -7 2.4262 4.1939
-17 -1 -6 3.6630 2.1687
-17 -1 -5 -2.5849 -4.7652
-17 -1 -4 -2.5753 2.6437
-17 -1 -3 4.9362 3.8761
-17 -1 -2 -1.6083 -1.5756
-17 -1 -1 -4.5559 -0.6104
-16 -9 -10 1.6427 -3.1535
-16 -9 -9 3.5355 -0.9503
-16 -9 -8 2.3373 1.3737
-16 -9 -7 -3.4552 1.1953
-16 -9 -6 3.1384 2.2633
-16 -9 -5 4.7008 -3.4689
-16 -9 -4 -5.0012 4.5603
-16 -9 -3 -0.5464 6.5766
-16 -9 -2 -0.8862 -3.6927
-16 -9 -1 -4.8396 -3.0267
-16 -8 -14 0.2950 0.4163
-16 -8 -13 1.1068 -0.9233
-16 -8 -12 -1.5650 -1.3549
-16 -8 -11 6.4751 1.1662
-16 -8 -10 3.6485 -0.9549
-16 -8 -9 -2.9216 6.8881
-16 -8 -8 -0.8958 1.4396
-16 -8 -7 -3.3767 0.3348
-16 -8 -6 2.5106 1.2368
-16 -8 -5 -3.2096 -1.9320
-16 -8 -4 -3.4921 1.6049
-16 -8 -3 0.0053 -2.5297
-16 -8 -2 0.4609 -1.2320
-16 -8 -1 1.5754 -0.3057
-16 -7 -17 0.6114 1.5540
-16 -7 -16 -0.8024 -3.1627
-16 -7 -15 -0.9091 0.6082
-16 -7 -14 4.1157 0.9565
-16 -7 -13 -0.0418 -1.6236
-16 -7 -12 0.1727 4.1770
-16 -7 -11 2.2787 1.4411
-16 -7 -10 -3.2493 -0.1457
-16 -7 -9 -1.9733 2.3443
-16 -7 -8 -0.4367 2.6960
-16 -7 -7 -2.9314 -1.5609
-16 -7 -6 -5.8048 -4.2334
-16 -7 -5 1.9888 -3.6777
-16 -7 -4 3.2212 -3.5773
-16 -7 -3 2.6486 3.5341
-16 -7 -2 2.2388 -0.3237
-16 -7 -1 -3.8249 -0.7734
-16 -6 -19 -1.1487 1.4542
-16 -6 -18 -2.2705 0.8126
-16 -6 -17 -2.0856 -1.8110
-16 -6 -16 0.5791 -1.9421
-16 -6 -15 2.3706 -1.6436
-16 -6 -14 0.3379 0.9409
-16 -6 -13 0.4419 0.3681
-16 -6 -12 -0.5173 0.7724
-16 -6 -11 3.2996 1.3961
-16 -6 -10 -2.4043 -1.6727
-16 -6 -9 -2.8208 5.8607
-16 -6 -8 3.0283 -2.5764
-16 -6 -7 -8.6352 -4.9122
-16 -6 -6 1.2052 2.2997
-16 -6 -5 9.0483 -6.5319
-16 -6 -4 0.8271 0.0130
-16 -6 -3 -0.5903 6.1124
-16 -6 -2 -0.2240 3.7053
-16 -6 -1 1.0762 -0.5021
-16 -5 -21 1.5368 0.8542
-16 -5 -20 -0.5026 0.4221
-16 -5 -19 -0.9861 -0.0990
-16 -5 -18 -0.8396 -0.9612
-16 -5 -17 0.9853 0.7121
-16 -5 -16 2.6255 -2.5212
-16 -5 -15 -2.5180 0.7253
-16 -5 -14 2.8674 3.0641
-16 -5 -13 -0.0789 -3.4873
-16 -5 -12 -0.9415 3.7577
-16 -5 -11 3.1499 0.3986
-16 -5 -10 -2.8461 0.4652
-16 -5 -9 0.0981 2.3551
-16 -5 -8 -4.1827 0.5052
-16 -5 -7 -3.0317 0.4575
-16 -5 -6 0.8961 -5.7994
-16 -5 -5 1.2416 -3.8694
-16 -5 -4 -0.6307 0.3297
-16 -5 -3 2.3595 3.0363
-16 -5 -2 4.4125 -1.8449
-16 -5 -1 -2.6200 -0.3563
-16 -4 -22 0.9609 3.1260
-16 -4 -21 1.7005 -1.5800
-16 -4 -20 -2.4580 -1.5625
-16 -4 -19 1.9958 2.4765
-16 -4 -18 0.6196 2.3114
-16 -4 -17 -1.7074 1.6910
-16 -4 -16 -3.0358 -2.4119
-16 -4 -15 -0.5247 0.1195
-16 -4 -14 -0.0079 -2.4723
-16 -4 -13 -1.3611 1.0111
-16 -4 -12 5.3143 -1.6569
-16 -4 -11 -3.3800 -0.4119
-16 -4 -10 -0.5676 4.4772
-16 -4 -9 -0.0948 -4.7381
-16 -4 -8 -1.6751 -0.0038
-16 -4 -7 0.2507 -1.1242
-16 -4 -6 -0.1351 -4.1643
-16 -4 -5 5.7451 -4.8159
-16 -4 -4 6.7825 4.2365
-16 -4 -3 3.6370 6.9100
-16 -4 -2 -5.8982 4.1788
-16 -4 -1 -2.1179 0.9217
-16 -3 -23 -1.4042 1.2729
-16 -3 -22 0.2798 -2.4729
-16 -3 -21 0.1531 -1.0617
-16 -3 -20 2.5762 1.3254
-16 -3 -19 -2.2277 1.2617
-16 -3 -18 -2.8030 2.5733
-16 -3 -17 0.0346 -4.6994
-16 -3 -16 -2.3699 -3.0435
-16 -3 -15 2.1943 0.3201
-16 -3 -14 1.7157 -2.6684
-16 -3 -13 3.7069 -1.6106
-16 -3 -12 0.4466 0.1848
-16 -3 -11 1.8711 7.0767
-16 -3 -10 4.6830 -3.3518
-16 -3 -9 -5.7563 1.5758
-16 -3 -8 -0.0186 6.6574
-16 -3 -7 -2.0122 -4.7411
-16 -3 -6 3.7060 -2.4268
-16 -3 -5 4.6966 2.0984
-16 -3 -4 -5.4703 10.2500
-16 -3 -3 -6.3215 -0.5527
-16 -3 -2 -3.6842 -8.0782
-16 -3 -1 4.6297 -1.1544
-16 -2 -24 -0.9813 -1.5619
-16 -2 -23 -1.6779 -0.8292
-16 -2 -22 1.2935 3.1355
-16 -2 -21 2.5959 -2.1691
-16 -2 -20 -5.1062 -3.6376
-16 -2 -19 1.9316 2.6618
-16 -2 -18 4.9515 -1.6791
-16 -2 -17 -3.6047 1.0634
-16 -2 -16 1.9938 1.2873
-16 -2 -15 2.2695 -4.9513
-16 -2 -14 -1.3410 3.6552
-16 -2 -13 3.6549 3.7565
-16 -2 -12 -0.4653 -0.4067
-16 -2 -11 -0.3488 3.4851
-16 -2 -10 -3.1444 0.7469
-16 -2 -9 -5.2353 0.5729
-16 -2 -8 -0.9137 -3.1393
-16 -2 -7 3.1343 -1.5399
-16 -2 -6 3.7447 -2.2860
-16 -2 -5 -5.8670 3.3774
-16 -2 -4 -0.2526 4.3517
-16 -2 -3 0.2619 -7.0061
-16 -2 -2 -1.4073 -2.2471
-16 -2 -1 3.1189 1.5751
-16 -1 -24 -1.5802 1.0436
-16 -1 -23 -3.9708 9.2922
-16 -1 -22 -0.8840 0.5308
-16 -1 -21 -4.5237 -10.1952
-16 -1 -20 0.7316 0.1445
-16 -1 -19 6.0125 2.4647
-16 -1 -18 -5.7181 -0.6745
-16 -1 -17 -0.1419 -1.1528
-16 -1 -16 8.4608 -6.4751
-16 -1 -15 -0.0467 4.9295
-16 -1 -14 0.0347 10.7474
-16 -1 -13 -2.6500 -3.4878
-16 -1 -12 -5.6509 -0.6611
-16 -1 -11 0.9392 1.5141
-16 -1 -10 -3.4664 -4.8908
-16 -1 -9 -1.1081 -2.2205
-16 -1 -8 6.0075 -2.0542
-16 -1 -7 1.5015 -0.2245
-16 -1 -6 -0.0025 3.2360
-16 -1 -5 0.0200 1.1582
-16 -1 -4 -3.2312 1.5778
-16 -1 -3 -0.7141 -3.8450
-16 -1 -2 -1.6696 -6.8829
-16 -1 -1 7.2693 3.9237
-16 0 -24 -11.0710 7.3504
-16 0 -23 -4.1553 0.5227
-16 0 -22 1.4929 -16.5102
-16 0 -21 1.3299 -6.4045
-16 0 -20 7.2404 7.7510
-16 0 -19 0.8273 -1.3790
-16 0 -18 -1.7685 -1.5453
-16 0 -17 11.9962 1.5887
-16 0 -16 0.8922 4.8675
-16 0 -15 -11.2175 13.2238
-16 0 -14 -5.0595 -2.6681
-16 0 -13 -4.3652 -11.7216
-16 0 -12 2.2257 -1.0848
-16 0 -11 3.5591 -2.4704
-16 0 -10 0.2846 -2.1672
-16 0 -9 6.0816 0.8742
-16 0 -8 1.3933 2.2588
-16 0 -7 -1.3433 5.8957
-16 0 -6 1.4793 -2.1068
-16 0 -5 -6.5394 -0.0731
-16 0 -4 0.8208 3.4949
-16 0 -3 2.1167 -10.1119
-16 0 -2 0.6635 3.4696
-16 0 -1 10.7554 7.3023
-15 -11 -2 0.5789 0.6523
-15 -11 -1 -0.1018 -0.4679
-15 -10 -11 -0.3949 -0.9157
-15 -10 -10 2.5121 -1.4918
-15 -10 -9 -0.3318 -0.1037
-15 -10 -8 -2.3992 2.3918
-15 -10 -7 3.5597 0.2004
-15 -10 -6 1.8079 -2.6161
-15 -10 -5 -4.4107 5.2622
-15 -10 -4 -0.6416 3.1252
-15 -10 -3 -1.9571 -5.4559
-15 -10 -2 -1.2719 -2.0599
-15 -10 -1 2.0504 0.3328
-15 -9 -15 3.1455 -0.9947
-15 -9 -14 -2.2605 3.3262
-15 -9 -13 -0.3884 2.6946
-15 -9 -12 0.3666 -0.1873
-15 -9 -11 0.7780 -0.3135
-15 -9 -10 -3.6898 0.1591
-15 -9 -9 -2.8794 1.1565
-15 -9 -8 1.4006 -0.1785
-15 -9 -7 3.8218 -1.9439
-15 -9 -6 -4.9843 -2.3749
-15 -9 -5 -3.7594 4.6961
-15 -9 -4 5.7230 -5.8459
-15 -9 -3 -0.5332 -4.1273
-15 -9 -2 4.9484 8.0005
-15 -9 -1 0.3924 0.3242
-15 -8 -18 -1.0850 0.4887
-15 -8 -17 3.2316 0.6072
-15 -8 -16 1.1137 -1.2414
-15 -8 -15 -2.9070 3.2091
-15 -8 -14 0.2859 0.9782
-15 -8 -13 -1.1014 -0.1826
-15 -8 -12 0.6588 0.4908
-15 -8 -11 -5.0317 -2.4594
-15 -8 -10 -3.1202 0.6512
-15 -8 -9 3.4370 -5.1039
-15 -8 -8 3.8023 -4.4991
-15 -8 -7 3.9068 -0.4675
-15 -8 -6 0.6424 6.8069
-15 -8 -5 2.7116 4.0622
-15 -8 -4 -3.5855 -1.6827
-15 -8 -3 -2.1645 2.9591
-15 -8 -2 -0.5751 -1.8829
-15 -8 -1 -3.6931 -2.2590
-15 -7 -21 0.4561 0.7129
-15 -7 -20 -0.9285 -0.5267
-15 -7 -19 -2.2479 1.0776
-15 -7 -18 0.7472 0.9633
-15 -7 -17 0.2871 -4.7371
-15 -7 -16 -3.3419 -1.8588
-15 -7 -15 2.7098 1.3867
-15 -7 -14 3.8710 -2.4552
-15 -7 -13 1.0557 -0.2517
-15 -7 -12 -0.6282 2.0234
-15 -7 -11 0.6244 0.6582
-15 -7 -10 3.0389 -2.5368
-15 -7 -9 4.2002 2.4015
-15 -7 -8 -0.6555 5.1819
-15 -7 -7 -4.9541 6.8807
-15 -7 -6 1.3982 -2.7935
-15 -7 -5 -4.6488 -3.9445
-15 -7 -4 -2.1041 5.5966
-15 -7 -3 -0.2791 -0.2465
-15 -7 -2 -1.2223 -2.9293
-15 -7 -1 -2.9818 -3.4526
-15 -6 -22 1.0686 2.0131
-15 -6 -21 -0.5857 4.2314
-15 -6 -20 -1.0739 0.8564
-15 -6 -19 -2.9779 -2.4848
-15 -6 -18 -0.3975 -2.4507
-15 -6 -17 2.9050 -2.5249
-15 -6 -16 2.3752 0.7315
-15 -6 -15 3.9719 1.5452
-15 -6 -14 1.7351 0.6688
-15 -6 -13 -1.1145 5.2045
-15 -6 -12 -0.3305 4.0687
-15 -6 -11 -0.6823 -1.1707
-15 -6 -10 -2.9573 1.4926
-15 -6 -9 -4.1223 5.1218
-15 -6 -8 -2.5504 -1.2320
-15 -6 -7 -0.9783 -7.3174
-15 -6 -6 -2.4282 0.6806
-15 -6 -5 -1.0617 3.1618
-15 -6 -4 -4.0336 -6.1965
-15 -6 -3 2.0760 -5.7646
-15 -6 -2 4.5725 -6.2272
-15 -6 -1 1.9826 3.0215
-15 -5 -24 3.7882 1.5314
-15 -5 -23 1.5652 4.9427
-15 -5 -22 -0.2846 3.6035
-15 -5 -21 -5.2997 -0.7765
-15 -5 -20 -2.8904 -0.8974
-15 -5 -19 0.6625 -1.6906
-15 -5 -18 1.4142 -0.1093
-15 -5 -17 0.8851 -2.2770
-15 -5 -16 0.6043 -0.3982
-15 -5 -15 1.5960 2.0655
-15 -5 -14 -0.1806 4.4729
-15 -5 -13 -0.2524 0.3861
-15 -5 -12 -4.1081 -1.6904
-15 -5 -11 -1.3446 0.2794
-15 -5 -10 -0.9958 0.1331
-15 -5 -9 1.1824 0.3387
-15 -5 -8 -3.5065 -5.7363
-15 -5 -7 -4.1689 1.1641
-15 -5 -6 8.7047 -3.5079
-15 -5 -5 -0.2680 -7.3545
-15 -5 -4 0.6278 6.4389
-15 -5 -3 7.8649 1.0042
-15 -5 -2 -1.0612 0.7074
-15 -5 -1 -0.2250 3.7514
-15 -4 -25 -2.6392 -0.8690
-15 -4 -24 -1.5906 5.5325
-15 -4 -23 4.5958 -0.5509
-15 -4 -22 -6.2892 -6.0543
-15 -4 -21 -2.4830 3.9690
-15 -4 -20 6.1631 -2.6703
-15 -4 -19 -2.5941 -1.6540
-15 -4 -18 1.7133 1.1925
-15 -4 -17 1.9903 -2.6725
-15 -4 -16 0.2725 3.1847
-15 -4 -15 -0.7489 3.4047
-15 -4 -14 -0.7422 -0.9119
-15 -4 -13 -1.0643 -4.2912
-15 -4 -12 -0.0284 1.9332
-15 -4 -11 4.1193 1.8183
-15 -4 -10 -1.3858 -0.2704
-15 -4 -9 -4.4484 2.2708
-15 -4 -8 -0.6599 0.0385
-15 -4 -7 2.2609 -4.3056
-15 -4 -6 -1.9727 -1.9516
-15 -4 -5 -2.2961 1.6067
-15 -4 -4 4.1632 -2.1326
-15 -4 -3 5.9024 -3.0681
-15 -4 -2 0.0651 4.0732
-15 -4 -1 -1.0457 3.9747
-15 -3 -26 1.1742 -0.2111
-15 -3 -25 1.5289 3.0230
-15 -3 -24 1.7437 2.9989
-15 -3 -23 -4.5973 -2.3057
-15 -3 -22 -4.1258 0.7008
-15 -3 -21 4.8856 -4.3899
-15 -3 -20 -0.5848 -2.6091
-15 -3 -19 3.3973 6.8651
-15 -3 -18 2.8196 -1.6628
-15 -3 -17 -5.6180 0.6829
-15 -3 -16 -0.7404 3.2521
-15 -3 -15 -0.8517 -2.6128
-15 -3 -14 0.7737 -2.6738
-15 -3 -13 3.5527 -0.7004
-15 -3 -12 -0.9053 4.1105
-15 -3 -11 -2.7632 3.6658
-15 -3 -10 -2.4767 -4.1808
-15 -3 -9 -2.1093 -3.4357
-15 -3 -8 2.4518 -0.8945
-15 -3 -7 3.1199 -3.2236
-15 -3 -6 2.0348 -1.5622
-15 -3 -5 2.8784 4.8473
-15 -3 -4 5.4478 3.2662
-15 -3 -3 -4.3357 0.0062
-15 -3 -2 -2.4818 8.2293
-15 -3 -1 1.0021 -1.5537
-15 -2 -26 5.6765 5.4961
-15 -2 -25 -5.2871 1.5103
-15 -2 -24 -11.0427 3.8013
-15 -2 -23 -1.0318 -4.8212
-15 -2 -22 2.8310 -11.0870
-15 -2 -21 3.4257 -1.1169
-15 -2 -20 4.0260 7.1837
-15 -2 -19 0.8863 1.2812
-15 -2 -18 -4.0478 -2.3785
-15 -2 -17 0.1459 0.9320
-15 -2 -16 1.1470 0.5680
-15 -2 -15 -0.0282 -0.5336
-15 -2 -14 0.3103 -1.9183
-15 -2 -13 -0.5309 1.6047
-15 -2 -12 -0.3235 2.4167
-15 -2 -11 1.8482 -3.7879
-15 -2 -10 -0.5397 -4.7533
-15 -2 -9 1.4740 7.1666
-15 -2 -8 6.2442 3.3533
-15 -2 -7 -3.3190 -2.4314
-15 -2 -6 -5.7365 3.8255
-15 -2 -5 -0.3843 2.4398
-15 -2 -4 0.4108 -4.9670
-15 -2 -3 -1.8664 0.4117
-15 -2 -2 2.3783 3.1435
-15 -2 -1 -6.0573 -4.2854
-15 -1 -27 -1.2007 4.3356
-15 -1 -26 -1.8631 2.0036
-15 -1 -25 -9.2285 -0.9794
-15 -1 -24 -1.6308 -2.0353
-15 -1 -23 6.0155 -9.6327
-15 -1 -22 3.1263 -2.8113
-15 -1 -21 1.4397 5.8537
-15 -1 -20 2.1399 3.1514
-15 -1 -19 1.2912 -1.8645
-15 -1 -18 0.3840 1.8022
-15 -1 -17 -0.9894 3.7596
-15 -1 -16 -3.3715 1.9177
-15 -1 -15 -2.7115 -3.0425
-15 -1 -14 0.2934 -1.7147
-15 -1 -13 4.4230 -0.7082
-15 -1 -12 -1.0491 0.4287
-15 -1 -11 -0.5587 1.9302
-15 -1 -10 -0.8244 0.2304
-15 -1 -9 -0.0817 3.2735
-15 -1 -8 0.6678 -2.3656
-15 -1 -7 -3.2955 -4.1663
-15 -1 -6 -2.2512 3.1916
-15 -1 -5 4.4038 3.8880
-15 -1 -4 -0.2225 -6.7212
-15 -1 -3 -6.4779 -0.4078
-15 -1 -2 3.6790 1.6396
-15 -1 -1 1.2423 -2.6586
-14 -11 -11 0.2308 -0.4999
-14 -11 -10 -1.6355 0.2496
-14 -11 -9 -1.2065 -0.6682
-14 -11 -8 3.0888 -1.1697
-14 -11 -7 3.6855 0.0783
-14 -11 -6 -0.7674 4.1641
-14 -11 -5 -0.8182 3.2466
-14 -11 -4 -3.1468 1.1801
-14 -11 -3 -3.1143 4.7129
-14 -11 -2 -4.1390 -6.8075
-14 -11 -1 -9.8346 -7.5771
-14 -10 -16 2.9242 -0.0269
-14 -10 -15 1.9900 -2.1671
-14 -10 -14 -1.7013 3.5281
-14 -10 -13 2.0420 2.4474
-14 -10 -12 -1.2373 -3.7291
-14 -10 -11 -1.8371 0.2192
-14 -10 -10 3.8232 1.8540
-14 -10 -9 2.0609 1.6850
-14 -10 -8 -1.4530 4.7541
-14 -10 -7 -3.8815 1.2048
-14 -10 -6 -7.6569 -1.4040
-14 -10 -5 -1.1100 -1.5569
-14 -10 -4 1.2191 -4.0831
-14 -10 -3 0.3305 -2.5867
-14 -10 -2 -2.4154 -7.1530
-14 -10 -1 1.9201 0.9668
-14 -9 -19 0.5560 -1.1395
-14 -9 -18 0.3216 -2.1562
-14 -9 -17 2.3483 0.6486
-14 -9 -16 3.4845 -0.8504
-14 -9 -15 -0.8172 1.4677
-14 -9 -14 -0.6162 4.6933
-14 -9 -13 0.5997 -0.6004
-14 -9 -12 -1.7593 -1.2811
-14 -9 -11 0.0336 3.7908
-14 -9 -10 -1.6925 0.4312
-14 -9 -9 -5.3997 -1.4490
-14 -9 -8 1.4726 -1.8766
-14 -9 -7 1.1898 -4.4423
-14 -9 -6 -2.6837 1.2506
-14 -9 -5 2.4787 1.2395
-14 -9 -4 1.9214 -3.3681
-14 -9 -3 -1.3744 -4.4998
-14 -9 -2 -0.1281 0.4229
-14 -9 -1 10.8279 5.3782
-14 -8 -21 -1.7407 -2.5544
-14 -8 -20 -0.4599 0.3996
-14 -8 -19 2.5326 -0.5316
-14 -8 -18 1.9185 -4.6545
-14 -8 -17 0.8138 0.4660
-14 -8 -16 4.6276 4.4593
-14 -8 -15 -1.5850 1.7605
-14 -8 -14 -2.4845 1.6549
-14 -8 -13 0.8909 -2.3213
-14 -8 -12 1.4901 1.1937
-14 -8 -11 -0.4896 0.3948
-14 -8 -10 -4.8488 4.0593
-14 -8 -9 2.7667 1.6991
-14 -8 -8 -2.3426 -5.1351
-14 -8 -7 -4.4985 -1.5182
-14 -8 -6 -2.5292 -1.0065
-14 -8 -5 5.7205 1.0232
-14 -8 -4 7.1277 -9.7421
-14 -8 -3 -5.2618 2.4934
-14 -8 -2 7.5717 14.6580
-14 -8 -1 -0.3547 -2.8377
-14 -7 -23 -2.0831 -1.5372
-14 -7 -22 -0.4154 0.5870
-14 -7 -21 1.6250 -1.3805
-14 -7 -20 -0.8760 -1.9210
-14 -7 -19 2.9054 -2.0212
-14 -7 -18 3.9077 -1.4472
-14 -7 -17 2.9321 5.6550
-14 -7 -16 0.9368 4.0324
-14 -7 -15 -2.2378 0.6858
-14 -7 -14 -1.1600 1.6631
-14 -7 -13 0.4191 5.2987
-14 -7 -12 -3.8806 -0.5999
-14 -7 -11 -12.4769 1.0235
-14 -7 -10 2.6928 -1.7709
-14 -7 -9 1.7160 -15.5050
-14 -7 -8 -1.2745 1.0299
-14 -7 -7 7.3951 4.0890
-14 -7 -6 -0.5968 1.8658
-14 -7 -5 2.9056 -2.4493
-14 -7 -4 -3.2618 -6.2994
-14 -7 -3 1.0116 9.4543
-14 -7 -2 8.0466 2.7787
-14 -7 -1 -7.2087 -3.9260
-14 -6 -25 1.1468 -0.7986
-14 -6 -24 -0.6168 -5.5099
-14 -6 -23 -0.1283 0.9740
-14 -6 -22 4.8221 2.2314
-14 -6 -21 0.0183 -1.1049
-14 -6 -20 -1.6834 1.7322
-14 -6 -19 2.9353 0.5318
-14 -6 -18 0.9324 0.0388
-14 -6 -17 -1.6820 4.8155
-14 -6 -16 -1.5178 2.2393
-14 -6 -15 -4.2565 -1.7335
-14 -6 -14 -1.1350 0.1508
-14 -6 -13 -1.0642 -4.1595
-14 -6 -12 -5.1581 -1.4382
-14 -6 -11 6.8759 -1.5038
-14 -6 -10 3.8517 -8.1484
-14 -6 -9 -3.3483 6.0278
-14 -6 -8 7.2877 5.9384
-14 -6 -7 0.9248 -4.8520
-14 -6 -6 -6.4215 2.3924
-14 -6 -5 1.0503 2.5545
-14 -6 -4 3.1232 -2.4970
-14 -6 -3 0.8966 5.2307
-14 -6 -2 -1.8528 2.6936
-14 -6 -1 -12.2816 -5.5042
-14 -5 -26 -1.4883 -3.2716
-14 -5 -25 -1.5515 -5.5398
-14 -5 -24 4.3381 -0.1446
-14 -5 -23 4.8811 0.8434
-14 -5 -22 0.0330 4.2452
-14 -5 -21 -0.6354 1.8713
-14 -5 -20 -3.6914 -0.5110
-14 -5 -19 -0.0048 1.0861
-14 -5 -18 0.5936 -1.2036
-14 -5 -17 -2.8467 -0.7186
-14 -5 -16 -0.8527 -1.2834
-14 -5 -15 3.0937 -1.8041
-14 -5 -14 2.4965 -0.9985
-14 -5 -13 -1.4925 2.0706
-14 -5 -12 1.9918 2.1344
-14 -5 -11 1.9919 -3.6056
-14 -5 -10 -3.7013 3.1794
-14 -5 -9 6.0378 8.1348
-14 -5 -8 0.6842 -4.7080
-14 -5 -7 -16.7815 3.7196
-14 -5 -6 -0.4980 4.4308
-14 -5 -5 5.2669 -15.8261
-14 -5 -4 -2.0557 -3.1864
-14 -5 -3 4.6983 5.1559
-14 -5 -2 -0.4315 -3.1139
-14 -5 -1 2.4871 1.9050
-14 -4 -27 1.1850 -2.1555
-14 -4 -26 -0.3681 -3.0848
-14 -4 -25 1.7774 1.2018
-14 -4 -24 5.1254 -0.6606
-14 -4 -23 0.1379 1.6405
-14 -4 -22 -1.1484 2.8306
-14 -4 -21 -2.6011 1.3467
-14 -4 -20 0.3843 1.1950
-14 -4 -19 0.0711 -3.4936
-14 -4 -18 -1.8310 -2.8675
-14 -4 -17 -0.0739 2.0289
-14 -4 -16 4.2617 2.4251
-14 -4 -15 1.3929 -4.3910
-14 -4 -14 -1.7590 2.0319
-14 -4 -13 2.3479 4.6632
-14 -4 -12 -1.7167 0.8927
-14 -4 -11 -1.7488 0.1310
-14 -4 -10 -0.8139 3.3247
-14 -4 -9 -1.6347 -0.6664
-14 -4 -8 -12.0682 -5.2608
-14 -4 -7 2.9742 0.7025
-14 -4 -6 11.5576 -12.4567
-14 -4 -5 -3.4516 0.0233
-14 -4 -4 6.1411 9.8908
-14 -4 -3 2.8600 3.4847
-14 -4 -2 -3.4465 3.1704
-14 -4 -1 -10.7068 -4.3672
-14 -3 -28 3.8862 0.5894
-14 -3 -27 0.5565 3.4139
-14 -3 -26 -1.6807 2.6889
-14 -3 -25 -2.5866 -1.5996
-14 -3 -24 -0.2642 -1.7290
-14 -3 -23 2.6081 -3.1787
-14 -3 -22 1.0959 2.1785
-14 -3 -21 3.4729 4.9032
-14 -3 -20 -2.2534 -1.7202
-14 -3 -19 -3.8193 1.4078
-14 -3 -18 1.8938 0.9050
-14 -3 -17 -2.3784 -0.0805
-14 -3 -16 0.6036 -2.4056
-14 -3 -15 0.2832 -3.3958
-14 -3 -14 2.3390 6.5980
-14 -3 -13 0.6166 -0.0269
-14 -3 -12 -4.5764 -1.5861
-14 -3 -11 2.5669 1.2067
-14 -3 -10 -1.7877 3.5038
-14 -3 -9 -4.9855 1.0989
-14 -3 -8 -3.9740 -6.7974
-14 -3 -7 2.3737 -6.2524
-14 -3 -6 3.9505 -2.1748
-14 -3 -5 4.9721 5.1125
-14 -3 -4 1.4540 6.2356
-14 -3 -3 -5.7373 -0.3380
-14 -3 -2 -11.3603 -12.2521
-14 -3 -1 4.7073 0.0088
-14 -2 -29 4.5223 1.2761
-14 -2 -28 -2.4631 -0.4986
-14 -2 -27 -2.9792 8.7779
-14 -2 -26 0.8823 -3.5905
-14 -2 -25 -9.2006 -8.0392
-14 -2 -24 5.1345 2.6199
-14 -2 -23 11.6752 -2.4504
-14 -2 -22 -6.2463 2.1960
-14 -2 -21 -4.4578 8.4671
-14 -2 -20 2.5308 -3.0920
-14 -2 -19 -2.1055 -4.0735
-14 -2 -18 -1.8514 -1.0927
-14 -2 -17 -0.7789 0.0213
-14 -2 -16 5.2557 -0.3075
-14 -2 -15 1.8689 -0.7224
-14 -2 -14 0.5296 4.0373
-14 -2 -13 -2.9048 0.4358
-14 -2 -12 -3.8139 3.5332
-14 -2 -11 0.0438 -0.7727
-14 -2 -10 -4.8298 -2.7948
-14 -2 -9 -1.1720 -6.3656
-14 -2 -8 1.9974 -7.9194
-14 -2 -7 8.7119 2.1368
-14 -2 -6 8.1154 7.5855
-14 -2 -5 -3.2622 4.7781
-14 -2 -4 -11.3498 -0.6910
-14 -2 -3 -1.4972 -5.5154
-14 -2 -2 6.9733 -4.5704
-14 -2 -1 9.0346 4.8296
-14 -1 -29 -0.8718 -2.3095
-14 -1 -28 -2.3976 3.7832
-14 -1 -27 2.3804 -4.3107
-14 -1 -26 -6.4947 -11.1985
-14 -1 -25 3.9823 7.1292
-14 -1 -24 16.9199 1.1920
-14 -1 -23 -7.4232 -4.4169
-14 -1 -22 -10.0107 10.3894
-14 -1 -21 7.1658 0.4538
-14 -1 -20 -0.9545 -8.8319
-14 -1 -19 -1.6818 0.1289
-14 -1 -18 2.8339 0.3322
-14 -1 -17 1.7305 4.7218
-14 -1 -16 3.3555 0.8548
-14 -1 -15 -4.4170 -1.2915
-14 -1 -14 -3.0527 4.6480
-14 -1 -13 -0.8691 -0.6848
-14 -1 -12 -1.3335 -4.9090
-14 -1 -11 0.7803 -2.1304
-14 -1 -10 2.0345 2.5645
-14 -1 -9 0.4470 -2.1008
-14 -1 -8 -0.7600 -2.5796
-14 -1 -7 5.2271 5.0142
-14 -1 -6 1.7832 2.7796
-14 -1 -5 -10.0359 -1.1424
-14 -1 -4 -0.7365 -0.7139
-14 -1 -3 8.0500 -4.9241
-14 -1 -2 0.0279 2.2309
-14 -1 -1 -0.7202 4.0831
-14 0 -29 3.6009 0.1987
-14 0 -28 3.8042 -5.4962
-14 0 -27 -1.5080 -4.1378
-14 0 -26 5.7970 11.8946
-14 0 -25 11.0958 5.4068
-14 0 -24 -10.4202 -4.5793
-14 0 -23 -12.0645 5.6135
-14 0 -22 4.8029 0.1887
-14 0 -21 3.0819 -7.6535
-14 0 -20 1.3762 -2.0015
-14 0 -19 2.0274 2.4334
-14 0 -18 -1.5103 7.8710
-14 0 -17 0.4040 3.8787
-14 0 -16 -4.4304 -6.7752
-14 0 -15 -6.1639 0.7957
-14 0 -14 3.9729 1.1146
-14 0 -13 -0.3213 -7.6409
-14 0 -12 -1.5005 0.7868
-14 0 -11 4.7123 4.1356
-14 0 -10 -1.2537 -2.6580
-14 0 -9 -2.4571 -5.1695
-14 0 -8 5.5664 2.0611
-14 0 -7 5.2419 6.8248
-14 0 -6 -7.8416 1.6505
-14 0 -5 -4.6304 -2.9490
-14 0 -4 4.8640 -4.7679
-14 0 -3 1.3483 3.9135
-14 0 -2 -1.6880 1.6672
-14 0 -1 -5.1269 -3.5169
-13 -12 -10 -2.5609 -0.6313
-13 -12 -9 -1.4916 2.0842
-13 -12 -8 1.4750 -0.4530
-13 -12 -7 0.4826 -1.7236
-13 -12 -6 0.2196 1.7190
-13 -12 -5 -0.9105 3.8932
-13 -12 -4 -4.4547 1.1522
-13 -12 -3 -3.4868 -5.0121
-13 -12 -2 -0.3098 -7.1478
-13 -12 -1 5.7869 1.3484
-13 -11 -15 0.2846 0.4453
-13 -11 -14 3.9353 1.0541
-13 -11 -13 -1.6571 1.4748
-13 -11 -12 -1.9877 3.3620
-13 -11 -11 0.0034 -0.4525
-13 -11 -10 -0.3967 -0.8617
-13 -11 -9 -2.4189 0.6264
-13 -11 -8 -0.3098 2.9225
-13 -11 -7 -0.7711 -2.3208
-13 -11 -6 -7.1143 -0.2620
-13 -11 -5 -0.1608 -2.2891
-13 -11 -4 1.8942 -9.5767
-13 -11 -3 3.9143 -3.3778
-13 -11 -2 6.1893 3.6495
-13 -11 -1 6.0451 5.5912
-13 -10 -19 0.0399 2.3763
-13 -10 -18 -3.7713 2.1791
-13 -10 -17 0.3606 -2.8671
-13 -10 -16 0.0891 -5.8030
-13 -10 -15 3.0060 4.4561
-13 -10 -14 3.9585 4.3119
-13 -10 -13 -3.3338 2.6509
-13 -10 -12 -5.3463 1.6799
-13 -10 -11 -5.4821 -0.3146
-13 -10 -10 -2.0499 -5.6759
-13 -10 -9 -0.6372 -6.2134
-13 -10 -8 5.5533 -1.2062
-13 -10 -7 2.9920 -2.7336
-13 -10 -6 0.1239 2.3127
-13 -10 -5 4.9664 1.2509
-13 -10 -4 0.6359 0.6781
-13 -10 -3 -1.1355 2.6630
-13 -10 -2 -0.4679 1.7562
-13 -10 -1 0.9796 0.6578
-13 -9 -22 1.1150 1.6939
-13 -9 -21 -2.2157 -1.1743
-13 -9 -20 -2.6723 0.6065
-13 -9 -19 0.6696 -1.3300
-13 -9 -18 0.1941 -2.7947
-13 -9 -17 2.4470 -0.9824
-13 -9 -16 2.2260 0.2444
-13 -9 -15 0.2670 5.8767
-13 -9 -14 0.7114 3.5294
-13 -9 -13 -5.5634 -4.1467
-13 -9 -12 -7.3874 -1.9581
-13 -9 -11 4.4678 0.5609
-13 -9 -10 8.3869 -6.2697
-13 -9 -9 -3.1683 -0.8296
-13 -9 -8 0.3943 8.9262
-13 -9 -7 2.8429 -1.7509
-13 -9 -6 -5.0864 -0.9087
-13 -9 -5 2.8978 3.5827
-13 -9 -4 0.4947 -4.5355
-13 -9 -3 -6.1732 1.7962
-13 -9 -2 3.6809 3.0375
-13 -9 -1 0.9120 -3.3564
-13 -8 -24 -2.2478 4.2920
-13 -8 -23 2.9807 -0.0481
-13 -8 -22 -3.3627 -6.0579
-13 -8 -21 -2.7491 -0.1148
-13 -8 -20 6.8989 0.4518
-13 -8 -19 2.4622 -2.5602
-13 -8 -18 -1.7445 3.4519
-13 -8 -17 3.7581 -0.0236
-13 -8 -16 -0.1262 1.6432
-13 -8 -15 1.4185 7.4218
-13 -8 -14 -3.6982 -0.8052
-13 -8 -13 -7.5690 -0.8439
-13 -8 -12 -0.2227 0.5372
-13 -8 -11 3.0731 -2.5287
-13 -8 -10 -2.1089 -6.6008
-13 -8 -9 -3.2820 1.6567
-13 -8 -8 7.9293 3.4074
-13 -8 -7 1.7665 -3.8683
-13 -8 -6 -5.7423 3.0809
-13 -8 -5 1.0821 1.5215
-13 -8 -4 -1.3997 -5.0180
-13 -8 -3 0.4369 1.9441
-13 -8 -2 5.1166 0.4857
-13 -8 -1 -4.1627 -1.6812
-13 -7 -26 0.3170 -3.6965
-13 -7 -25 1.5430 0.5247
-13 -7 -24 4.8408 2.1755
-13 -7 -23 -1.5868 -0.1814
-13 -7 -22 -2.3835 1.8861
-13 -7 -21 2.0671 0.9068
-13 -7 -20 1.3945 -1.1076
-13 -7 -19 -1.3619 -0.4647
-13 -7 -18 0.6180 2.6629
-13 -7 -17 1.1630 3.6461
-13 -7 -16 -2.0578 1.9362
-13 -7 -15 -6.1254 -2.1239
-13 -7 -14 -3.2971 -2.5712
-13 -7 -13 3.4512 -3.1565
-13 -7 -12 4.8434 -1.4941
-13 -7 -11 -1.2005 1.1022
-13 -7 -10 -2.2895 5.9915
-13 -7 -9 2.0526 -1.8530
-13 -7 -8 -3.7848 -3.0936
-13 -7 -7 -1.8278 -1.0053
-13 -7 -6 -1.3726 -0.9243
-13 -7 -5 9.8966 -0.5166
-13 -7 -4 -0.1320 -3.8029
-13 -7 -3 -6.5716 12.1284
-13 -7 -2 0.7353 -4.4977
-13 -7 -1 -8.1116 -8.4988
-13 -6 -27 -0.9066 -2.5253
-13 -6 -26 4.1033 0.0116
-13 -6 -25 3.4854 3.1638
-13 -6 -24 -3.4056 3.5585
-13 -6 -23 -3.1173 2.8312
-13 -6 -22 -0.6070 -3.7960
-13 -6 -21 -2.8748 -2.9283
-13 -6 -20 2.2204 0.4370
-13 -6 -19 2.6372 0.0197
-13 -6 -18 -0.9611 1.1413
-13 -6 -17 -1.5009 0.3052
-13 -6 -16 1.0747 -1.3978
-13 -6 -15 -0.0922 -0.7035
-13 -6 -14 0.4963 3.0684
-13 -6 -13 2.5572 0.4093
-13 -6 -12 -4.4947 -0.4224
-13 -6 -11 -4.9373 5.0014
-13 -6 -10 3.2623 -4.4986
-13 -6 -9 -3.7058 -8.3305
-13 -6 -8 -0.9398 3.1829
-13 -6 -7 3.2516 -0.2479
-13 -6 -6 5.7540 -1.4351
-13 -6 -5 -0.0357 -7.7337
-13 -6 -4 -9.3819 8.7916
-13 -6 -3 13.2656 1.5569
-13 -6 -2 -1.4447 -14.1136
-13 -6 -1 1.3548 9.0632
-13 -5 -28 -0.4908 -2.5078
-13 -5 -27 -0.9840 -0.7388
-13 -5 -26 1.0228 -0.0585
-13 -5 -25 3.0751 -2.5263
-13 -5 -24 0.0344 2.3063
-13 -5 -23 1.2599 2.2291
-13 -5 -22 -3.9681 -1.8739
-13 -5 -21 0.5135 2.4050
-13 -5 -20 3.1141 -3.0149
-13 -5 -19 -2.4937 -1.6467
-13 -5 -18 -0.3598 1.4877
-13 -5 -17 3.8460 2.2330
-13 -5 -16 2.9247 -2.8652
-13 -5 -15 -4.5953 3.1431
-13 -5 -14 2.5198 5.4760
-13 -5 -13 -3.5951 -3.4527
-13 -5 -12 -5.2527 3.4400
-13 -5 -11 2.1409 -2.8592
-13 -5 -10 -4.7448 -7.1321
-13 -5 -9 -0.3347 -1.4755
-13 -5 -8 7.4891 -1.3014
-13 -5 -7 6.8209 -0.9681
-13 -5 -6 -1.3346 -0.7334
-13 -5 -5 -2.9956 8.6634
-13 -5 -4 9.4174 4.8415
-13 -5 -3 -4.3814 -7.6949
-13 -5 -2 -9.5908 6.1655
-13 -5 -1 8.1633 3.1190
-13 -4 -29 2.9502 0.4754
-13 -4 -28 -2.2519 0.1786
-13 -4 -27 -3.1742 -0.6564
-13 -4 -26 5.1892 -1.6572
-13 -4 -25 3.8303 -0.5465
-13 -4 -24 -1.2090 4.0325
-13 -4 -23 -3.0899 1.5508
-13 -4 -22 0.1627 1.0013
-13 -4 -21 2.8452 -4.1658
-13 -4 -20 -2.3350 -0.1999
-13 -4 -19 2.6548 4.4029
-13 -4 -18 0.2811 0.6517
-13 -4 -17 -0.9629 2.0884
-13 -4 -16 -1.4453 0.1557
-13 -4 -15 -4.1583 2.4193
-13 -4 -14 -2.5181 -2.5858
-13 -4 -13 -2.8332 -4.5235
-13 -4 -12 4.3408 -0.1252
-13 -4 -11 2.4951 -3.7287
-13 -4 -10 -3.9964 -0.6438
-13 -4 -9 6.3187 2.5834
-13 -4 -8 6.1990 -1.1714
-13 -4 -7 -6.3701 6.2479
-13 -4 -6 -3.6958 5.9080
-13 -4 -5 -1.5018 -7.3279
-13 -4 -4 -2.6300 -7.8750
-13 -4 -3 3.0497 0.2716
-13 -4 -2 8.7808 5.4259
-13 -4 -1 1.9250 1.7083
-13 -3 -30 0.8211 -1.0877
-13 -3 -29 -1.5846 1.1701
-13 -3 -28 -2.0008 -0.2736
-13 -3 -27 1.0515 -0.8946
-13 -3 -26 5.8725 -3.6738
-13 -3 -25 0.3713 1.1827
-13 -3 -24 -0.6088 8.3795
-13 -3 -23 -1.6173 0.0483
-13 -3 -22 -3.2913 -2.1410
-13 -3 -21 3.0391 0.6096
-13 -3 -20 -0.6255 -0.6263
-13 -3 -19 -5.7847 2.9838
-13 -3 -18 -0.9797 0.2799
-13 -3 -17 0.5829 -5.2627
-13 -3 -16 1.3016 -5.5437
-13 -3 -15 0.3037 -0.0707
-13 -3 -14 4.8237 5.1090
-13 -3 -13 2.5279 0.6145
-13 -3 -12 -3.0007 2.9628
-13 -3 -11 -4.1655 -2.2190
-13 -3 -10 -3.6109 -1.5977
-13 -3 -9 9.6593 -0.4025
-13 -3 -8 0.1178 1.6524
-13 -3 -7 -7.3641 7.3460
-13 -3 -6 -5.7127 -8.3955
-13 -3 -5 1.2260 -7.5003
-13 -3 -4 12.5383 0.3337
-13 -3 -3 2.0884 4.6301
-13 -3 -2 -5.1279 4.9256
-13 -3 -1 -3.2086 -1.2113
-13 -2 -31 2.5780 -3.4998
-13 -2 -30 0.5655 1.0121
-13 -2 -29 2.1726 2.9247
-13 -2 -28 -1.7392 -3.2550
-13 -2 -27 2.7023 0.7191
-13 -2 -26 4.0635 1.9352
-13 -2 -25 -4.5783 5.8879
-13 -2 -24 -2.7719 -0.7005
-13 -2 -23 -1.6306 -5.4214
-13 -2 -22 2.6587 2.0738
-13 -2 -21 2.1512 0.8983
-13 -2 -20 -5.3114 -1.3155
-13 -2 -19 -1.7921 1.5635
-13 -2 -18 4.7140 -4.2085
-13 -2 -17 1.0380 -4.0619
-13 -2 -16 2.2506 3.9605
-13 -2 -15 2.0167 6.5630
-13 -2 -14 0.1926 1.5244
-13 -2 -13 -7.1597 -1.4984
-13 -2 -12 -2.8061 3.4192
-13 -2 -11 -0.5417 -4.8089
-13 -2 -10 -0.9597 -0.7619
-13 -2 -9 3.8850 -2.1105
-13 -2 -8 -7.7374 -0.2592
-13 -2 -7 -0.8497 -1.9438
-13 -2 -6 5.4441 -9.5143
-13 -2 -5 10.1485 1.7342
-13 -2 -4 2.3302 3.0930
-13 -2 -3 -7.2622 5.7793
-13 -2 -2 3.8618 3.4312
-13 -2 -1 2.9532 -1.7919
-13 -1 -31 0.8911 -0.0729
-13 -1 -30 0.0306 2.1446
-13 -1 -29 0.2425 -4.6098
-13 -1 -28 0.0090 1.8046
-13 -1 -27 5.9453 6.4967
-13 -1 -26 -3.8267 -1.2679
-13 -1 -25 -6.6473 -0.0193
-13 -1 -24 3.3494 0.2141
-13 -1 -23 -0.0047 -2.4564
-13 -1 -22 -4.8791 3.0204
-13 -1 -21 5.4742 -2.1759
-13 -1 -20 -2.9400 -7.3445
-13 -1 -19 -0.4336 7.5858
-13 -1 -18 7.1966 -1.8283
-13 -1 -17 -3.7623 0.0267
-13 -1 -16 1.4577 5.1097
-13 -1 -15 -2.3783 -0.5014
-13 -1 -14 -5.4488 0.4294
-13 -1 -13 -3.4270 -0.8416
-13 -1 -12 1.6390 -4.2537
-13 -1 -11 -0.1266 -7.0372
-13 -1 -10 2.6594 -1.6348
-13 -1 -9 3.3637 -0.8743
-13 -1 -8 4.1890 4.1928
-13 -1 -7 5.5657 -1.5125
-13 -1 -6 -0.8135 4.0775
-13 -1 -5 -0.2786 5.6441
-13 -1 -4 -8.2803 2.1347
-13 -1 -3 0.9093 -0.1582
-13 -1 -2 1.2005 -8.2834
-13 -1 -1 -2.4139 0.8348
-12 -13 -8 -1.5042 -1.6704
-12 -13 -7 1.5139 -2.4381
-12 -13 -6 2.7697 -2.6265
-12 -13 -5 0.3205 1.8470
-12 -13 -4 0.9611 5.9876
-12 -13 -3 0.2821 -1.6372
-12 -13 -2 -6.1938 -5.2745
-12 -13 -1 1.4040 1.5979
-12 -12 -14 -3.1862 0.5885
-12 -12 -13 -0.7279 1.2873
-12 -12 -12 1.1905 -2.1065
-12 -12 -11 -2.4495 -1.8108
-12 -12 -10 -3.1210 0.4738
-12 -12 -9 2.3392 1.4602
-12 -12 -8 3.5856 -5.6304
-12 -12 -7 -4.7694 -3.2682
-12 -12 -6 3.3714 4.8350
-12 -12 -5 7.8281 0.0521
-12 -12 -4 -2.6257 1.6800
-12 -12 -3 -5.3184 2.7392
-12 -12 -2 -1.4183 -1.6387
-12 -12 -1 3.0665 -1.2138
-12 -11 -19 -0.0309 -1.6096
-12 -11 -18 1.8594 -0.8125
-12 -11 -17 2.9385 -0.0842
-12 -11 -16 -1.7574 4.5051
-12 -11 -15 -1.9807 3.5482
-12 -11 -14 -1.5725 -3.0284
-12 -11 -13 -1.8148 -1.9826
-12 -11 -12 -0.9457 0.2715
-12 -11 -11 -1.7854 -2.8471
-12 -11 -10 1.0032 -1.2058
-12 -11 -9 6.3463 -1.8260
-12 -11 -8 -0.1651 -3.6381
-12 -11 -7 -1.6386 3.6760
-12 -11 -6 7.6370 7.8481
-12 -11 -5 2.7013 -0.1627
-12 -11 -4 -15.5796 -0.2813
-12 -11 -3 -3.7790 3.5838
-12 -11 -2 7.3268 -10.0989
-12 -11 -1 -1.6705 -3.2423
-12 -10 -22 0.2956 -0.9111
-12 -10 -21 0.8518 -0.3314
-12 -10 -20 0.1494 0.6147
-12 -10 -19 0.8489 -0.0243
-12 -10 -18 1.3035 -0.6182
-12 -10 -17 0.0332 2.4870
-12 -10 -16 -1.7176 4.2260
-12 -10 -15 -2.3064 -0.7787
-12 -10 -14 -3.6897 -5.3417
-12 -10 -13 -1.1257 -1.6786
-12 -10 -12 3.8537 -0.9959
-12 -10 -11 5.6541 -1.4051
-12 -10 -10 2.1447 -0.8899
-12 -10 -9 -4.2899 8.4211
-12 -10 -8 2.6564 3.4157
-12 -10 -7 -7.9891 -6.7619
-12 -10 -6 -1.0797 6.1063
-12 -10 -5 6.3372 -12.5830
-12 -10 -4 -10.9767 -3.6240
-12 -10 -3 14.0821 11.5190
-12 -10 -2 7.6940 -6.3384
-12 -10 -1 -12.1843 1.3634
-12 -9 -24 0.8380 -2.5289
-12 -9 -23 0.6329 -2.8667
-12 -9 -22 -0.4492 1.1462
-12 -9 -21 1.8905 1.9246
-12 -9 -20 1.0833 -2.3215
-12 -9 -19 -0.6812 -0.1594
-12 -9 -18 3.2597 2.1042
-12 -9 -17 -1.1203 1.3951
-12 -9 -16 -3.0419 3.1973
-12 -9 -15 0.1590 -3.8719
-12 -9 -14 -0.1166 -1.1144
-12 -9 -13 2.3375 2.5725
-12 -9 -12 -3.8345 1.7587
-12 -9 -11 0.6781 -1.0775
-12 -9 -10 -3.3791 -6.2137
-12 -9 -9 -0.4598 5.7045
-12 -9 -8 7.2122 -7.0937
-12 -9 -7 -4.8762 -2.5561
-12 -9 -6 9.1745 6.6390
-12 -9 -5 -0.1257 -3.6376
-12 -9 -4 -3.9800 10.9375
-12 -9 -3 5.1926 -0.1608
-12 -9 -2 -10.1069 -6.0871
-12 -9 -1 -1.9830 1.9156
-12 -8 -26 -1.1145 -1.6825
-12 -8 -25 4.4707 -2.3568
-12 -8 -24 3.4865 -1.7871
-12 -8 -23 -1.0697 3.0817
-12 -8 -22 1.0023 5.0246
-12 -8 -21 1.4797 -3.7303
-12 -8 -20 -3.0822 -0.8492
-12 -8 -19 3.9682 4.0851
-12 -8 -18 -0.7105 0.3211
-12 -8 -17 -2.2108 4.1627
-12 -8 -16 -0.0433 -4.1552
-12 -8 -15 -4.5153 1.5464
-12 -8 -14 6.3583 1.7702
-12 -8 -13 -6.1802 -4.5697
-12 -8 -12 -3.6300 8.9233
-12 -8 -11 6.4123 -7.9107
-12 -8 -10 -8.5764 -7.4786
-12 -8 -9 3.8536 5.9887
-12 -8 -8 9.2220 -1.4211
-12 -8 -7 -1.9883 -0.2001
-12 -8 -6 -7.5428 5.7917
-12 -8 -5 2.9387 0.9992
-12 -8 -4 0.3889 -13.0779
-12 -8 -3 -3.6340 5.5501
-12 -8 -2 11.6188 8.3216
-12 -8 -1 -6.2230 -5.5836
-12 -7 -28 -0.4757 -3.3843
-12 -7 -27 3.5166 -2.4127
-12 -7 -26 4.3332 1.0100
-12 -7 -25 1.3117 3.9959
-12 -7 -24 -0.4176 2.1015
-12 -7 -23 -4.2528 1.2063
-12 -7 -22 0.6981 0.1602
-12 -7 -21 -0.0118 -5.0983
-12 -7 -20 -0.0016 3.2229
-12 -7 -19 4.3033 1.6450
-12 -7 -18 -1.4039 1.5335
-12 -7 -17 -0.5043 2.1331
-12 -7 -16 -5.9347 2.1191
-12 -7 -15 0.0004 3.4023
-12 -7 -14 -4.1111 -6.7454
-12 -7 -13 -8.9603 2.3503
-12 -7 -12 3.7194 -7.7856
-12 -7 -11 -1.5461 -14.2829
-12 -7 -10 9.4429 2.1630
-12 -7 -9 11.9185 3.7946
-12 -7 -8 -0.4236 6.7021
-12 -7 -7 -5.6564 1.9049
-12 -7 -6 -2.6067 0.7777
-12 -7 -5 4.1203 -2.9364
-12 -7 -4 -2.5703 3.8803
-12 -7 -3 1.9380 4.0957
-12 -7 -2 -7.2521 -10.2420
-12 -7 -1 -2.5625 0.5754
-12 -6 -29 0.9583 -1.0437
-12 -6 -28 2.4614 -2.3511
-12 -6 -27 1.4690 0.8676
-12 -6 -26 2.7938 1.8709
-12 -6 -25 -0.6839 2.0942
-12 -6 -24 -1.2272 2.6804
-12 -6 -23 -0.4694 0.3408
-12 -6 -22 -1.2979 -1.4869
-12 -6 -21 -1.8681 0.6040
-12 -6 -20 2.2254 1.0422
-12 -6 -19 -1.5241 -0.0042
-12 -6 -18 -2.1899 2.7559
-12 -6 -17 -2.2103 -3.2879
-12 -6 -16 -4.6119 -0.8665
-12 -6 -15 1.6776 -3.0354
-12 -6 -14 0.1414 -7.5476
-12 -6 -13 4.8623 -2.7395
-12 -6 -12 7.1899 0.0537
-12 -6 -11 6.2271 7.7516
-12 -6 -10 2.8151 5.0108
-12 -6 -9 -10.8216 5.9599
-12 -6 -8 -4.1229 4.8501
-12 -6 -7 -1.0501 -11.4771
-12 -6 -6 -5.0265 -0.3133
-12 -6 -5 6.4726 5.4957
-12 -6 -4 -2.9916 -9.3372
-12 -6 -3 -6.4022 -4.3698
-12 -6 -2 11.1153 3.0643
-12 -6 -1 10.7212 3.1186
-12 -5 -30 0.9063 1.6475
-12 -5 -29 1.3972 -4.5458
-12 -5 -28 -2.4920 -0.2773
-12 -5 -27 6.0253 3.8644
-12 -5 -26 -0.2682 -1.3779
-12 -5 -25 -3.5556 5.7472
-12 -5 -24 1.2064 -1.1043
-12 -5 -23 -5.0961 -3.4372
-12 -5 -22 1.4717 0.5724
-12 -5 -21 4.0686 -1.8957
-12 -5 -20 -2.3972 1.8314
-12 -5 -19 0.1608 2.0343
-12 -5 -18 1.5954 -4.8172
-12 -5 -17 -1.5755 3.7921
-12 -5 -16 3.3892 3.0611
-12 -5 -15 -4.7121 -5.3987
-12 -5 -14 0.1365 3.8078
-12 -5 -13 5.0116 1.1501
-12 -5 -12 -4.2469 1.7245
-12 -5 -11 -2.9881 -0.4469
-12 -5 -10 -4.7471 -0.6356
-12 -5 -9 -1.1506 1.5119
-12 -5 -8 -0.3354 -9.0546
-12 -5 -7 -2.2598 -6.4880
-12 -5 -6 7.3833 1.1065
-12 -5 -5 2.8122 -3.8600
-12 -5 -4 0.7380 2.1862
-12 -5 -3 11.0408 -3.0482
-12 -5 -2 0.2856 4.3686
-12 -5 -1 6.1548 11.5224
-12 -4 -31 -2.1980 -0.9592
-12 -4 -30 2.8507 -1.5635
-12 -4 -29 0.3067 -2.5213
-12 -4 -28 0.9186 1.7916
-12 -4 -27 5.6000 -2.1771
-12 -4 -26 1.9221 3.5179
-12 -4 -25 -1.3444 6.9128
-12 -4 -24 -6.1466 0.3664
-12 -4 -23 0.9272 -2.9007
-12 -4 -22 3.3130 -0.6984
-12 -4 -21 -3.0075 3.6953
-12 -4 -20 -5.1496 0.9192
-12 -4 -19 1.7183 -2.6562
-12 -4 -18 0.9390 -1.1906
-12 -4 -17 0.5143 2.4614
-12 -4 -16 -5.0242 -4.4370
-12 -4 -15 -4.8267 5.8464
-12 -4 -14 8.5190 -3.6458
-12 -4 -13 -6.1695 -10.6514
-12 -4 -12 0.0068 3.4402
-12 -4 -11 6.2254 0.3738
-12 -4 -10 1.2845 2.6264
-12 -4 -9 -1.8070 -4.5207
-12 -4 -8 -4.5165 -4.5233
-12 -4 -7 7.6885 -0.2542
-12 -4 -6 9.4944 0.4068
-12 -4 -5 2.1422 5.3325
-12 -4 -4 0.7175 3.2647
-12 -4 -3 -3.8525 2.5125
-12 -4 -2 2.8802 13.5266
-12 -4 -1 -0.1673 -1.4160
-12 -3 -32 3.6961 -2.2434
-12 -3 -31 2.0585 2.5898
-12 -3 -30 0.6651 4.8705
-12 -3 -29 -0.9758 -1.9390
-12 -3 -28 1.1468 -0.1485
-12 -3 -27 3.0826 6.9989
-12 -3 -26 -5.6864 4.8719
-12 -3 -25 -10.0287 -3.0450
-12 -3 -24 0.5651 -6.2167
-12 -3 -23 6.3590 -4.1729
-12 -3 -22 0.1553 2.5923
-12 -3 -21 -0.2290 3.7250
-12 -3 -20 -1.9758 0.4642
-12 -3 -19 -2.4910 0.7935
-12 -3 -18 -1.6559 -4.8988
-12 -3 -17 -2.3200 -4.8556
-12 -3 -16 1.4947 0.7066
-12 -3 -15 7.5000 -1.2593
-12 -3 -14 3.0551 -6.8649
-12 -3 -13 -2.1858 7.3714
-12 -3 -12 6.1057 10.0647
-12 -3 -11 -3.8366 -3.8791
-12 -3 -10 -8.7009 -1.8685
-12 -3 -9 1.2554 -3.5572
-12 -3 -8 3.6291 -2.3671
-12 -3 -7 8.2035 2.8742
-12 -3 -6 2.4436 -1.0662
-12 -3 -5 -7.5638 4.4935
-12 -3 -4 3.5715 5.5911
-12 -3 -3 2.9239 1.1454
-12 -3 -2 -3.8323 5.1131
-12 -3 -1 -12.0331 -4.9890
-12 -2 -32 -2.2462 4.5617
-12 -2 -31 -5.3843 0.9694
-12 -2 -30 -2.0757 -4.7028
-12 -2 -29 2.0339 -4.2442
-12 -2 -28 0.5328 1.1133
-12 -2 -27 0.9001 -0.3927
-12 -2 -26 3.6203 -4.1441
-12 -2 -25 0.4955 2.5495
-12 -2 -24 2.2227 7.5625
-12 -2 -23 -0.6914 -2.1491
-12 -2 -22 -4.7252 3.7664
-12 -2 -21 -2.7028 -0.3437
-12 -2 -20 -10.3158 -5.0141
-12 -2 -19 7.2463 -5.9427
-12 -2 -18 8.1710 -10.3862
-12 -2 -17 3.3197 9.1994
-12 -2 -16 5.4204 5.7568
-12 -2 -15 -4.7873 2.7880
-12 -2 -14 -2.1232 3.8370
-12 -2 -13 -4.2128 0.1766
-12 -2 -12 -2.4972 -3.6617
-12 -2 -11 -2.9680 -7.3403
-12 -2 -10 3.7885 1.0239
-12 -2 -9 8.8865 -0.5632
-12 -2 -8 0.7533 1.3603
-12 -2 -7 -0.7981 5.1660
-12 -2 -6 -3.5370 3.0123
-12 -2 -5 -2.5276 2.3938
-12 -2 -4 0.6979 -1.9509
-12 -2 -3 -3.6393 -2.4900
-12 -2 -2 -4.1474 -2.1641
-12 -2 -1 1.0192 -1.6235
-12 -1 -33 -3.0827 0.9711
-12 -1 -32 2.0678 -2.5898
-12 -1 -31 3.5018 -2.3344
-12 -1 -30 2.3681 0.2396
-12 -1 -29 -3.4245 -1.3498
-12 -1 -28 6.4695 1.5940
-12 -1 -27 13.1292 0.0894
-12 -1 -26 -5.3800 10.5869
-12 -1 -25 -8.8663 14.1888
-12 -1 -24 -5.5699 -5.8361
-12 -1 -23 -8.2061 -7.1160
-12 -1 -22 -1.3089 -2.6878
-12 -1 -21 1.5404 -8.9239
-12 -1 -20 6.9866 -3.8299
-12 -1 -19 9.4112 3.4997
-12 -1 -18 -0.5700 7.3385
-12 -1 -17 -4.0642 2.6651
-12 -1 -16 -2.8674 -1.1184
-12 -1 -15 1.7077 1.6784
-12 -1 -14 -1.2664 -2.4519
-12 -1 -13 -4.8853 1.7701
-12 -1 -12 4.0254 0.6408
-12 -1 -11 -3.9702 -5.3892
-12 -1 -10 -2.7333 2.5189
-12 -1 -9 6.9036 -4.7357
-12 -1 -8 -2.2025 -0.7969
-12 -1 -7 1.1568 5.0699
-12 -1 -6 -0.8829 -3.9126
-12 -1 -5 0.3812 -1.1944
-12 -1 -4 3.9258 -2.2048
-12 -1 -3 0.0778 3.5555
-12 -1 -2 3.3530 5.2135
-12 -1 -1 -2.8981 -1.8452
-12 0 -33 2.9728 0.1846
-12 0 -32 3.2222 2.3538
-12 0 -31 -2.1082 2.7685
-12 0 -30 -7.3937 -3.3856
-12 0 -29 5.6094 3.3316
-12 0 -28 15.7875 2.6230
-12 0 -27 -13.9700 7.5916
-12 0 -26 -16.5426 14.0538
-12 0 -25 -3.9961 -13.3955
-12 0 -24 -6.5131 -15.5395
-12 0 -23 5.1909 -5.5117
-12 0 -22 10.2291 -5.5503
-12 0 -21 9.0549 -0.4288
-12 0 -20 1.4765 10.4003
-12 0 -19 1.6186 9.2752
-12 0 -18 -5.3918 -6.7637
-12 0 -17 -4.1665 2.3128
-12 0 -16 5.0540 4.2215
-12 0 -15 -5.6151 -1.0859
-12 0 -14 -6.8672 -1.5370
-12 0 -13 2.4752 -1.6950
-12 0 -12 1.0461 -9.3808
-12 0 -11 -6.4621 -3.2679
-12 0 -10 15.0566 1.4662
-12 0 -9 8.7062 -4.3270
-12 0 -8 -3.4594 11.6665
-12 0 -7 0.2878 3.5255
-12 0 -6 -3.1437 0.2892
-12 0 -5 0.9840 0.0776
-12 0 -4 -3.9272 2.1374
-12 0 -3 1.8015 3.2914
-12 0 -2 -4.1387 -6.7302
-12 0 -1 -5.0333 -0.8408
-11 -14 -2 5.0236 8.5265
-11 -14 -1 2.3398 2.3516
-11 -13 -13 3.1753 -2.4453
-11 -13 -12 -2.0310 -3.2868
-11 -13 -11 2.9290 4.4316
-11 -13 -10 3.2695 0.0791
-11 -13 -9 -2.8172 0.8272
-11 -13 -8 -0.7861 -1.2531
-11 -13 -7 0.4433 2.3757
-11 -13 -6 4.5274 0.8673
-11 -13 -5 -3.8174 -2.2004
-11 -13 -4 -2.0267 5.3949
-11 -13 -3 2.3108 2.7801
-11 -13 -2 -4.3258 -3.7571
-11 -13 -1 -8.1412 -3.9876
-11 -12 -17 -1.3371 -2.5808
-11 -12 -16 -1.6569 -1.3310
-11 -12 -15 4.0952 1.1434
-11 -12 -14 4.2556 0.1555
-11 -12 -13 -2.2541 0.8097
-11 -12 -12 -2.0469 4.3309
-11 -12 -11 -0.3634 2.3185
-11 -12 -10 -2.2882 -1.7730
-11 -12 -9 -2.4565 -6.7198
-11 -12 -8 -0.1991 0.9005
-11 -12 -7 8.0662 4.9877
-11 -12 -6 -1.9934 -3.3403
-11 -12 -5 -9.3327 2.6799
-11 -12 -4 2.0813 2.7118
-11 -12 -3 1.7590 -10.8006
-11 -12 -2 -6.0132 -7.5545
-11 -12 -1 11.6934 7.3261
-11 -11 -21 -1.3995 0.1488
-11 -11 -20 -1.3614 0.9406
-11 -11 -19 0.3973 -1.6940
-11 -11 -18 0.8359 -2.6540
-11 -11 -17 0.3611 1.4540
-11 -11 -16 0.4925 4.2957
-11 -11 -15 -1.6555 -1.5647
-11 -11 -14 -3.6536 -2.0788
-11 -11 -13 2.2908 -0.7421
-11 -11 -12 0.0162 -0.8397
-11 -11 -11 0.1471 1.6168
-11 -11 -10 0.0734 -2.6592
-11 -11 -9 -1.5115 1.1926
-11 -11 -8 0.5912 -1.9281
-11 -11 -7 -2.0260 -3.1321
-11 -11 -6 8.1180 -1.5131
-11 -11 -5 1.9703 -0.4399
-11 -11 -4 -1.0831 10.6763
-11 -11 -3 1.1589 -5.4794
-11 -11 -2 -5.6591 -2.2692
-11 -11 -1 11.0762 7.6571
-11 -10 -24 -1.7339 -0.3216
-11 -10 -23 -0.7062 -4.0289
-11 -10 -22 0.4475 -1.4586
-11 -10 -21 2.6012 2.4960
-11 -10 -20 1.2764 -1.3003
-11 -10 -19 -3.0516 -2.4994
-11 -10 -18 1.3616 3.0077
-11 -10 -17 1.9994 1.1725
-11 -10 -16 -2.4235 -1.8601
-11 -10 -15 -0.6860 -1.8531
-11 -10 -14 2.9493 1.2319
-11 -10 -13 -0.7794 0.4643
-11 -10 -12 -1.9492 1.1312
-11 -10 -11 1.4627 -2.7749
-11 -10 -10 -2.8841 0.9454
-11 -10 -9 3.1099 -4.4090
-11 -10 -8 -0.1460 -9.5277
-11 -10 -7 13.0858 12.0184
-11 -10 -6 12.4267 7.2507
-11 -10 -5 -20.6421 9.8141
-11 -10 -4 -12.2315 5.8403
-11 -10 -3 -1.0795 -15.6790
-11 -10 -2 1.2935 -7.6149
-11 -10 -1 5.7942 2.1356
-11 -9 -26 -3.1628 -2.7661
-11 -9 -25 -1.6468 -1.5854
-11 -9 -24 3.0464 -5.2365
-11 -9 -23 2.5523 -0.1564
-11 -9 -22 5.8154 4.3200
-11 -9 -21 -1.2140 0.7651
-11 -9 -20 -3.7298 1.7507
-11 -9 -19 1.3161 0.4087
-11 -9 -18 1.2215 2.0263
-11 -9 -17 -2.1220 -0.3090
-11 -9 -16 -5.6503 -2.1736
-11 -9 -15 3.5696 0.7896
-11 -9 -14 3.8587 -3.5605
-11 -9 -13 -5.6573 3.6103
-11 -9 -12 4.1759 2.0453
-11 -9 -11 -2.2396 -6.9016
-11 -9 -10 -2.0683 4.3486
-11 -9 -9 7.0689 -2.7226
-11 -9 -8 -1.0116 3.3881
-11 -9 -7 -0.4145 10.4493
-11 -9 -6 -10.5236 -4.1754
-11 -9 -5 -10.1083 -11.4575
-11 -9 -4 6.7341 -5.1177
-11 -9 -3 17.3029 0.4846
-11 -9 -2 -3.0389 -3.0185
-11 -9 -1 -6.6509 5.6970
-11 -8 -28 -0.1359 1.2663
-11 -8 -27 -1.8985 -0.6622
-11 -8 -26 -1.3126 -2.1254
-11 -8 -25 5.2412 -3.0385
-11 -8 -24 2.2103 -0.1120
-11 -8 -23 1.7353 8.7608
-11 -8 -22 -0.4573 0.4576
-11 -8 -21 -7.6774 -0.0591
-11 -8 -20 2.5898 0.5455
-11 -8 -19 1.1875 -2.3441
-11 -8 -18 -3.4551 3.2041
-11 -8 -17 -4.2824 -1.1430
-11 -8 -16 0.8723 -1.3188
-11 -8 -15 6.1928 -4.1077
-11 -8 -14 -7.6436 1.3094
-11 -8 -13 -1.5073 7.0264
-11 -8 -12 3.3726 -11.4467
-11 -8 -11 -6.4448 -4.4726
-11 -8 -10 7.1192 3.1421
-11 -8 -9 6.7397 -6.8525
-11 -8 -8 0.3036 3.5948
-11 -8 -7 2.7520 6.9404
-11 -8 -6 -0.0645 -2.6070
-11 -8 -5 -2.3851 -1.0614
-11 -8 -4 6.7511 7.9808
-11 -8 -3 0.8900 -1.9390
-11 -8 -2 -10.5693 2.8311
-11 -8 -1 5.4931 3.5314
-11 -7 -30 0.7956 1.3124
-11 -7 -29 -0.1519 1.9501
-11 -7 -28 -1.8880 -1.3245
-11 -7 -27 -0.7842 -1.3893
-11 -7 -26 4.6586 0.5998
-11 -7 -25 2.2483 -0.3865
-11 -7 -24 -4.2845 7.8618
-11 -7 -23 -0.5361 3.4534
-11 -7 -22 -8.5225 -8.7746
-11 -7 -21 -1.8672 -0.9825
-11 -7 -20 10.0673 -3.3467
-11 -7 -19 -2.0601 0.5226
-11 -7 -18 -2.8870 5.6687
-11 -7 -17 -0.5086 -4.5777
-11 -7 -16 -0.2070 -4.7460
-11 -7 -15 3.3389 -1.3545
-11 -7 -14 0.9401 1.8038
-11 -7 -13 3.4787 2.2255
-11 -7 -12 1.1126 -4.7819
-11 -7 -11 -1.4547 2.2039
-11 -7 -10 7.7303 3.4806
-11 -7 -9 -0.4702 2.0954
-11 -7 -8 -3.2162 9.7937
-11 -7 -7 -3.1644 -3.9641
-11 -7 -6 -7.9542 -4.3270
-11 -7 -5 8.4515 2.4917
-11 -7 -4 2.0816 -0.4481
-11 -7 -3 -8.6178 10.0726
-11 -7 -2 -3.2667 -4.8877
-11 -7 -1 -11.1771 -10.9892
-11 -6 -31 1.6470 0.2303
-11 -6 -30 -0.4205 -1.0082
-11 -6 -29 -1.0924 1.8951
-11 -6 -28 0.5705 1.1486
-11 -6 -27 -3.9427 -1.2331
-11 -6 -26 -0.8655 -1.2695
-11 -6 -25 1.7015 -3.6224
-11 -6 -24 -0.1376 0.9905
-11 -6 -23 0.9322 -2.6335
-11 -6 -22 -0.3273 -3.5563
-11 -6 -21 7.0686 1.9532
-11 -6 -20 5.3180 2.4996
-11 -6 -19 -2.0944 5.6352
-11 -6 -18 -5.2865 3.5037
-11 -6 -17 -3.6325 -0.2207
-11 -6 -16 0.7940 -4.6335
-11 -6 -15 0.4191 -1.4272
-11 -6 -14 1.2554 2.9545
-11 -6 -13 -0.4241 -0.0098
-11 -6 -12 -2.5304 -0.2531
-11 -6 -11 0.1722 0.5974
-11 -6 -10 -1.4800 -2.8476
-11 -6 -9 -0.7293 0.7847
-11 -6 -8 6.9773 -3.3359
-11 -6 -7 -4.2091 -1.4110
-11 -6 -6 -1.1211 12.0836
-11 -6 -5 1.6932 -4.2755
-11 -6 -4 -8.6955 -9.7554
-11 -6 -3 3.2615 -5.6756
-11 -6 -2 10.5666 2.4843
-11 -6 -1 13.0433 9.1760
-11 -5 -32 -2.0635 -1.4633
-11 -5 -31 3.1028 -1.1246
-11 -5 -30 2.4131 -0.9069
-11 -5 -29 -1.1976 0.6152
-11 -5 -28 -1.7391 -2.4500
-11 -5 -27 3.1332 -0.8634
-11 -5 -26 7.2601 -2.3841
-11 -5 -25 0.8065 3.6564
-11 -5 -24 4.9603 8.9447
-11 -5 -23 -3.3726 1.5435
-11 -5 -22 -10.1015 5.2935
-11 -5 -21 0.1413 -0.7313
-11 -5 -20 -0.4244 -6.2274
-11 -5 -19 -4.5661 0.2866
-11 -5 -18 -0.6703 2.9171
-11 -5 -17 1.5411 -6.2929
-11 -5 -16 -3.7435 -3.0897
-11 -5 -15 5.5111 1.5924
-11 -5 -14 1.4532 -4.6279
-11 -5 -13 -2.3111 5.2587
-11 -5 -12 5.1516 0.1741
-11 -5 -11 -3.7768 -3.4212
-11 -5 -10 -1.4574 3.9663
-11 -5 -9 2.5561 -2.5536
-11 -5 -8 -1.5759 -4.1638
-11 -5 -7 0.6225 1.4304
-11 -5 -6 5.8715 1.1196
-11 -5 -5 3.8212 -4.5242
-11 -5 -4 -1.7460 2.2598
-11 -5 -3 3.6978 15.9204
-11 -5 -2 2.9113 5.0318
-11 -5 -1 -21.5494 -9.8978
-11 -4 -33 -0.8415 -2.4635
-11 -4 -32 2.3237 0.4059
-11 -4 -31 5.1653 -0.6452
-11 -4 -30 0.2818 -0.6076
-11 -4 -29 0.9756 4.9561
-11 -4 -28 3.0208 6.7254
-11 -4 -27 -2.8488 1.0069
-11 -4 -26 -8.9549 1.1164
-11 -4 -25 0.4545 2.7349
-11 -4 -24 -1.6683 -5.3243
-11 -4 -23 -7.9916 -2.1338
-11 -4 -22 3.0597 -2.4808
-11 -4 -21 6.0868 -5.0590
-11 -4 -20 -0.2676 1.8777
-11 -4 -19 -0.9162 5.9059
-11 -4 -18 -0.7004 -3.4805
-11 -4 -17 -4.5756 -3.9468
-11 -4 -16 4.8563 0.2620
-11 -4 -15 4.2323 -2.7516
-11 -4 -14 -1.6847 3.8380
-11 -4 -13 1.2263 2.5214
-11 -4 -12 -1.5331 -2.5618
-11 -4 -11 -3.3481 0.8399
-11 -4 -10 1.1908 -1.2268
-11 -4 -9 1.6675 -6.5716
-11 -4 -8 4.9352 -0.0580
-11 -4 -7 6.3209 5.1976
-11 -4 -6 -2.1567 6.4283
-11 -4 -5 -5.3022 1.2649
-11 -4 -4 -1.4773 -2.0975
-11 -4 -3 2.9417 -0.2168
-11 -4 -2 -1.1722 1.0424
-11 -4 -1 -3.8414 -0.0560
-11 -3 -33 -1.1188 0.1185
-11 -3 -32 -1.1907 -1.3756
-11 -3 -31 0.2995 -1.1626
-11 -3 -30 2.2804 2.4653
-11 -3 -29 0.9355 1.1771
-11 -3 -28 -3.2184 -1.2271
-11 -3 -27 -2.3103 1.1448
-11 -3 -26 0.6616 0.1936
-11 -3 -25 -0.6890 -2.2828
-11 -3 -24 2.9706 -1.2354
-11 -3 -23 -0.8085 -0.9369
-11 -3 -22 -3.8640 6.6288
-11 -3 -21 2.1055 -2.8318
-11 -3 -20 -4.6188 -5.7776
-11 -3 -19 3.4686 -0.3489
-11 -3 -18 2.7519 -4.7645
-11 -3 -17 2.3100 5.8156
-11 -3 -16 3.7753 2.7921
-11 -3 -15 -4.2305 0.8498
-11 -3 -14 -2.4816 -1.4781
-11 -3 -13 -2.1053 -0.4871
-11 -3 -12 3.1021 -0.5902
-11 -3 -11 0.6428 -2.4912
-11 -3 -10 1.5951 -0.9627
-11 -3 -9 0.5889 -0.9218
-11 -3 -8 4.1143 5.2508
-11 -3 -7 2.3187 2.8044
-11 -3 -6 -5.6401 0.9400
-11 -3 -5 -3.0055 -1.3256
-11 -3 -4 4.0585 -0.0774
-11 -3 -3 2.1018 2.6977
-11 -3 -2 -3.6328 4.6029
-11 -3 -1 -6.0354 -2.4919
-11 -2 -34 -0.8467 -1.8199
-11 -2 -33 0.7551 -1.2243
-11 -2 -32 3.0818 0.6664
-11 -2 -31 -0.1745 2.6706
-11 -2 -30 2.3061 -0.3254
-11 -2 -29 0.4776 -0.4128
-11 -2 -28 -0.1154 8.5392
-11 -2 -27 -3.8116 2.2253
-11 -2 -26 -7.6811 -1.9924
-11 -2 -25 0.4526 -3.1985
-11 -2 -24 -0.9368 -5.5294
-11 -2 -23 -2.7623 -0.8996
-11 -2 -22 7.1830 0.2440
-11 -2 -21 3.9742 -4.8033
-11 -2 -20 -5.4292 4.5672
-11 -2 -19 4.7584 2.7736
-11 -2 -18 -0.7687 -4.6432
-11 -2 -17 -1.5392 4.9725
-11 -2 -16 2.1400 -1.9938
-11 -2 -15 -2.6150 -1.5812
-11 -2 -14 1.2308 2.8950
-11 -2 -13 0.5018 0.7220
-11 -2 -12 -1.7452 -3.0258
-11 -2 -11 -1.7927 -1.9558
-11 -2 -10 3.6949 -0.8667
-11 -2 -9 2.7889 1.0097
-11 -2 -8 4.2062 4.7196
-11 -2 -7 -2.4783 -2.3108
-11 -2 -6 -8.4781 1.2650
-11 -2 -5 8.1642 3.4719
-11 -2 -4 7.6758 -2.9629
-11 -2 -3 -9.9691 8.2619
-11 -2 -2 -5.6728 5.4201
-11 -2 -1 -7.6516 -9.7626
-11 -1 -34 1.0412 -0.4379
-11 -1 -33 -0.3585 4.3663
-11 -1 -32 -4.6714 1.8505
-11 -1 -31 -2.3126 -3.1324
-11 -1 -30 1.9018 -3.4476
-11 -1 -29 1.4232 3.5200
-11 -1 -28 -1.8719 -1.2645
-11 -1 -27 -4.4828 0.7832
-11 -1 -26 3.6729 -0.3994
-11 -1 -25 -4.9135 -5.1169
-11 -1 -24 1.6503 -0.2457
-11 -1 -23 5.5512 -4.2385
-11 -1 -22 -0.4457 4.0519
-11 -1 -21 -0.7469 -0.6484
-11 -1 -20 0.5213 0.0796
-11 -1 -19 7.8808 -2.0736
-11 -1 -18 -4.7027 2.3221
-11 -1 -17 0.6281 7.3248
-11 -1 -16 -0.9198 -3.6587
-11 -1 -15 -1.8197 2.5277
-11 -1 -14 -0.6803 -1.8683
-11 -1 -13 -5.9088 -2.0201
-11 -1 -12 2.3718 -4.8629
-11 -1 -11 6.4016 -3.6035
-11 -1 -10 7.8446 3.2119
-11 -1 -9 1.3073 7.5746
-11 -1 -8 -3.0193 5.3864
-11 -1 -7 -9.1967 0.8071
-11 -1 -6 -1.1335 1.7444
-11 -1 -5 3.8917 -5.2501
-11 -1 -4 -6.1795 -0.9670
-11 -1 -3 -4.7505 1.1660
-11 -1 -2 1.8229 -5.4013
-11 -1 -1 5.3717 -1.2585
-10 -14 -9 2.8039 -0.3836
-10 -14 -8 1.2446 -0.3152
-10 -14 -7 1.4652 2.5504
-10 -14 -6 -2.8304 0.7084
-10 -14 -5 -1.9725 0.1467
-10 -14 -4 -0.9441 -3.1191
-10 -14 -3 1.6491 2.2241
-10 -14 -2 2.6635 -1.2817
-10 -14 -1 -5.6645 -2.1044
-10 -13 -16 -0.4253 1.8164
-10 -13 -15 3.9950 2.8557
-10 -13 -14 -2.9015 -2.1352
-10 -13 -13 -6.1614 4.0445
-10 -13 -12 3.2580 -0.9351
-10 -13 -11 -2.3338 -6.7130
-10 -13 -10 -0.9455 -1.4664
-10 -13 -9 3.7960 1.1087
-10 -13 -8 5.6950 2.4211
-10 -13 -7 -3.4752 -2.8125
-10 -13 -6 -4.0001 3.4522
-10 -13 -5 7.5389 -1.4127
-10 -13 -4 -1.4748 -0.5624
-10 -13 -3 -1.3294 5.9454
-10 -13 -2 -1.1971 -2.5415
-10 -13 -1 -2.5332 -1.5248
-10 -12 -20 -0.7949 -0.1505
-10 -12 -19 0.5543 1.2970
-10 -12 -18 -0.6920 -1.9668
-10 -12 -17 -5.7995 -0.6765
-10 -12 -16 2.0290 2.1953
-10 -12 -15 2.9391 -6.4389
-10 -12 -14 -5.5301 -2.1753
-10 -12 -13 2.4442 2.0368
-10 -12 -12 5.4319 -3.5862
-10 -12 -11 1.7641 -2.7061
-10 -12 -10 0.3740 1.5461
-10 -12 -9 6.0649 5.9256
-10 -12 -8 3.9753 0.7444
-10 -12 -7 -7.3559 6.4316
-10 -12 -6 -1.2184 6.4378
-10 -12 -5 -6.0658 -6.1699
-10 -12 -4 -6.9984 -2.0438
-10 -12 -3 5.2748 -4.8189
-10 -12 -2 3.3013 -3.6667
-10 -12 -1 3.0592 3.7658
-10 -11 -23 -3.0956 1.0449
-10 -11 -22 -3.3678 2.8013
-10 -11 -21 -1.0534 -3.3237
-10 -11 -20 -2.4419 -5.7910
-10 -11 -19 1.7635 -1.1897
-10 -11 -18 3.1537 -1.7859
-10 -11 -17 1.6067 0.5345
-10 -11 -16 3.9472 0.3279
-10 -11 -15 -0.9034 -0.7507
-10 -11 -14 -1.2056 1.4428
-10 -11 -13 3.8034 0.7511
-10 -11 -12 5.1457 1.8362
-10 -11 -11 -0.6423 1.0065
-10 -11 -10 -4.9356 4.4200
-10 -11 -9 1.4415 5.8839
-10 -11 -8 -1.9632 1.1862
-10 -11 -7 -8.6304 -1.7375
-10 -11 -6 -5.9728 -6.5886
-10 -11 -5 1.6164 -4.1101
-10 -11 -4 8.2892 -0.7841
-10 -11 -3 2.1282 -2.1751
-10 -11 -2 -3.5827 1.2773
-10 -11 -1 2.9196 3.1447
-10 -10 -26 -2.1970 1.5181
-10 -10 -25 0.8989 1.9759
-10 -10 -24 -1.5990 -3.1548
-10 -10 -23 -3.7057 1.2984
-10 -10 -22 3.8846 -2.3012
-10 -10 -21 -0.5379 -4.9461
-10 -10 -20 1.3817 3.6421
-10 -10 -19 3.5293 -0.0595
-10 -10 -18 -1.2909 -0.6817
-10 -10 -17 2.7347 0.6403
-10 -10 -16 2.3927 1.5109
-10 -10 -15 -0.9436 5.7165
-10 -10 -14 -3.0602 2.5306
-10 -10 -13 -2.7835 -1.3364
-10 -10 -12 -0.0482 -2.1244
-10 -10 -11 -2.1028 0.5089
-10 -10 -10 -1.8256 3.2894
-10 -10 -9 -1.5584 -1.0071
-10 -10 -8 -3.1776 -5.5881
-10 -10 -7 -1.7160 -8.1512
-10 -10 -6 3.5543 -0.2831
-10 -10 -5 10.9089 4.3752
-10 -10 -4 0.8001 -2.1399
-10 -10 -3 -7.5717 -0.2927
-10 -10 -2 3.4538 4.6607
-10 -10 -1 9.3488 2.1001
-10 -9 -28 0.0976 1.6611
-10 -9 -27 -1.7164 -3.2220
-10 -9 -26 -1.9530 -1.2218
-10 -9 -25 4.4072 -0.0017
-10 -9 -24 0.8230 -2.2645
-10 -9 -23 0.9051 3.4068
-10 -9 -22 3.0703 1.8240
-10 -9 -21 -3.2126 1.9812
-10 -9 -20 -3.1712 -0.3324
-10 -9 -19 -0.0465 -2.3461
-10 -9 -18 5.7864 -0.3887
-10 -9 -17 0.6256 4.5982
-10 -9 -16 -4.0753 8.4962
-10 -9 -15 -9.5262 -2.8686
-10 -9 -14 -7.3335 -5.6903
-10 -9 -13 6.2657 -7.9383
-10 -9 -12 0.8266 -4.6614
-10 -9 -11 1.3009 3.1751
-10 -9 -10 5.8779 -6.3358
-10 -9 -9 2.4984 -1.2411
-10 -9 -8 7.2503 6.5433
-10 -9 -7 0.4263 2.9179
-10 -9 -6 -1.1033 7.0370
-10 -9 -5 -0.8446 0.2782
-10 -9 -4 -9.8366 1.2036
-10 -9 -3 0.3125 0.3520
-10 -9 -2 1.4776 -7.6888
-10 -9 -1 -1.0673 0.3363
-10 -8 -30 -0.7051 0.4186
-10 -8 -29 -0.5960 -0.4082
-10 -8 -28 0.8177 -1.5373
-10 -8 -27 0.7955 -1.2782
-10 -8 -26 1.3452 2.9926
-10 -8 -25 2.1594 1.1581
-10 -8 -24 -3.2682 0.3205
-10 -8 -23 -0.1892 3.4660
-10 -8 -22 -0.5864 -0.3244
-10 -8 -21 -5.2821 0.0873
-10 -8 -20 -1.3033 -2.4865
-10 -8 -19 1.8915 -3.2780
-10 -8 -18 0.8322 0.7324
-10 -8 -17 -2.1762 2.1446
-10 -8 -16 -1.8755 -3.8316
-10 -8 -15 -2.4497 -4.5482
-10 -8 -14 4.6526 -1.3694
-10 -8 -13 5.1230 -6.6585
-10 -8 -12 2.6429 0.3029
-10 -8 -11 11.0203 6.7670
-10 -8 -10 3.3393 6.1180
-10 -8 -9 -9.5171 11.9612
-10 -8 -8 -6.8530 1.9157
-10 -8 -7 -6.0903 -11.1486
-10 -8 -6 0.4561 -3.3614
-10 -8 -5 4.7456 1.8082
-10 -8 -4 1.0222 1.4969
-10 -8 -3 -1.1229 -4.5463
-10 -8 -2 -2.4729 -0.4008
-10 -8 -1 7.1478 4.0617
-10 -7 -31 -1.0699 0.4566
-10 -7 -30 0.1896 -0.6729
-10 -7 -29 -0.9134 -0.1109
-10 -7 -28 -1.9151 0.6843
-10 -7 -27 0.6134 -0.9026
-10 -7 -26 1.6446 -1.2655
-10 -7 -25 -1.7037 -0.0480
-10 -7 -24 -3.6258 0.9686
-10 -7 -23 2.2487 -1.3768
-10 -7 -22 2.5749 -4.4575
-10 -7 -21 -0.0365 0.7655
-10 -7 -20 1.7265 3.0217
-10 -7 -19 -0.7613 1.4936
-10 -7 -18 -3.3328 0.2235
-10 -7 -17 0.0247 -3.0853
-10 -7 -16 1.8180 -5.1527
-10 -7 -15 0.6021 1.7113
-10 -7 -14 4.5842 3.6096
-10 -7 -13 2.0300 -1.6582
-10 -7 -12 -3.0290 1.4214
-10 -7 -11 -1.2061 3.5864
-10 -7 -10 2.3018 -0.6989
-10 -7 -9 1.2296 -2.7320
-10 -7 -8 -2.2851 4.2249
-10 -7 -7 0.1124 5.4498
-10 -7 -6 -3.6547 -4.9335
-10 -7 -5 -4.9509 -1.3547
-10 -7 -4 7.2577 -1.5131
-10 -7 -3 0.1240 -3.4612
-10 -7 -2 -0.5364 7.9942
-10 -7 -1 2.4710 0.5682
-10 -6 -32 0.8473 -0.8647
-10 -6 -31 1.5543 -0.1706
-10 -6 -30 -1.7966 1.0227
-10 -6 -29 -3.1128 -0.3358
-10 -6 -28 0.8435 -1.2797
-10 -6 -27 5.6948 -3.4016
-10 -6 -26 -0.2177 -0.1036
-10 -6 -25 -1.0975 6.1193
-10 -6 -24 1.5460 1.4102
-10 -6 -23 0.4010 -2.7490
-10 -6 -22 -3.9340 1.8378
-10 -6 -21 -1.2302 4.8999
-10 -6 -20 -2.1047 -5.9571
-10 -6 -19 -4.2044 -2.7264
-10 -6 -18 6.8326 -1.6762
-10 -6 -17 1.4408 -6.0616
-10 -6 -16 -0.1396 5.6195
-10 -6 -15 6.9552 4.1170
-10 -6 -14 -2.1636 -1.8183
-10 -6 -13 -2.7624 1.3770
-10 -6 -12 0.5769 -0.5119
-10 -6 -11 0.6712 6.0235
-10 -6 -10 4.2622 0.1303
-10 -6 -9 -12.0318 -2.5831
-10 -6 -8 -3.1989 6.9288
-10 -6 -7 5.3878 -13.9483
-10 -6 -6 -4.7044 -3.5639
-10 -6 -5 12.7557 8.1431
-10 -6 -4 -0.1833 -2.1677
-10 -6 -3 -8.6952 8.6127
-10 -6 -2 0.9044 -3.9218
-10 -6 -1 -5.9682 -6.8611
-10 -5 -33 0.9159 -0.8612
-10 -5 -32 4.7460 0.1990
-10 -5 -31 -2.3622 2.1453
-10 -5 -30 -1.7609 6.0018
-10 -5 -29 -1.4106 -2.3172
-10 -5 -28 -1.7477 -2.6630
-10 -5 -27 0.6179 -0.2416
-10 -5 -26 -0.1770 2.9821
-10 -5 -25 -2.5979 -2.1199
-10 -5 -24 -1.6608 -1.7881
-10 -5 -23 3.6840 -3.6876
-10 -5 -22 -2.2473 0.6756
-10 -5 -21 5.0267 1.2800
-10 -5 -20 0.9855 -2.8771
-10 -5 -19 -0.7941 6.4170
-10 -5 -18 -2.3757 -1.9900
-10 -5 -17 -3.2692 -1.3576
-10 -5 -16 7.7234 -0.8638
-10 -5 -15 0.2467 -0.5866
-10 -5 -14 -4.1384 5.3156
-10 -5 -13 -0.4234 0.9846
-10 -5 -12 -3.3745 -3.4373
-10 -5 -11 -0.4519 -2.5992
-10 -5 -10 4.7220 -7.4387
-10 -5 -9 3.0867 2.9913
-10 -5 -8 6.2425 7.6991
-10 -5 -7 -6.0548 1.9535
-10 -5 -6 -2.7374 -0.5485
-10 -5 -5 -0.3130 -7.3423
-10 -5 -4 3.6860 6.2583
-10 -5 -3 5.6594 0.6268
-10 -5 -2 -8.1819 1.2062
-10 -5 -1 0.5592 2.9341
-10 -4 -34 -3.0301 0.1355
-10 -4 -33 3.7150 2.1581
-10 -4 -32 -1.2501 -1.8661
-10 -4 -31 -2.5698 4.8079
-10 -4 -30 1.1422 -4.8049
-10 -4 -29 -3.8823 -2.9332
-10 -4 -28 3.4951 3.7211
-10 -4 -27 0.3212 -1.8421
-10 -4 -26 -1.2839 -4.3938
-10 -4 -25 4.0718 1.4389
-10 -4 -24 6.8575 4.8867
-10 -4 -23 -10.2089 1.3365
-10 -4 -22 -4.1585 5.3582
-10 -4 -21 6.7678 -10.4022
-10 -4 -20 -6.8139 -2.2002
-10 -4 -19 1.7356 3.4707
-10 -4 -18 3.8859 -5.1084
-10 -4 -17 5.9009 1.2743
-10 -4 -16 0.3870 3.5131
-10 -4 -15 -5.8001 3.7894
-10 -4 -14 -2.1480 -1.7829
-10 -4 -13 4.3566 -2.8492
-10 -4 -12 3.0043 -1.9153
-10 -4 -11 -1.7779 3.9247
-10 -4 -10 0.5653 4.4420
-10 -4 -9 -0.1611 0.9873
-10 -4 -8 -5.0108 -2.1662
-10 -4 -7 0.1384 -2.1459
-10 -4 -6 5.0700 -4.2954
-10 -4 -5 -0.0570 10.9073
-10 -4 -4 1.9177 6.5355
-10 -4 -3 -14.1167 -8.4035
-10 -4 -2 -4.6323 -1.4197
-10 -4 -1 8.4356 -3.3708
-10 -3 -35 -1.4311 0.7032
-10 -3 -34 -1.0966 2.5062
-10 -3 -33 0.3332 -1.7249
-10 -3 -32 -0.7398 -3.0412
-10 -3 -31 3.4485 -1.1579
-10 -3 -30 1.5128 3.9662
-10 -3 -29 -0.1090 6.4280
-10 -3 -28 -6.3807 -4.8781
-10 -3 -27 -3.0999 -1.6850
-10 -3 -26 9.4004 -0.4347
-10 -3 -25 -1.8848 0.9244
-10 -3 -24 -7.1653 3.0776
-10 -3 -23 -1.2855 -2.3706
-10 -3 -22 6.1240 -4.8532
-10 -3 -21 -0.7442 -4.2549
-10 -3 -20 -1.1329 5.1710
-10 -3 -19 6.7089 -1.2054
-10 -3 -18 0.4643 0.5894
-10 -3 -17 1.4051 5.4223
-10 -3 -16 -5.7854 -0.9051
-10 -3 -15 -3.6584 1.4650
-10 -3 -14 7.1752 -3.9571
-10 -3 -13 0.2346 -1.1284
-10 -3 -12 -2.6842 7.1516
-10 -3 -11 -2.9877 1.6439
-10 -3 -10 -2.0052 -2.6684
-10 -3 -9 -0.7166 -6.7465
-10 -3 -8 -0.0501 -2.0097
-10 -3 -7 7.3418 0.1392
-10 -3 -6 0.6534 4.5717
-10 -3 -5 2.3038 8.1164
-10 -3 -4 -5.8304 -9.1066
-10 -3 -3 -10.2098 2.5491
-10 -3 -2 12.1912 4.5202
-10 -3 -1 -1.8212 -6.0404
-10 -2 -35 -1.2760 -0.4563
-10 -2 -34 -2.2262 0.3793
-10 -2 -33 -0.3811 -2.7615
-10 -2 -32 0.9463 -1.7953
-10 -2 -31 2.1530 0.7236
-10 -2 -30 1.1044 -0.2938
-10 -2 -29 2.9609 -4.7472
-10 -2 -28 -0.2725 7.2758
-10 -2 -27 6.0640 13.8944
-10 -2 -26 -10.3433 -8.3493
-10 -2 -25 -16.3823 0.2708
-10 -2 -24 8.9745 -4.2084
-10 -2 -23 -0.9110 -11.3990
-10 -2 -22 3.3982 -0.2203
-10 -2 -21 9.1398 -3.2310
-10 -2 -20 4.1225 6.6999
-10 -2 -19 2.3459 4.7477
-10 -2 -18 -4.2614 4.1903
-10 -2 -17 -0.0214 3.6050
-10 -2 -16 -5.1786 -0.2614
-10 -2 -15 -2.9015 -0.0418
-10 -2 -14 -2.5283 -4.7110
-10 -2 -13 -0.4973 2.2636
-10 -2 -12 3.1240 -4.6110
-10 -2 -11 -5.9767 -3.8000
-10 -2 -10 5.9999 1.3901
-10 -2 -9 6.2595 -5.9667
-10 -2 -8 -0.8182 5.1715
-10 -2 -7 3.6961 7.3197
-10 -2 -6 -1.0963 2.6997
-10 -2 -5 -6.0394 -1.8996
-10 -2 -4 -8.8807 -2.0624
-10 -2 -3 5.5414 2.1973
-10 -2 -2 5.4969 -6.3728
-10 -2 -1 -8.7679 -2.0215
-10 -1 -35 -0.6326 0.2732
-10 -1 -34 1.1841 -0.5697
-10 -1 -33 0.7636 -0.3877
-10 -1 -32 1.8481 1.1123
-10 -1 -31 4.4635 2.2571
-10 -1 -30 3.4612 4.6173
-10 -1 -29 -11.5545 12.4547
-10 -1 -28 -10.9756 9.1062
-10 -1 -27 -10.6785 -24.6776
-10 -1 -26 -10.3474 -15.0694
-10 -1 -25 23.7824 -0.1483
-10 -1 -24 12.9123 -11.1807
-10 -1 -23 -2.6955 10.3383
-10 -1 -22 12.8061 11.5376
-10 -1 -21 -1.7681 2.2643
-10 -1 -20 -10.7734 7.9127
-10 -1 -19 -3.5065 -1.1268
-10 -1 -18 -0.6613 -1.9829
-10 -1 -17 1.0460 -0.9212
-10 -1 -16 -8.1342 -1.3964
-10 -1 -15 -0.5671 1.1950
-10 -1 -14 2.0901 -6.9591
-10 -1 -13 -1.5378 -3.0940
-10 -1 -12 2.3221 -7.9590
-10 -1 -11 4.7688 2.8752
-10 -1 -10 16.4042 4.9992
-10 -1 -9 -6.7298 -0.5644
-10 -1 -8 -5.6360 11.9083
-10 -1 -7 5.1673 -1.7662
-10 -1 -6 -6.0316 0.6824
-10 -1 -5 -3.0804 0.6682
-10 -1 -4 -1.6887 -6.1995
-10 -1 -3 3.5941 0.4138
-10 -1 -2 4.8677 4.7907
-10 -1 -1 -3.9257 0.2207
-10 0 -35 1.3548 0.8968
-10 0 -34 -1.1064 0.8415
-10 0 -33 -3.8837 3.3224
-10 0 -32 0.4347 1.2788
-10 0 -31 -1.4756 -1.2944
-10 0 -30 -15.1468 0.7032
-10 0 -29 -6.5589 -3.2664
-10 0 -28 8.7542 -28.5128
-10 0 -27 4.8810 -9.2820
-10 0 -26 26.2802 18.4337
-10 0 -25 11.1332 0.8574
-10 0 -24 -17.5577 12.2613
-10 0 -23 0.3246 15.0655
-10 0 -22 0.7122 -7.3312
-10 0 -21 -14.5937 -3.4893
-10 0 -20 -1.2264 3.2754
-10 0 -19 5.8167 -6.9811
-10 0 -18 -0.6473 -0.4199
-10 0 -17 -3.5058 0.5828
-10 0 -16 -2.7084 2.0969
-10 0 -15 5.4054 -7.5157
-10 0 -14 -6.2340 -6.9807
-10 0 -13 10.7562 -1.5503
-10 0 -12 10.7483 -3.1360
-10 0 -11 10.3188 22.0210
-10 0 -10 -2.1126 2.9908
-10 0 -9 -24.6947 6.8236
-10 0 -8 4.3910 3.8402
-10 0 -7 -4.1856 -10.6848
-10 0 -6 -7.4313 -0.9334
-10 0 -5 2.3726 -10.0747
-10 0 -4 4.4265 -1.2047
-10 0 -3 8.3440 12.4823
-10 0 -2 -2.5532 1.6276
-10 0 -1 -21.0204 -8.9007
-9 -15 -2 -2.6095 0.2928
-9 -15 -1 -3.3065 -0.5535
-9 -14 -13 2.4017 -0.3254
-9 -14 -12 -4.2940 -0.0874
-9 -14 -11 -3.6966 -1.2568
-9 -14 -10 -0.5263 -0.5780
-9 -14 -9 5.1725 -2.1801
-9 -14 -8 -2.4081 -4.5416
-9 -14 -7 0.5498 3.5593
-9 -14 -6 5.9441 -1.3196
-9 -14 -5 -2.0406 1.9828
-9 -14 -4 0.1770 4.7766
-9 -14 -3 -1.7627 -1.9879
-9 -14 -2 -4.1002 -2.3940
-9 -14 -1 0.6949 -0.4171
-9 -13 -18 -1.9062 -1.9609
-9 -13 -17 -0.5844 0.7539
-9 -13 -16 1.5150 -2.2201
-9 -13 -15 -2.8825 -0.3671
-9 -13 -14 1.5623 -0.3528
-9 -13 -13 0.5372 -1.6411
-9 -13 -12 1.4128 -2.2936
-9 -13 -11 -3.3275 -1.8308
-9 -13 -10 8.2089 5.0194
-9 -13 -9 4.9233 -5.0296
-9 -13 -8 -7.8016 7.6562
-9 -13 -7 3.7365 3.4392
-9 -13 -6 -4.3986 -2.1669
-9 -13 -5 -1.8211 2.9683
-9 -13 -4 -4.4096 -5.4073
-9 -13 -3 -0.2869 -3.0975
-9 -13 -2 4.9246 -5.1541
-9 -13 -1 3.7571 2.8691
-9 -12 -22 -1.2714 0.4205
-9 -12 -21 -0.0485 -2.6760
-9 -12 -20 -1.4102 -1.7749
-9 -12 -19 1.3467 0.5235
-9 -12 -18 1.0054 -0.1763
-9 -12 -17 -1.0793 0.1751
-9 -12 -16 -2.2014 -1.8656
-9 -12 -15 2.3637 -4.9984
-9 -12 -14 3.4377 -1.0049
-9 -12 -13 7.1200 8.4397
-9 -12 -12 -0.7575 -2.8305
-9 -12 -11 -9.5173 4.0443
-9 -12 -10 8.0113 4.5754
-9 -12 -9 -2.4626 -4.3985
-9 -12 -8 -6.7339 1.2443
-9 -12 -7 -0.9965 0.9917
-9 -12 -6 4.7744 1.3215
-9 -12 -5 -6.5251 -12.1884
-9 -12 -4 -5.6185 2.1732
-9 -12 -3 21.0358 -1.2618
-9 -12 -2 -0.1512 -2.6129
-9 -12 -1 -3.4624 9.9661
-9 -11 -25 -2.4330 -0.2949
-9 -11 -24 -3.6853 -0.2945
-9 -11 -23 0.1792 -0.1717
-9 -11 -22 0.4803 -3.3713
-9 -11 -21 -1.2045 -2.7033
-9 -11 -20 2.5378 -0.1276
-9 -11 -19 3.0553 1.0092
-9 -11 -18 -0.8162 0.8593
-9 -11 -17 -1.5896 -1.5318
-9 -11 -16 2.9170 -1.6690
-9 -11 -15 4.0677 0.6614
-9 -11 -14 -0.4352 6.0966
-9 -11 -13 0.1371 2.6516
-9 -11 -12 -4.3815 -3.9859
-9 -11 -11 -2.0127 3.2462
-9 -11 -10 3.3385 1.3579
-9 -11 -9 -3.1993 -2.4258
-9 -11 -8 -5.7133 -0.4805
-9 -11 -7 1.0166 0.3278
-9 -11 -6 4.2147 -12.1296
-9 -11 -5 -3.3044 -2.0700
-9 -11 -4 16.7707 15.1195
-9 -11 -3 4.0362 -3.7102
-9 -11 -2 -20.7094 3.4914
-9 -11 -1 3.2651 3.8876
-9 -10 -27 2.2850 -1.3666
-9 -10 -26 -1.1109 1.3251
-9 -10 -25 -2.2306 0.2638
-9 -10 -24 -1.9473 -0.8379
-9 -10 -23 3.7568 -2.5987
-9 -10 -22 0.1665 -6.2672
-9 -10 -21 1.6193 3.2329
-9 -10 -20 8.4235 4.8861
-9 -10 -19 -1.9285 3.0455
-9 -10 -18 -6.9544 2.5248
-9 -10 -17 -2.3831 -2.0773
-9 -10 -16 1.3555 -2.6873
-9 -10 -15 0.4422 -1.6616
-9 -10 -14 1.2737 1.5945
-9 -10 -13 3.6527 2.0036
-9 -10 -12 -3.4611 0.5730
-9 -10 -11 -6.8606 1.2604
-9 -10 -10 -0.0010 -1.8663
-9 -10 -9 3.6378 -6.3305
-9 -10 -8 2.1686 -5.8702
-9 -10 -7 5.1537 2.1250
-9 -10 -6 7.3942 11.0304
-9 -10 -5 -2.6028 12.4218
-9 -10 -4 -14.2339 -1.7690
-9 -10 -3 -13.9189 -15.6652
-9 -10 -2 6.2973 -5.8376
-9 -10 -1 22.6551 5.0846
-9 -9 -29 -0.0207 -0.4814
-9 -9 -28 2.2660 -2.2513
-9 -9 -27 -3.1031 -1.2840
-9 -9 -26 0.1155 2.3407
-9 -9 -25 3.5561 -4.1352
-9 -9 -24 3.0548 1.8634
-9 -9 -23 3.2682 1.8036
-9 -9 -22 -8.8154 4.9623
-9 -9 -21 1.3404 5.1139
-9 -9 -20 -0.9329 -10.9479
-9 -9 -19 -6.6449 -0.4160
-9 -9 -18 7.3005 1.8334
-9 -9 -17 2.7636 -2.1895
-9 -9 -16 -3.6164 3.1657
-9 -9 -15 -1.7160 -0.6839
-9 -9 -14 1.6295 -3.4015
-9 -9 -13 3.6543 -0.0073
-9 -9 -12 -0.3369 1.2280
-9 -9 -11 -1.7498 3.5768
-9 -9 -10 1.9596 2.0526
-9 -9 -9 -1.9247 -3.6169
-9 -9 -8 -4.1711 -5.0631
-9 -9 -7 2.1231 4.6422
-9 -9 -6 8.4850 6.4412
-9 -9 -5 -7.1163 -7.5299
-9 -9 -4 -9.3049 -6.1577
-9 -9 -3 11.8213 1.3663
-9 -9 -2 14.9536 9.5727
-9 -9 -1 -6.2514 2.4860
-9 -8 -31 -1.4197 3.5996
-9 -8 -30 -1.2620 -1.4806
-9 -8 -29 -2.1836 -3.6722
-9 -8 -28 1.5170 -3.9234
-9 -8 -27 2.9503 0.2147
-9 -8 -26 3.6386 3.3904
-9 -8 -25 -0.5253 3.0697
-9 -8 -24 -1.9899 0.4422
-9 -8 -23 -7.0217 -1.8332
-9 -8 -22 1.2059 0.7983
-9 -8 -21 6.9479 -9.7003
-9 -8 -20 -1.9249 1.9174
-9 -8 -19 5.3803 10.8879
-9 -8 -18 -2.2412 -0.6758
-9 -8 -17 -7.8492 -1.9286
-9 -8 -16 -2.0343 -4.6834
-9 -8 -15 3.7389 -0.1955
-9 -8 -14 7.7034 -0.3916
-9 -8 -13 -3.6850 -2.8517
-9 -8 -12 -3.6673 4.7811
-9 -8 -11 7.7162 1.9776
-9 -8 -10 0.2340 -4.0528
-9 -8 -9 -4.9804 -1.7448
-9 -8 -8 4.4305 2.1480
-9 -8 -7 11.6718 8.3782
-9 -8 -6 -4.0295 6.3087
-9 -8 -5 -17.5130 3.5559
-9 -8 -4 -5.9419 -5.1049
-9 -8 -3 3.9097 -1.8008
-9 -8 -2 2.7326 -4.8739
-9 -8 -1 -14.5357 -7.4158
-9 -7 -32 -3.7505 4.6228
-9 -7 -31 -0.8511 0.1109
-9 -7 -30 -2.2302 -5.7686
-9 -7 -29 1.5200 -1.3385
-9 -7 -28 4.3659 0.2771
-9 -7 -27 -1.2734 1.1483
-9 -7 -26 -1.2084 3.1080
-9 -7 -25 4.0013 -3.6482
-9 -7 -24 -3.1769 -3.1436
-9 -7 -23 1.2981 10.0102
-9 -7 -22 5.7200 -1.6685
-9 -7 -21 -10.0530 -3.0517
-9 -7 -20 -2.1480 5.6363
-9 -7 -19 3.2105 -6.2090
-9 -7 -18 -0.8336 -5.4171
-9 -7 -17 2.9855 1.3505
-9 -7 -16 1.7184 5.4332
-9 -7 -15 0.9905 -0.5502
-9 -7 -14 -2.3016 -8.3405
-9 -7 -13 2.4687 2.3571
-9 -7 -12 10.3616 10.4643
-9 -7 -11 0.9882 6.3242
-9 -7 -10 -14.6986 -1.1945
-9 -7 -9 -13.3367 2.4956
-9 -7 -8 11.4054 -0.6654
-9 -7 -7 -2.3815 -13.8889
-9 -7 -6 -15.1877 7.2241
-9 -7 -5 10.9455 -6.8877
-9 -7 -4 -1.2246 -11.4221
-9 -7 -3 8.1437 9.8534
-9 -7 -2 -1.0039 -12.1712
-9 -7 -1 -5.5509 2.2235
-9 -6 -34 2.7235 -1.7574
-9 -6 -33 -4.6775 2.8244
-9 -6 -32 -1.0859 4.4573
-9 -6 -31 -0.6129 -4.5166
-9 -6 -30 -2.2042 -3.8295
-9 -6 -29 0.6717 0.1184
-9 -6 -28 3.2330 0.9114
-9 -6 -27 1.0267 -0.6744
-9 -6 -26 -0.3632 0.3509
-9 -6 -25 -0.8892 -1.9558
-9 -6 -24 -0.5162 4.6375
-9 -6 -23 6.8641 1.5992
-9 -6 -22 -6.4039 -4.6953
-9 -6 -21 -6.0194 5.4026
-9 -6 -20 5.1008 -3.7416
-9 -6 -19 -0.2126 -5.2401
-9 -6 -18 2.9069 3.3793
-9 -6 -17 1.3468 1.2756
-9 -6 -16 -3.4871 1.3914
-9 -6 -15 1.2705 -0.3985
-9 -6 -14 0.8032 -2.1757
-9 -6 -13 -1.0658 3.9948
-9 -6 -12 0.8816 2.9514
-9 -6 -11 -2.7035 -3.3684
-9 -6 -10 -8.4418 -3.1232
-9 -6 -9 1.6768 4.0184
-9 -6 -8 10.8044 -10.4389
-9 -6 -7 -10.1049 -7.1497
-9 -6 -6 6.1872 11.1475
-9 -6 -5 15.0843 -6.2186
-9 -6 -4 -2.4984 2.8822
-9 -6 -3 -1.7934 9.2084
-9 -6 -2 -1.5421 6.7202
-9 -6 -1 1.5242 -0.0356
-9 -5 -34 -0.7484 3.8943
-9 -5 -33 1.2958 2.8518
-9 -5 -32 -2.7544 -3.5403
-9 -5 -31 -2.1987 -2.2784
-9 -5 -30 1.4048 -1.6007
-9 -5 -29 1.1891 3.4845
-9 -5 -28 4.0799 0.0440
-9 -5 -27 -2.8383 -5.5500
-9 -5 -26 -1.5276 3.8348
-9 -5 -25 4.7462 3.9527
-9 -5 -24 -0.4610 0.6202
-9 -5 -23 -5.4937 -0.9413
-9 -5 -22 -5.1753 -0.4130
-9 -5 -21 2.9922 -4.9319
-9 -5 -20 1.8895 -5.3795
-9 -5 -19 4.8825 4.6281
-9 -5 -18 3.8072 -0.4150
-9 -5 -17 -6.1734 1.8834
-9 -5 -16 2.0273 4.7817
-9 -5 -15 2.6622 -5.6658
-9 -5 -14 -3.1559 1.0898
-9 -5 -13 2.8856 5.7774
-9 -5 -12 -4.2294 -0.0620
-9 -5 -11 -5.2660 -1.4138
-9 -5 -10 0.9108 -7.8530
-9 -5 -9 5.4623 -1.9104
-9 -5 -8 7.8390 -0.4663
-9 -5 -7 -2.7040 6.3690
-9 -5 -6 5.1561 10.0947
-9 -5 -5 -0.2061 -3.5064
-9 -5 -4 -13.9027 6.3422
-9 -5 -3 -3.1485 6.8298
-9 -5 -2 -3.8567 -15.5390
-9 -5 -1 -8.6354 -8.3359
-9 -4 -35 -1.9671 3.2926
-9 -4 -34 -0.1835 1.1266
-9 -4 -33 -0.5558 -4.9653
-9 -4 -32 -1.4629 -0.7133
-9 -4 -31 2.5558 4.0040
-9 -4 -30 -1.3146 0.2519
-9 -4 -29 -3.4607 -0.4031
-9 -4 -28 1.8139 -4.2254
-9 -4 -27 -2.2641 -1.5302
-9 -4 -26 1.0748 3.1906
-9 -4 -25 2.3317 -4.6755
-9 -4 -24 0.5516 -1.5880
-9 -4 -23 2.6562 2.0406
-9 -4 -22 1.7389 2.1799
-9 -4 -21 -0.8665 -0.7844
-9 -4 -20 -2.8098 3.7483
-9 -4 -19 4.7964 -0.4359
-9 -4 -18 -3.9711 -4.8373
-9 -4 -17 -1.6776 5.6501
-9 -4 -16 5.4287 -1.6373
-9 -4 -15 -0.3300 -0.8530
-9 -4 -14 -1.6595 4.2162
-9 -4 -13 -6.0397 0.5084
-9 -4 -12 -0.7774 -3.7589
-9 -4 -11 8.1758 -7.6894
-9 -4 -10 2.8690 1.9034
-9 -4 -9 0.8712 12.8253
-9 -4 -8 -2.9513 1.2543
-9 -4 -7 -7.6413 -2.9146
-9 -4 -6 1.9787 -2.1264
-9 -4 -5 0.7578 -0.2448
-9 -4 -4 -2.6776 2.5262
-9 -4 -3 -3.7043 -2.6714
-9 -4 -2 1.3896 -3.3828
-9 -4 -1 3.4823 -1.2582
-9 -3 -36 -1.6318 -1.7911
-9 -3 -35 -3.7002 -0.5462
-9 -3 -34 3.0642 -0.1232
-9 -3 -33 1.4364 -3.2743
-9 -3 -32 -3.7320 2.2465
-9 -3 -31 0.5944 -1.9881
-9 -3 -30 1.8810 -5.8033
-9 -3 -29 6.0655 2.7121
-9 -3 -28 0.8551 4.6820
-9 -3 -27 -3.1121 3.9079
-9 -3 -26 -0.5744 -5.3925
-9 -3 -25 -4.2912 1.4601
-9 -3 -24 4.8233 4.0110
-9 -3 -23 -1.2961 -6.3464
-9 -3 -22 -3.7628 0.2070
-9 -3 -21 2.2439 -0.2177
-9 -3 -20 5.4307 -0.7424
-9 -3 -19 2.9261 -1.9198
-9 -3 -18 -3.8476 7.3591
-9 -3 -17 2.7917 4.4936
-9 -3 -16 -2.5004 -3.5517
-9 -3 -15 -4.3351 2.0149
-9 -3 -14 -2.2230 0.1502
-9 -3 -13 0.1632 -3.0911
-9 -3 -12 2.4145 -3.2774
-9 -3 -11 1.1343 2.1463
-9 -3 -10 -1.0798 3.2032
-9 -3 -9 -2.5982 -1.8390
-9 -3 -8 -0.0962 -3.1287
-9 -3 -7 4.6422 0.8412
-9 -3 -6 0.0309 3.5668
-9 -3 -5 -4.3764 2.8553
-9 -3 -4 -5.5559 -2.9341
-9 -3 -3 -0.2831 -1.4974
-9 -3 -2 1.9081 -8.2971
-9 -3 -1 -2.5694 -2.2018
-9 -2 -36 -0.8872 1.7762
-9 -2 -35 1.4425 0.6921
-9 -2 -34 -1.7921 -1.1940
-9 -2 -33 -2.2028 -0.6136
-9 -2 -32 2.3998 -3.6010
-9 -2 -31 5.1145 1.4323
-9 -2 -30 3.4692 7.0673
-9 -2 -29 -9.6020 5.2666
-9 -2 -28 -9.2553 1.5343
-9 -2 -27 0.7970 -14.8437
-9 -2 -26 -3.4345 -10.1141
-9 -2 -25 12.3209 7.9248
-9 -2 -24 12.0768 -4.4806
-9 -2 -23 -9.6895 3.9477
-9 -2 -22 2.8686 9.1906
-9 -2 -21 2.9231 -4.5182
-9 -2 -20 -3.0365 3.0051
-9 -2 -19 -1.1700 3.5561
-9 -2 -18 -2.7968 1.4059
-9 -2 -17 -2.3566 -2.3582
-9 -2 -16 -4.7364 -0.8799
-9 -2 -15 2.9239 -2.8145
-9 -2 -14 0.2441 -7.0404
-9 -2 -13 1.5123 4.7719
-9 -2 -12 5.0144 2.6301
-9 -2 -11 -4.6335 -1.3623
-9 -2 -10 -2.1616 -3.0215
-9 -2 -9 3.1101 -3.1579
-9 -2 -8 6.7465 5.1620
-9 -2 -7 0.9270 4.9677
-9 -2 -6 -7.0885 1.1842
-9 -2 -5 -5.8103 -3.3312
-9 -2 -4 -0.1164 0.1287
-9 -2 -3 6.0201 -4.0848
-9 -2 -2 -3.1639 -6.5299
-9 -2 -1 3.4255 4.7183
-9 -1 -37 -1.6673 0.4082
-9 -1 -36 0.5078 -0.2771
-9 -1 -35 -2.7627 -1.1176
-9 -1 -34 -2.6597 1.5011
-9 -1 -33 2.8865 -4.1218
-9 -1 -32 0.0079 -2.3639
-9 -1 -31 0.2577 2.7420
-9 -1 -30 -1.9252 -1.8805
-9 -1 -29 -0.5420 -1.3451
-9 -1 -28 5.6136 -3.6708
-9 -1 -27 2.5444 -3.5067
-9 -1 -26 2.6017 7.6217
-9 -1 -25 3.9798 6.6233
-9 -1 -24 -7.5073 -2.1579
-9 -1 -23 -4.0223 0.5482
-9 -1 -22 6.1384 -2.3477
-9 -1 -21 -1.6944 1.3462
-9 -1 -20 -0.4775 2.9140
-9 -1 -19 -1.2970 -2.3509
-9 -1 -18 -1.2510 3.2070
-9 -1 -17 -1.7198 0.5053
-9 -1 -16 -2.4221 -4.1138
-9 -1 -15 -0.6765 -7.5695
-9 -1 -14 2.8069 3.5555
-9 -1 -13 9.6419 1.6744
-9 -1 -12 -6.2578 -1.8393
-9 -1 -11 0.2557 4.8042
-9 -1 -10 4.7670 -4.9942
-9 -1 -9 -4.0262 8.3370
-9 -1 -8 2.0547 6.7518
-9 -1 -7 -7.9814 -9.9543
-9 -1 -6 -7.6596 -3.6501
-9 -1 -5 8.5593 1.7009
-9 -1 -4 8.3177 -2.3670
-9 -1 -3 -5.4906 -0.0796
-9 -1 -2 -3.7176 3.4521
-9 -1 -1 3.8956 -0.7876
-8 -15 -9 -0.5967 -3.4154
-8 -15 -8 2.7066 -0.7488
-8 -15 -7 3.3205 -2.9194
-8 -15 -6 -2.7002 2.5790
-8 -15 -5 5.1213 5.5622
-8 -15 -4 3.2521 -2.9892
-8 -15 -3 -8.0335 0.6297
-8 -15 -2 -0.8228 4.9755
-8 -15 -1 4.4798 -1.7000
-8 -14 -16 2.0710 -1.4782
-8 -14 -15 0.8030 0.2225
-8 -14 -14 -0.7556 1.3828
-8 -14 -13 0.1393 1.2297
-8 -14 -12 -2.5569 -4.0753
-8 -14 -11 -0.4173 1.2385
-8 -14 -10 6.4326 -2.1313
-8 -14 -9 -0.3419 0.0778
-8 -14 -8 4.5335 1.8979
-8 -14 -7 -4.5841 1.0354
-8 -14 -6 -0.7057 14.2420
-8 -14 -5 5.1542 -6.5697
-8 -14 -4 -16.2122 -9.5307
-8 -14 -3 -1.1706 8.6821
-8 -14 -2 12.0978 -4.0736
-8 -14 -1 -4.8189 -4.7655
-8 -13 -20 0.0912 1.4771
-8 -13 -19 0.6110 -3.8727
-8 -13 -18 -1.4271 -0.4023
-8 -13 -17 2.7797 1.9204
-8 -13 -16 0.4672 -1.2222
-8 -13 -15 -0.4222 0.5483
-8 -13 -14 1.3120 2.5024
-8 -13 -13 -0.3399 -2.8391
-8 -13 -12 -4.5666 -1.1348
-8 -13 -11 7.1990 5.7761
-8 -13 -10 3.4664 -2.4627
-8 -13 -9 -8.5650 2.3598
-8 -13 -8 -1.9726 1.9298
-8 -13 -7 -2.0085 2.5666
-8 -13 -6 3.3296 -4.6692
-8 -13 -5 -7.9058 -14.2886
-8 -13 -4 1.7176 9.0236
-8 -13 -3 17.9217 0.5013
-8 -13 -2 -8.4168 -5.9574
-8 -13 -1 -3.4596 6.4366
-8 -12 -23 -3.1614 0.9613
-8 -12 -22 0.0731 -3.2595
-8 -12 -21 1.5226 -3.7369
-8 -12 -20 2.6980 0.0018
-8 -12 -19 0.5590 1.3424
-8 -12 -18 0.1228 2.1352
-8 -12 -17 1.0571 -0.7900
-8 -12 -16 -0.2157 -1.1234
-8 -12 -15 0.6088 2.2384
-8 -12 -14 1.5568 2.5151
-8 -12 -13 -2.3494 -2.0670
-8 -12 -12 -2.6965 2.1520
-8 -12 -11 4.5138 2.6628
-8 -12 -10 -4.8301 -2.4209
-8 -12 -9 -5.1893 -1.5206
-8 -12 -8 2.3793 -4.5107
-8 -12 -7 5.6049 4.0675
-8 -12 -6 2.2383 -4.0739
-8 -12 -5 -12.2624 -0.0353
-8 -12 -4 11.4512 7.0322
-8 -12 -3 5.3699 -14.1297
-8 -12 -2 -10.7634 7.0130
-8 -12 -1 14.4071 10.3524
-8 -11 -26 -1.6510 -0.6981
-8 -11 -25 -0.6789 0.3215
-8 -11 -24 -0.3102 -1.1421
-8 -11 -23 2.0212 -2.4986
-8 -11 -22 2.7031 -2.3089
-8 -11 -21 2.5231 4.3927
-8 -11 -20 0.6188 4.3318
-8 -11 -19 -4.2214 1.0092
-8 -11 -18 -1.3525 -1.5698
-8 -11 -17 0.9984 -3.5247
-8 -11 -16 -0.3612 1.5806
-8 -11 -15 2.2974 6.3883
-8 -11 -14 0.2601 -2.5241
-8 -11 -13 -9.3543 -3.6752
-8 -11 -12 -0.0444 4.2213
-8 -11 -11 4.7665 -3.1561
-8 -11 -10 -1.7737 -7.2869
-8 -11 -9 0.9362 -3.1586
-8 -11 -8 6.4722 11.4529
-8 -11 -7 4.3525 4.3519
-8 -11 -6 -17.5572 -10.4559
-8 -11 -5 -0.8746 2.5635
-8 -11 -4 21.6900 -3.7237
-8 -11 -3 -6.1914 -0.8899
-8 -11 -2 -7.7909 11.8626
-8 -11 -1 5.5269 -1.4223
-8 -10 -29 -2.6855 0.6722
-8 -10 -28 1.0292 0.1273
-8 -10 -27 0.1029 -3.1513
-8 -10 -26 1.6419 2.3667
-8 -10 -25 2.5230 0.0947
-8 -10 -24 -2.5390 2.6305
-8 -10 -23 0.1317 0.8936
-8 -10 -22 -2.4030 -1.0293
-8 -10 -21 0.2386 1.3919
-8 -10 -20 -1.4754 -1.1232
-8 -10 -19 -0.9554 -0.7689
-8 -10 -18 1.0648 -3.1911
-8 -10 -17 -0.9181 1.5491
-8 -10 -16 1.4757 3.3535
-8 -10 -15 0.7799 -4.6887
-8 -10 -14 -5.1022 -2.6632
-8 -10 -13 2.6151 5.1935
-8 -10 -12 2.5848 -4.1056
-8 -10 -11 -2.4813 -1.7868
-8 -10 -10 5.1362 -3.8188
-8 -10 -9 -0.1289 4.9338
-8 -10 -8 6.1024 8.5533
-8 -10 -7 -7.9193 -8.5070
-8 -10 -6 -5.6134 1.6462
-8 -10 -5 13.4682 -0.1260
-8 -10 -4 1.8319 -0.8838
-8 -10 -3 -7.8564 3.2950
-8 -10 -2 1.2316 7.2200
-8 -10 -1 7.7581 0.2631
-8 -9 -30 -3.5214 -4.1840
-8 -9 -29 -3.2006 -2.1102
-8 -9 -28 7.6493 -0.3695
-8 -9 -27 2.1617 1.4801
-8 -9 -26 -3.3507 5.3881
-8 -9 -25 -4.8183 -0.2626
-8 -9 -24 -1.0710 -1.8935
-8 -9 -23 0.7208 -6.0226
-8 -9 -22 -1.0710 -0.4791
-8 -9 -21 5.7536 1.9950
-8 -9 -20 0.4088 -1.2725
-8 -9 -19 -3.8337 1.5176
-8 -9 -18 1.4688 -0.7570
-8 -9 -17 1.8385 -3.1134
-8 -9 -16 0.8347 1.6166
-8 -9 -15 2.3807 1.3157
-8 -9 -14 -1.2687 0.8001
-8 -9 -13 -1.7096 0.8573
-8 -9 -12 -0.7611 -1.7747
-8 -9 -11 3.9978 -5.0434
-8 -9 -10 3.5096 -0.7304
-8 -9 -9 10.1392 9.7689
-8 -9 -8 -0.9779 6.4985
-8 -9 -7 -12.9243 13.1451
-8 -9 -6 -5.6737 -4.8748
-8 -9 -5 -9.7540 -9.8986
-8 -9 -4 4.2852 -0.1981
-8 -9 -3 1.7335 -2.5897
-8 -9 -2 -2.0699 -0.8453
-8 -9 -1 -2.9772 -3.9833
-8 -8 -32 -4.3049 1.2133
-8 -8 -31 -0.5680 -1.5665
-8 -8 -30 -1.7209 -7.4709
-8 -8 -29 2.5798 1.6935
-8 -8 -28 6.7195 0.5441
-8 -8 -27 -5.1670 0.4173
-8 -8 -26 -1.7027 1.6995
-8 -8 -25 2.3047 -3.3219
-8 -8 -24 1.6021 -0.2777
-8 -8 -23 -1.2895 -1.5901
-8 -8 -22 0.5693 1.5419
-8 -8 -21 6.2744 -1.4494
-8 -8 -20 -3.1527 0.7048
-8 -8 -19 2.0500 5.0464
-8 -8 -18 2.8668 -3.5015
-8 -8 -17 -4.6611 4.5101
-8 -8 -16 1.2262 3.4963
-8 -8 -15 -1.1159 -6.1107
-8 -8 -14 -1.1561 1.3895
-8 -8 -13 3.4799 4.4439
-8 -8 -12 -0.5029 -0.9701
-8 -8 -11 -2.9471 0.8144
-8 -8 -10 2.1857 4.2303
-8 -8 -9 -4.6554 4.1171
-8 -8 -8 -10.3353 3.1118
-8 -8 -7 -8.3536 -13.7368
-8 -8 -6 -0.2878 -10.7816
-8 -8 -5 18.3546 -3.3133
-8 -8 -4 0.2750 0.9955
-8 -8 -3 -3.3545 9.3884
-8 -8 -2 2.1615 -8.2966
-8 -8 -1 1.5750 -0.1594
-8 -7 -33 -1.4221 -3.2156
-8 -7 -32 -2.3083 0.6137
-8 -7 -31 2.2606 -3.5910
-8 -7 -30 0.2796 -3.4599
-8 -7 -29 4.9243 2.7976
-8 -7 -28 2.7280 -0.9931
-8 -7 -27 -5.3498 1.7989
-8 -7 -26 2.1970 2.3631
-8 -7 -25 4.7425 -3.6253
-8 -7 -24 -0.8009 -0.4157
-8 -7 -23 -1.7100 5.4317
-8 -7 -22 3.7988 2.7199
-8 -7 -21 -2.5276 -2.8866
-8 -7 -20 -3.7228 4.7168
-8 -7 -19 4.0461 -2.4260
-8 -7 -18 -4.4531 -1.6059
-8 -7 -17 -0.4031 7.2206
-8 -7 -16 0.4750 -1.7429
-8 -7 -15 -4.1676 -5.8556
-8 -7 -14 -4.5857 -0.9826
-8 -7 -13 5.4009 3.6914
-8 -7 -12 5.1733 -7.8128
-8 -7 -11 -6.0403 0.3339
-8 -7 -10 3.1410 7.6670
-8 -7 -9 0.8059 -2.8502
-8 -7 -8 -5.2618 -5.4722
-8 -7 -7 1.4933 1.2398
-8 -7 -6 12.2349 1.7339
-8 -7 -5 -7.1864 -2.8522
-8 -7 -4 -9.9507 10.9384
-8 -7 -2 -3.6088 -11.5241
-8 -7 -1 6.2075 11.1213
-8 -6 -35 2.9059 -0.0353
-8 -6 -34 2.6931 -3.1483
-8 -6 -33 -3.1285 -0.0715
-8 -6 -32 0.4642 3.3616
-8 -6 -31 2.8689 -1.6065
-8 -6 -30 -0.5695 -1.1574
-8 -6 -29 0.1820 0.4898
-8 -6 -28 -0.4789 -0.9239
-8 -6 -27 1.8594 1.8323
-8 -6 -26 5.2425 0.2184
-8 -6 -25 -2.3110 2.3238
-8 -6 -24 -4.5530 6.9702
-8 -6 -23 -3.0508 -2.3602
-8 -6 -22 -3.4666 -6.9508
-8 -6 -21 3.9395 -1.7807
-8 -6 -20 5.7893 -1.5058
-8 -6 -19 -1.9945 4.4424
-8 -6 -18 0.8367 8.1409
-8 -6 -17 -3.2468 -3.8066
-8 -6 -16 -7.3495 -5.7172
-8 -6 -15 1.8829 -4.7104
-8 -6 -14 6.4915 2.7727
-8 -6 -13 10.3718 1.5949
-8 -6 -12 -5.2608 -0.3873
-8 -6 -11 -6.3585 13.2139
-8 -6 -10 -2.4809 -1.0864
-8 -6 -9 -8.0179 -9.8470
-8 -6 -8 3.8242 -8.3787
-8 -6 -7 6.6825 0.1023
-8 -6 -6 6.8678 5.5310
-8 -6 -5 -5.9113 0.4974
-8 -6 -4 -2.2648 4.2131
-8 -6 -3 5.0721 -10.0430
-8 -6 -2 -2.3161 0.9875
-8 -6 -1 11.8615 9.7978
-8 -5 -36 1.7455 0.9652
-8 -5 -35 2.0093 -2.8695
-8 -5 -34 -5.6831 -2.5007
-8 -5 -33 -0.2573 5.3790
-8 -5 -32 7.5127 -2.9959
-8 -5 -31 -3.4175 -4.1769
-8 -5 -30 -2.9424 4.7147
-8 -5 -29 3.1185 1.3119
-8 -5 -28 0.8449 -4.4302
-8 -5 -27 -3.3060 -1.8273
-8 -5 -26 2.7586 3.7553
-8 -5 -25 4.2936 -1.0553
-8 -5 -24 -4.1112 -1.9905
-8 -5 -23 0.0975 1.9500
-8 -5 -22 8.3159 0.4093
-8 -5 -21 -0.3385 1.0913
-8 -5 -20 -8.0093 8.8592
-8 -5 -19 -0.3713 1.2248
-8 -5 -18 -1.9511 -10.4578
-8 -5 -17 -3.1035 -0.9163
-8 -5 -16 4.9555 3.7470
-8 -5 -15 0.6811 -2.6767
-8 -5 -14 -1.1998 -0.0124
-8 -5 -13 4.6107 0.6930
-8 -5 -12 -3.4455 3.9060
-8 -5 -11 -7.3126 3.6051
-8 -5 -10 -2.7277 -9.0563
-8 -5 -9 5.8911 -11.6883
-8 -5 -8 6.8407 1.0502
-8 -5 -7 8.4979 13.2973
-8 -5 -6 -0.1446 0.1728
-8 -5 -5 -13.1991 3.2430
-8 -5 -4 3.6778 1.8369
-8 -5 -3 0.7142 -5.4168
-8 -5 -2 -0.6853 6.2804
-8 -5 -1 -3.5405 -1.8391
-8 -4 -36 -0.0352 -3.6203
-8 -4 -35 -1.4704 -5.5908
-8 -4 -34 3.7030 1.6681
-8 -4 -33 10.3761 0.0313
-8 -4 -32 -3.1501 0.3272
-8 -4 -31 -5.1671 7.4430
-8 -4 -30 0.6539 0.3303
-8 -4 -29 1.6764 -6.0347
-8 -4 -28 -0.3554 -5.6175
-8 -4 -27 2.1985 7.2865
-8 -4 -26 7.2984 5.2466
-8 -4 -25 -6.6848 -2.3206
-8 -4 -24 -5.0056 3.4949
-8 -4 -23 6.0222 -0.1580
-8 -4 -22 -3.0628 -1.2273
-8 -4 -21 -8.3369 3.1119
-8 -4 -20 0.6829 -4.4179
-8 -4 -19 5.3705 -6.8566
-8 -4 -18 4.3559 3.1976
-8 -4 -17 -3.8153 6.3843
-8 -4 -16 -5.0259 1.4152
-8 -4 -15 1.0390 -7.9090
-8 -4 -14 0.1591 -2.4331
-8 -4 -13 1.8531 4.6313
-8 -4 -12 0.3535 -2.2833
-8 -4 -11 -1.4340 -4.0651
-8 -4 -10 4.1947 -0.3042
-8 -4 -9 4.0267 1.7220
-8 -4 -8 1.3308 7.0569
-8 -4 -7 -0.0766 0.1883
-8 -4 -6 -8.6651 -0.2508
-8 -4 -5 1.8782 5.3042
-8 -4 -4 -0.0249 -5.4802
-8 -4 -3 -7.6954 -0.3831
-8 -4 -2 2.2585 -3.0219
-8 -4 -1 1.1961 -3.3740
-8 -3 -37 0.8747 -1.4079
-8 -3 -36 2.5511 -3.7064
-8 -3 -35 1.7956 1.6958
-8 -3 -34 5.5641 4.6525
-8 -3 -33 -2.2631 0.9786
-8 -3 -32 -5.0442 4.3767
-8 -3 -31 -1.2260 -0.0871
-8 -3 -30 -2.3985 -1.8182
-8 -3 -29 -0.8384 -3.0702
-8 -3 -28 -0.8761 -3.3989
-8 -3 -27 1.3696 -0.7157
-8 -3 -26 4.0469 0.9041
-8 -3 -25 3.0688 -1.2887
-8 -3 -24 -2.1150 2.7375
-8 -3 -23 1.0836 4.3965
-8 -3 -22 -3.8715 -3.1648
-8 -3 -21 -2.6517 -0.0238
-8 -3 -20 7.4784 -0.9232
-8 -3 -19 -0.0140 0.4963
-8 -3 -18 -8.9761 4.2537
-8 -3 -17 -2.0641 -1.0319
-8 -3 -16 7.3287 -9.9193
-8 -3 -15 -0.2798 -3.4599
-8 -3 -14 0.1223 9.5139
-8 -3 -13 8.1789 0.2772
-8 -3 -12 -1.8117 -4.1260
-8 -3 -11 -5.0425 7.9807
-8 -3 -10 1.0430 1.4460
-8 -3 -9 -2.6190 -4.1202
-8 -3 -8 2.1119 -1.1766
-8 -3 -7 1.3466 -1.8474
-8 -3 -6 0.3496 7.6394
-8 -3 -5 0.1630 3.0918
-8 -3 -4 -10.6702 -3.0433
-8 -3 -3 -1.7937 -3.1684
-8 -3 -2 4.7843 -8.1017
-8 -3 -1 2.2351 0.6323
-8 -2 -37 0.7575 -2.2341
-8 -2 -36 -1.1978 1.2206
-8 -2 -35 2.0880 5.7200
-8 -2 -34 0.0731 -3.7411
-8 -2 -33 -7.3226 -0.6636
-8 -2 -32 0.9036 0.2370
-8 -2 -31 -0.3884 -5.8118
-8 -2 -30 0.5564 -0.6861
-8 -2 -29 7.8771 -2.8117
-8 -2 -28 3.0406 -4.5960
-8 -2 -27 -1.0264 11.1165
-8 -2 -26 7.2738 8.1236
-8 -2 -25 -7.6824 -7.6903
-8 -2 -24 -6.3547 5.5269
-8 -2 -23 6.7998 -0.7129
-8 -2 -22 -5.9364 -1.7190
-8 -2 -21 0.5403 0.8637
-8 -2 -20 0.6554 -5.1717
-8 -2 -19 -0.9552 3.2813
-8 -2 -18 2.6736 2.0153
-8 -2 -17 1.0770 -2.6963
-8 -2 -16 -4.5789 -2.0237
-8 -2 -15 -2.5793 5.2159
-8 -2 -14 7.5187 -2.4924
-8 -2 -13 -0.9679 -7.1623
-8 -2 -12 -1.9800 7.8936
-8 -2 -11 4.9082 3.5902
-8 -2 -10 -7.1623 -3.5880
-8 -2 -9 -2.6668 2.6461
-8 -2 -8 6.6337 -7.2434
-8 -2 -7 -3.7026 -1.3151
-8 -2 -6 3.3444 11.0020
-8 -2 -5 1.9249 -3.4009
-8 -2 -4 -11.7325 -3.3607
-8 -2 -3 1.1101 1.2803
-8 -2 -2 6.3048 -7.1826
-8 -2 -1 -0.0477 0.3208
-8 -1 -38 -0.1178 -0.9165
-8 -1 -37 0.1211 0.4629
-8 -1 -36 -0.6174 5.1704
-8 -1 -35 0.1020 -1.9218
-8 -1 -34 -7.7986 -5.2338
-8 -1 -33 3.2434 0.0410
-8 -1 -32 5.3775 -6.9729
-8 -1 -31 -0.3459 3.8963
-8 -1 -30 8.3191 3.2097
-8 -1 -29 -0.4747 -2.9106
-8 -1 -28 -5.5571 7.5617
-8 -1 -27 3.4768 7.0052
-8 -1 -26 -0.6820 -7.4292
-8 -1 -25 -10.5353 1.1905
-8 -1 -24 4.1305 4.8252
-8 -1 -23 -1.6361 -7.7491
-8 -1 -22 -4.1626 -0.9467
-8 -1 -21 5.0328 -4.6013
-8 -1 -20 4.6383 0.8921
-8 -1 -19 3.2571 5.0065
-8 -1 -18 -5.7636 3.7176
-8 -1 -17 -3.4656 -2.6948
-8 -1 -16 0.1151 -3.8820
-8 -1 -15 6.1633 -1.2341
-8 -1 -14 -1.5782 -0.3315
-8 -1 -13 2.1201 7.5710
-8 -1 -12 2.8638 -1.4260
-8 -1 -11 -9.4664 0.5521
-8 -1 -10 -2.1998 1.1041
-8 -1 -9 5.2418 -6.6379
-8 -1 -8 2.4498 -3.5282
-8 -1 -7 1.1596 8.1270
-8 -1 -6 3.5387 5.3061
-8 -1 -5 -8.9419 -0.8683
-8 -1 -4 -8.8131 2.7451
-8 -1 -3 2.5591 -9.8935
-8 -1 -2 -0.9500 -11.5134
-8 -1 -1 8.4707 5.5217
-8 0 -38 0.4873 -0.5930
-8 0 -37 -2.9154 1.6169
-8 0 -36 -0.2292 1.0479
-8 0 -35 -2.9707 -8.5588
-8 0 -34 2.2059 -1.2129
-8 0 -33 10.1682 -2.8712
-8 0 -32 -2.1303 4.0745
-8 0 -31 5.8202 7.9918
-8 0 -30 -0.3052 -3.3568
-8 0 -29 -7.3938 7.3552
-8 0 -28 1.1019 4.2319
-8 0 -27 -3.1628 -5.0972
-8 0 -26 -9.3332 -2.4688
-8 0 -25 0.7217 -0.0759
-8 0 -24 6.5760 -10.3275
-8 0 -23 -0.7051 -0.6081
-8 0 -22 7.6553 3.5789
-8 0 -21 3.1992 -0.2380
-8 0 -20 0.3708 8.7599
-8 0 -19 -6.0291 5.2038
-8 0 -18 -6.4632 -1.9989
-8 0 -17 0.2389 -8.0538
-8 0 -16 3.0086 -2.0354
-8 0 -15 -1.7137 1.4730
-8 0 -14 3.6802 6.1497
-8 0 -13 6.1506 -7.1681
-8 0 -12 -11.9449 3.2889
-8 0 -11 2.8567 7.4535
-8 0 -10 -0.2410 -9.8005
-8 0 -9 -0.9907 1.2634
-8 0 -8 4.3856 -0.8008
-8 0 -7 -3.7221 2.8417
-8 0 -6 -0.7138 4.2977
-8 0 -5 -4.8557 -4.5172
-8 0 -4 -4.4235 -8.0444
-8 0 -3 5.8745 -9.3904
-8 0 -2 11.3382 2.0877
-8 0 -1 12.2988 10.0847
-7 -15 -12 -0.2161 -2.9980
-7 -15 -11 1.7171 0.8860
-7 -15 -10 0.5358 -1.5157
-7 -15 -9 -1.0508 0.9484
-7 -15 -8 3.4577 2.2348
-7 -15 -7 -2.7719 1.9250
-7 -15 -6 -1.6704 1.0184
-7 -15 -5 -1.5353 -7.7913
-7 -15 -4 -2.8270 1.4721
-7 -15 -3 7.7716 3.1791
-7 -15 -2 0.3381 -4.4500
-7 -15 -1 -4.1648 1.2091
-7 -14 -17 2.5670 0.8161
-7 -14 -16 -0.2245 -2.8870
-7 -14 -15 -2.8156 2.3691
-7 -14 -14 0.3197 -2.4017
-7 -14 -13 0.4156 -2.2566
-7 -14 -12 3.2643 1.0438
-7 -14 -11 -1.2997 0.3534
-7 -14 -10 -0.0039 -1.1785
-7 -14 -9 2.5570 -0.0903
-7 -14 -8 -1.6614 3.5807
-7 -14 -7 -4.3606 -0.3183
-7 -14 -6 2.4817 -10.2131
-7 -14 -5 6.0880 -2.8120
-7 -14 -4 11.6884 8.0162
-7 -14 -3 -1.8605 6.7335
-7 -14 -2 -2.9271 15.2281
-7 -14 -1 -4.8624 -3.8538
-7 -13 -22 2.1403 0.3685
-7 -13 -21 -2.4647 -0.3435
-7 -13 -20 -2.4416 1.5547
-7 -13 -19 -0.5528 -3.2214
-7 -13 -18 1.3253 0.3835
-7 -13 -17 1.9872 -2.8372
-7 -13 -16 -3.6428 0.1090
-7 -13 -15 5.4073 -0.6895
-7 -13 -14 0.4508 -1.7060
-7 -13 -13 1.5024 5.6526
-7 -13 -12 -1.3130 -0.5793
-7 -13 -11 -0.2981 -0.3082
-7 -13 -10 2.0384 -5.5035
-7 -13 -9 0.4644 6.7284
-7 -13 -8 4.4614 5.2850
-7 -13 -7 -6.9202 -1.1902
-7 -13 -6 -0.0475 -1.7906
-7 -13 -5 2.1102 -1.1110
-7 -13 -4 -1.1970 8.1994
-7 -13 -3 -4.8004 4.9238
-7 -13 -2 -5.3581 -6.5927
-7 -13 -1 -8.8342 -9.1463
-7 -12 -25 0.1807 0.6187
-7 -12 -24 -1.5706 -1.9665
-7 -12 -23 -1.1891 0.2614
-7 -12 -22 3.2864 0.9401
-7 -12 -21 -0.9728 -0.4843
-7 -12 -20 -2.6036 0.9301
-7 -12 -19 0.5819 0.3172
-7 -12 -18 0.9493 -2.1555
-7 -12 -17 -4.5553 -1.9382
-7 -12 -16 3.7964 2.0837
-7 -12 -15 5.6970 -6.0515
-7 -12 -14 -3.9992 3.1161
-7 -12 -13 4.3218 6.7419
-7 -12 -12 1.9411 -0.6093
-7 -12 -11 -5.0636 -1.3147
-7 -12 -10 -5.9774 6.3682
-7 -12 -9 6.8881 2.0148
-7 -12 -8 -10.5657 -12.5353
-7 -12 -7 -5.7504 3.6304
-7 -12 -6 19.4769 -6.8073
-7 -12 -5 -1.6598 2.6657
-7 -12 -4 -5.7533 14.0021
-7 -12 -3 -7.2677 -9.5724
-7 -12 -2 -0.3482 -6.9265
-7 -12 -1 12.5863 2.5793
-7 -11 -27 -3.2265 0.8743
-7 -11 -26 -0.7519 0.7483
-7 -11 -25 -1.2039 -2.4976
-7 -11 -24 -0.9137 -1.8870
-7 -11 -23 2.5034 1.0651
-7 -11 -22 3.2600 0.9222
-7 -11 -21 -4.9537 -0.3210
-7 -11 -20 -3.6983 2.2609
-7 -11 -19 4.3592 -4.1020
-7 -11 -18 -1.5873 -5.2521
-7 -11 -17 -0.1749 3.6661
-7 -11 -16 8.4938 -1.7121
-7 -11 -15 -0.1205 -1.1332
-7 -11 -14 -1.0237 10.5510
-7 -11 -13 -0.9240 0.5964
-7 -11 -12 -8.1324 -3.7096
-7 -11 -11 0.2533 -0.8841
-7 -11 -10 6.9636 -3.5961
-7 -11 -9 -1.1792 -4.0892
-7 -11 -8 -5.9701 9.7600
-7 -11 -7 12.8217 2.8542
-7 -11 -6 -4.3083 -12.9506
-7 -11 -5 -11.5049 12.1232
-7 -11 -4 8.5020 -1.0872
-7 -11 -3 -2.7600 -8.5107
-7 -11 -2 4.8789 8.1132
-7 -11 -1 -1.3157 -1.7232
-7 -10 -30 -2.6282 2.5843
-7 -10 -29 0.9762 0.6561
-7 -10 -28 -2.1333 -3.6514
-7 -10 -27 -3.6679 -0.8360
-7 -10 -26 3.1891 0.0621
-7 -10 -25 3.5038 -2.8009
-7 -10 -24 -3.3065 0.6277
-7 -10 -23 0.1588 2.5537
-7 -10 -22 1.7331 -5.1540
-7 -10 -21 -1.5943 -0.3786
-7 -10 -20 7.1990 2.5714
-7 -10 -19 1.7562 -2.3173
-7 -10 -18 -5.8671 6.6881
-7 -10 -17 1.1967 2.7154
-7 -10 -16 0.6542 -5.7537
-7 -10 -15 -0.1261 -0.3905
-7 -10 -14 -2.3613 2.9734
-7 -10 -13 -0.3329 3.9455
-7 -10 -12 4.9419 -5.2328
-7 -10 -11 -4.0115 -2.6314
-7 -10 -10 0.1081 8.4020
-7 -10 -9 -0.8705 0.5642
-7 -10 -8 -3.5133 -0.4016
-7 -10 -7 1.9986 -8.9925
-7 -10 -6 -4.1658 1.8794
-7 -10 -5 5.3867 10.3392
-7 -10 -4 -6.3429 -6.8391
-7 -10 -3 -7.4178 -6.9933
-7 -10 -2 5.4085 -9.6515
-7 -10 -1 10.5704 3.8484
-7 -9 -31 -1.2167 -3.3869
-7 -9 -30 -3.4845 -3.0276
-7 -9 -29 2.3373 -0.0500
-7 -9 -28 1.7055 -4.4338
-7 -9 -27 0.7520 1.1119
-7 -9 -26 7.6624 0.9024
-7 -9 -25 -2.7013 -0.0321
-7 -9 -24 -2.8922 6.3712
-7 -9 -23 3.6860 -3.7511
-7 -9 -22 -1.8079 -1.6250
-7 -9 -21 3.3892 6.1048
-7 -9 -20 0.7119 -1.2220
-7 -9 -19 -8.0231 3.3832
-7 -9 -18 0.6717 3.3427
-7 -9 -17 0.8322 -9.4913
-7 -9 -16 -2.2047 -0.8096
-7 -9 -15 2.8830 6.1376
-7 -9 -14 -2.0961 2.6182
-7 -9 -13 -0.7733 -5.9438
-7 -9 -12 -4.9417 -6.2747
-7 -9 -11 5.1981 8.6802
-7 -9 -10 5.7354 -4.3596
-7 -9 -9 -12.4624 1.6678
-7 -9 -8 3.7867 -0.0313
-7 -9 -7 0.5678 -13.4228
-7 -9 -6 5.6996 5.7746
-7 -9 -5 8.2982 2.7796
-7 -9 -4 -7.0665 4.5107
-7 -9 -3 0.4660 -0.9469
-7 -9 -2 -0.0593 -2.4601
-7 -9 -1 5.5355 5.1863
-7 -8 -33 -1.7570 0.3489
-7 -8 -32 0.6452 -2.3873
-7 -8 -31 1.0011 -5.1755
-7 -8 -30 0.4047 0.4510
-7 -8 -29 5.0264 3.2567
-7 -8 -28 2.1493 -1.5864
-7 -8 -27 -1.0104 2.3542
-7 -8 -26 2.4600 4.7614
-7 -8 -25 -3.2650 2.7725
-7 -8 -24 -6.5124 1.1407
-7 -8 -23 -0.5501 -5.1540
-7 -8 -22 2.3751 -5.0513
-7 -8 -21 2.0881 3.4823
-7 -8 -20 0.5264 4.2950
-7 -8 -19 -2.4231 0.2840
-7 -8 -18 -2.8270 -3.2802
-7 -8 -17 -4.0879 -1.6227
-7 -8 -16 3.7102 -0.3188
-7 -8 -15 2.6997 -5.7334
-7 -8 -14 0.0597 2.5518
-7 -8 -13 3.7788 -0.2971
-7 -8 -12 -2.6656 0.6307
-7 -8 -11 5.2815 2.8754
-7 -8 -10 -1.1612 -2.9360
-7 -8 -9 -2.7159 6.4919
-7 -8 -8 7.1248 -2.3863
-7 -8 -7 -2.0089 0.1325
-7 -8 -6 -4.5476 15.6850
-7 -8 -5 -9.2827 2.8938
-7 -8 -4 -12.7903 -18.9909
-7 -8 -3 1.0748 -19.5875
-7 -8 -2 19.4816 4.5317
-7 -8 -1 20.6985 12.1515
-7 -7 -34 1.9685 -0.9648
-7 -7 -33 0.7038 1.8477
-7 -7 -32 0.4376 2.0130
-7 -7 -31 -1.6000 -1.9942
-7 -7 -30 -2.0438 0.1639
-7 -7 -29 2.6744 1.0227
-7 -7 -28 1.1158 -2.5572
-7 -7 -27 -1.6706 2.3791
-7 -7 -26 0.5335 3.3952
-7 -7 -25 -5.3020 -1.3924
-7 -7 -24 0.2074 -2.9605
-7 -7 -23 4.8064 -8.5653
-7 -7 -22 -1.7642 6.3531
-7 -7 -21 5.4375 8.1824
-7 -7 -20 -3.1653 -7.7797
-7 -7 -19 -5.8530 0.1651
-7 -7 -18 4.0096 0.5849
-7 -7 -17 2.8728 -3.4587
-7 -7 -16 2.2280 0.5434
-7 -7 -15 1.6879 6.8480
-7 -7 -14 -0.0984 2.6645
-7 -7 -13 -6.5983 -2.1746
-7 -7 -12 -2.4452 3.1463
-7 -7 -11 2.0171 -1.4479
-7 -7 -10 -5.1883 -3.5474
-7 -7 -9 0.5450 0.1690
-7 -7 -8 2.2678 -6.7499
-7 -7 -7 -5.7925 4.4570
-7 -7 -6 7.5721 1.5298
-7 -7 -5 -3.6375 -19.9350
-7 -7 -4 1.3868 2.9040
-7 -7 -3 25.3833 10.1129
-7 -7 -2 1.4020 9.5710
-7 -7 -1 -16.8133 4.4636
-7 -6 -36 0.6260 -0.4048
-7 -6 -35 0.6305 1.7466
-7 -6 -34 -2.3358 4.3086
-7 -6 -33 -2.1039 -0.7601
-7 -6 -32 -5.0499 -7.5326
-7 -6 -31 0.9950 -1.2536
-7 -6 -30 7.0319 -1.9038
-7 -6 -29 1.4348 0.8227
-7 -6 -28 0.5683 0.7316
-7 -6 -27 -3.0386 1.1123
-7 -6 -26 2.5171 1.1919
-7 -6 -25 2.8958 -3.8119
-7 -6 -24 2.5280 0.0620
-7 -6 -23 -1.4603 4.8948
-7 -6 -22 0.3569 8.5828
-7 -6 -21 -0.5588 -5.9718
-7 -6 -20 -7.1117 -2.3184
-7 -6 -19 5.6922 3.3032
-7 -6 -18 2.1810 0.2793
-7 -6 -17 -4.8840 4.9920
-7 -6 -16 -4.3722 0.1489
-7 -6 -15 -3.0758 -5.8408
-7 -6 -14 -0.4611 -1.4908
-7 -6 -13 2.8773 -1.7848
-7 -6 -12 -4.0283 -5.0316
-7 -6 -11 5.0998 0.4180
-7 -6 -10 8.7987 -5.4439
-7 -6 -9 -2.7710 5.0677
-7 -6 -8 4.6117 8.5030
-7 -6 -7 2.3216 -2.1767
-7 -6 -6 -7.9566 0.0135
-7 -6 -5 -2.6071 7.4159
-7 -6 -4 7.4340 -0.1544
-7 -6 -3 -6.6873 -2.6949
-7 -6 -2 -9.6856 1.2930
-7 -6 -1 -2.0090 -5.0898
-7 -5 -36 0.5603 -2.2549
-7 -5 -35 -2.7971 -2.1733
-7 -5 -34 2.5163 -0.2637
-7 -5 -33 0.7288 -6.8790
-7 -5 -32 -1.4743 3.1750
-7 -5 -31 9.7813 1.6171
-7 -5 -30 0.3864 -3.7203
-7 -5 -29 -0.6867 4.9767
-7 -5 -28 0.1965 1.3219
-7 -5 -27 -0.1581 3.9158
-7 -5 -26 4.0748 -0.5493
-7 -5 -25 -2.5221 1.5576
-7 -5 -24 -2.2485 4.1940
-7 -5 -23 -5.5891 2.7365
-7 -5 -22 -0.4267 -0.5220
-7 -5 -21 -3.2138 -8.6394
-7 -5 -20 -0.9331 2.3179
-7 -5 -19 6.4982 1.6040
-7 -5 -18 -6.3880 -2.6440
-7 -5 -17 -5.7786 0.3982
-7 -5 -16 6.3283 -5.7222
-7 -5 -15 1.2176 -4.6307
-7 -5 -14 2.1256 5.0275
-7 -5 -13 4.8948 -3.4406
-7 -5 -12 -2.5431 3.3011
-7 -5 -11 3.6148 5.6012
-7 -5 -10 -5.1883 -3.7437
-7 -5 -9 0.5997 2.6385
-7 -5 -8 5.7090 -4.0098
-7 -5 -7 -6.9338 5.6214
-7 -5 -6 -0.0149 5.8629
-7 -5 -5 -4.8328 -10.4055
-7 -5 -4 -2.9739 -2.4600
-7 -5 -3 10.0397 -2.2938
-7 -5 -2 0.4782 -2.4156
-7 -5 -1 1.8652 5.4909
-7 -4 -37 2.6408 -1.3310
-7 -4 -36 -0.4440 -2.7872
-7 -4 -35 1.7769 0.1010
-7 -4 -34 2.7780 -2.4651
-7 -4 -33 1.2386 4.5168
-7 -4 -32 3.4190 2.1470
-7 -4 -31 -3.6589 0.7648
-7 -4 -30 0.3413 1.8407
-7 -4 -29 -2.0268 -3.1606
-7 -4 -28 -1.1006 4.0693
-7 -4 -27 4.9089 1.3596
-7 -4 -26 -4.0523 -2.0914
-7 -4 -25 -5.4245 0.6534
-7 -4 -24 1.2832 -0.5734
-7 -4 -23 3.2957 -0.7425
-7 -4 -22 -1.5757 -1.1663
-7 -4 -21 -4.0072 0.5688
-7 -4 -20 2.3211 -0.9666
-7 -4 -19 0.9354 -4.2790
-7 -4 -18 -0.0517 2.4727
-7 -4 -17 4.7455 1.2949
-7 -4 -16 -4.1189 -2.9149
-7 -4 -15 -2.4513 3.5899
-7 -4 -14 8.6775 -1.7615
-7 -4 -13 -3.0505 -1.1838
-7 -4 -12 -5.4893 6.9474
-7 -4 -11 0.5725 -5.7823
-7 -4 -10 1.9061 -4.6770
-7 -4 -9 6.7097 1.8841
-7 -4 -8 -2.5015 4.6837
-7 -4 -7 -1.1531 3.6672
-7 -4 -6 -2.7308 -7.0883
-7 -4 -5 -0.0664 2.9921
-7 -4 -4 9.0516 2.7682
-7 -4 -3 -6.3895 -0.0379
-7 -4 -2 -8.2936 1.7649
-7 -4 -1 0.5974 -3.4830
-7 -3 -38 -0.7864 1.1227
-7 -3 -37 1.0149 1.3200
-7 -3 -36 3.0026 -5.0135
-7 -3 -35 0.7573 -3.9996
-7 -3 -34 3.0723 10.4775
-7 -3 -33 4.0192 1.1825
-7 -3 -32 -12.4757 -2.6840
-7 -3 -31 2.6905 4.4842
-7 -3 -30 6.3007 -9.2649
-7 -3 -29 -4.2629 3.1446
-7 -3 -28 2.7086 6.6489
-7 -3 -27 -3.1930 -1.4019
-7 -3 -26 -1.4857 -4.6528
-7 -3 -25 2.5837 -1.2068
-7 -3 -24 5.8055 7.4920
-7 -3 -23 -5.3201 1.6408
-7 -3 -22 -10.4270 -1.4529
-7 -3 -21 3.3993 -6.0088
-7 -3 -20 6.3166 -1.7350
-7 -3 -19 1.8965 5.4142
-7 -3 -18 -5.8157 0.7242
-7 -3 -17 -6.4150 -1.7603
-7 -3 -16 2.6977 -2.4801
-7 -3 -15 4.9479 -5.3691
-7 -3 -14 -0.1978 -1.7927
-7 -3 -13 2.3404 4.4047
-7 -3 -12 2.5007 -0.2829
-7 -3 -11 -2.8350 0.7791
-7 -3 -10 4.0549 1.3483
-7 -3 -9 0.7638 -2.4245
-7 -3 -8 -0.1998 4.0842
-7 -3 -7 2.2808 1.9506
-7 -3 -6 -3.4359 7.7085
-7 -3 -5 -4.1175 1.9749
-7 -3 -4 -12.4364 -8.9602
-7 -3 -3 1.1656 -6.1935
-7 -3 -2 9.4456 -7.4405
-7 -3 -1 5.5687 4.0718
-7 -2 -38 0.0391 3.7690
-7 -2 -37 2.0738 -4.4705
-7 -2 -36 -2.5186 -4.4162
-7 -2 -35 1.0363 7.9375
-7 -2 -34 6.4967 0.1668
-7 -2 -33 -7.3531 -5.8651
-7 -2 -32 -2.4892 7.1226
-7 -2 -31 7.9178 -1.8931
-7 -2 -30 -4.5339 -5.1126
-7 -2 -29 -1.3325 3.7962
-7 -2 -28 3.6215 -0.5864
-7 -2 -27 1.7875 1.1600
-7 -2 -26 2.4163 1.7133
-7 -2 -25 -6.4654 4.5404
-7 -2 -24 -6.1034 3.9621
-7 -2 -23 -3.6957 -10.8733
-7 -2 -22 1.7371 -7.8539
-7 -2 -21 10.8937 1.8015
-7 -2 -20 0.9134 4.8624
-7 -2 -19 -6.8250 3.0806
-7 -2 -18 -0.3853 -3.1600
-7 -2 -17 3.3203 -4.1108
-7 -2 -16 -0.1186 0.0320
-7 -2 -15 1.6796 -0.6259
-7 -2 -14 5.3549 1.5966
-7 -2 -13 5.0872 4.8889
-7 -2 -12 -8.1391 2.8749
-7 -2 -11 -5.2378 4.1524
-7 -2 -10 4.9407 -6.7878
-7 -2 -9 -0.9296 -2.1157
-7 -2 -8 2.3436 7.5547
-7 -2 -7 -3.0653 5.7630
-7 -2 -6 -10.4323 -0.0346
-7 -2 -5 -9.3772 -12.1633
-7 -2 -4 6.8062 -11.7754
-7 -2 -3 15.6461 -3.9293
-7 -2 -2 5.6231 11.6106
-7 -2 -1 0.7184 7.9750
-7 -1 -38 -0.5820 -3.7617
-7 -1 -37 -0.6663 -2.1062
-7 -1 -36 2.9654 2.0302
-7 -1 -35 4.3605 -1.1401
-7 -1 -34 -2.4280 -0.8094
-7 -1 -33 -2.1272 4.2737
-7 -1 -32 2.5448 0.2762
-7 -1 -31 1.4185 -3.6832
-7 -1 -30 -0.5702 1.5164
-7 -1 -29 2.2494 3.9344
-7 -1 -28 -3.6863 1.8376
-7 -1 -27 -2.0826 4.3101
-7 -1 -26 -1.4080 -7.9207
-7 -1 -25 -8.9929 -0.7723
-7 -1 -24 8.1004 0.4188
-7 -1 -23 3.7142 -12.1957
-7 -1 -22 0.7824 4.9813
-7 -1 -21 7.1769 8.5318
-7 -1 -20 -3.2293 3.7672
-7 -1 -19 -5.1623 0.2513
-7 -1 -18 -4.2709 -3.6469
-7 -1 -17 -2.7071 -2.3444
-7 -1 -16 3.1031 -3.7252
-7 -1 -15 7.3859 -1.5144
-7 -1 -14 6.8593 4.3894
-7 -1 -13 -6.6502 5.4387
-7 -1 -12 -10.1437 7.9574
-7 -1 -11 1.9695 -8.0694
-7 -1 -10 -2.9158 -11.0468
-7 -1 -9 5.7092 5.2368
-7 -1 -8 4.4663 0.5908
-7 -1 -7 -8.3150 3.3152
-7 -1 -6 -0.8227 -2.0452
-7 -1 -5 2.7626 -10.9717
-7 -1 -4 5.6328 0.8412
-7 -1 -3 7.6690 10.5155
-7 -1 -2 -3.0819 3.3772
-7 -1 -1 -12.3107 -2.8709
-6 -16 -3 5.4383 -1.8532
-6 -16 -2 -0.4813 -1.3937
-6 -16 -1 -2.1456 2.7290
-6 -15 -14 -1.2858 -3.0753
-6 -15 -13 -2.6729 1.6999
-6 -15 -12 2.8833 -0.7429
-6 -15 -11 -0.7736 -4.7355
-6 -15 -10 3.9824 1.6652
-6 -15 -9 2.2643 -1.4046
-6 -15 -8 -4.6405 8.4703
-6 -15 -7 8.5443 1.1813
-6 -15 -6 -8.2328 -11.5093
-6 -15 -5 -5.1286 10.1376
-6 -15 -4 15.5518 -0.8842
-6 -15 -3 -4.3090 0.6338
-6 -15 -2 -5.1352 10.2007
-6 -15 -1 -10.9709 -7.7742
-6 -14 -19 0.2564 1.7025
-6 -14 -18 0.8884 3.6427
-6 -14 -17 -1.6213 -3.3459
-6 -14 -16 -0.5218 1.0692
-6 -14 -15 4.5699 -0.9039
-6 -14 -14 -4.4457 0.6134
-6 -14 -13 3.1041 5.9023
-6 -14 -12 2.4053 -6.0287
-6 -14 -11 -5.4890 1.3530
-6 -14 -10 3.2508 3.9637
-6 -14 -9 -4.3373 4.9987
-6 -14 -8 -0.2754 2.2053
-6 -14 -7 -6.5291 -18.7996
-6 -14 -6 -5.4684 1.1601
-6 -14 -5 19.3206 6.2109
-6 -14 -4 0.9307 -2.7699
-6 -14 -3 -8.0682 5.7776
-6 -14 -2 -3.5490 -4.8079
-6 -14 -1 -0.2294 -1.9242
-6 -13 -23 0.5306 0.1191
-6 -13 -22 0.9194 -2.6390
-6 -13 -21 -0.3309 -0.9820
-6 -13 -20 2.0655 1.0382
-6 -13 -19 -0.2761 1.4295
-6 -13 -18 0.7606 0.6817
-6 -13 -17 0.9319 -1.9153
-6 -13 -16 0.2152 2.0302
-6 -13 -15 -2.6380 1.3850
-6 -13 -14 -0.7288 4.6178
-6 -13 -13 4.3383 -4.1229
-6 -13 -12 -11.2321 -2.9110
-6 -13 -11 -0.0140 5.7061
-6 -13 -10 4.3697 -9.8051
-6 -13 -9 -3.8113 -2.7342
-6 -13 -8 7.3366 -3.3123
-6 -13 -7 8.1575 -2.2579
-6 -13 -6 6.5808 10.2432
-6 -13 -5 -3.7463 12.6114
-6 -13 -4 -5.4417 1.0433
-6 -13 -3 -8.4041 -6.3568
-6 -13 -2 0.6946 4.4244
-6 -13 -1 1.3543 -3.2311
-6 -12 -26 -1.1489 -0.4486
-6 -12 -25 1.1403 -0.8869
-6 -12 -24 3.1111 -1.7321
-6 -12 -23 1.6574 1.0404
-6 -12 -22 -0.7968 2.7641
-6 -12 -21 -1.9254 0.9510
-6 -12 -20 -0.7745 -0.2493
-6 -12 -19 1.2598 0.4696
-6 -12 -18 0.3336 -2.8631
-6 -12 -17 -3.5131 0.8603
-6 -12 -16 2.4973 3.9438
-6 -12 -15 -2.1564 -2.8627
-6 -12 -14 -3.5061 -1.4135
-6 -12 -13 1.0970 -6.2311
-6 -12 -12 2.6641 -1.5398
-6 -12 -11 11.5370 -2.8582
-6 -12 -10 1.8646 4.2116
-6 -12 -9 2.7662 18.3109
-6 -12 -8 -2.3514 0.8330
-6 -12 -7 -14.2802 -4.3423
-6 -12 -6 -6.0291 6.8559
-6 -12 -5 4.7045 -1.3125
-6 -12 -4 -8.7547 -17.7644
-6 -12 -3 -3.7352 2.5182
-6 -12 -2 17.3299 1.2332
-6 -12 -1 -5.9991 -5.4711
-6 -11 -28 -0.3325 0.0750
-6 -11 -27 -0.1263 0.9472
-6 -11 -26 2.4212 1.4858
-6 -11 -25 -1.3385 -2.4950
-6 -11 -24 -4.1724 1.2369
-6 -11 -23 2.9910 0.7325
-6 -11 -22 1.0500 -3.8714
-6 -11 -21 -1.0931 1.6361
-6 -11 -20 3.3152 3.2442
-6 -11 -19 -2.7244 -1.4489
-6 -11 -18 -7.5445 0.8825
-6 -11 -17 3.9498 -1.5507
-6 -11 -16 4.4044 -10.2869
-6 -11 -15 -2.1387 0.9609
-6 -11 -14 9.4898 8.2950
-6 -11 -13 5.1392 -0.7042
-6 -11 -12 -6.8697 5.9564
-6 -11 -11 -2.2924 7.5647
-6 -11 -10 -5.7154 0.4126
-6 -11 -9 -5.9547 -5.4749
-6 -11 -8 -1.3494 -10.5306
-6 -11 -7 4.0222 7.4455
-6 -11 -6 6.4253 6.1389
-6 -11 -5 -19.3820 -17.3634
-6 -11 -4 -6.1205 -3.5093
-6 -11 -3 34.3778 -3.3402
-6 -11 -2 3.9758 -1.9009
-6 -11 -1 -10.9045 12.4330
-6 -10 -31 2.3838 -1.6761
-6 -10 -30 -0.7630 1.5253
-6 -10 -29 2.3255 3.2987
-6 -10 -28 -1.8654 -2.1139
-6 -10 -27 -3.0293 4.3802
-6 -10 -26 -0.2640 -2.6120
-6 -10 -25 -5.5558 -4.8370
-6 -10 -24 4.9357 -2.4730
-6 -10 -23 5.6803 -1.7630
-6 -10 -22 2.8420 4.8014
-6 -10 -21 -1.8977 2.3980
-6 -10 -20 -3.5666 2.3543
-6 -10 -19 -0.8014 -2.3078
-6 -10 -18 1.2219 -2.4210
-6 -10 -17 4.3950 -0.9133
-6 -10 -16 -0.9740 4.6391
-6 -10 -15 -2.5535 5.3766
-6 -10 -14 -2.7048 -4.0731
-6 -10 -13 -1.6041 -4.5428
-6 -10 -12 4.8790 2.9451
-6 -10 -11 1.7878 -0.1637
-6 -10 -10 -8.3755 3.5207
-6 -10 -9 3.0375 0.2698
-6 -10 -8 -2.6216 -5.2196
-6 -10 -7 -0.7965 4.7370
-6 -10 -6 -3.0851 -14.8272
-6 -10 -5 -3.8459 -1.0784
-6 -10 -4 29.9253 5.9777
-6 -10 -3 0.7068 -0.1227
-6 -10 -2 -17.9130 17.9973
-6 -10 -1 -3.6355 -2.0559
-6 -9 -32 1.2233 0.6165
-6 -9 -31 1.3587 2.6041
-6 -9 -30 -0.6016 1.9442
-6 -9 -29 -2.0967 -2.3441
-6 -9 -28 -4.3401 0.4113
-6 -9 -27 3.0085 0.4151
-6 -9 -26 0.1513 -5.7048
-6 -9 -25 -0.0204 -2.2153
-6 -9 -24 4.3694 -0.7633
-6 -9 -23 7.1589 5.2040
-6 -9 -22 2.0258 3.3793
-6 -9 -21 -6.6393 6.8221
-6 -9 -20 -1.5418 1.9215
-6 -9 -19 -6.7374 -1.5264
-6 -9 -18 -2.7855 -1.0566
-6 -9 -17 -2.1554 -6.8461
-6 -9 -16 3.8889 -1.9498
-6 -9 -15 3.7586 -4.4116
-6 -9 -14 -0.6218 5.5676
-6 -9 -13 7.4676 3.4708
-6 -9 -12 -5.3987 -2.9014
-6 -9 -11 -7.9495 6.9956
-6 -9 -10 6.7767 -2.7517
-6 -9 -9 -3.5617 -9.0108
-6 -9 -8 -2.4392 10.0189
-6 -9 -7 3.5306 -5.0968
-6 -9 -6 -10.3498 -5.2203
-6 -9 -5 11.2777 0.8549
-6 -9 -4 3.4356 -7.6398
-6 -9 -3 -3.7404 9.5309
-6 -9 -2 2.9140 -2.2663
-6 -9 -1 -1.7371 -2.6612
-6 -8 -34 2.6099 -0.6883
-6 -8 -33 0.6367 1.7170
-6 -8 -32 1.9750 3.3448
-6 -8 -31 -2.4846 -0.2156
-6 -8 -30 -6.4990 0.1813
-6 -8 -29 -0.3066 -3.2159
-6 -8 -28 5.5550 -6.0128
-6 -8 -27 5.6258 1.1507
-6 -8 -26 3.1957 6.2859
-6 -8 -25 -3.2470 3.6680
-6 -8 -24 -3.7439 5.2301
-6 -8 -23 -1.9569 -0.4075
-6 -8 -22 -6.1328 -3.3298
-6 -8 -21 1.1790 -4.0346
-6 -8 -20 -0.3482 -1.5825
-6 -8 -19 1.4003 5.1913
-6 -8 -18 -0.6628 -6.8989
-6 -8 -17 -4.2422 -0.7431
-6 -8 -16 7.6531 0.5279
-6 -8 -15 -1.9712 -4.3155
-6 -8 -14 0.8601 4.7517
-6 -8 -13 5.4536 -2.4908
-6 -8 -12 -5.2466 2.9110
-6 -8 -11 2.8091 4.4044
-6 -8 -10 -4.2041 -7.1596
-6 -8 -9 -5.8088 2.8064
-6 -8 -8 9.3368 -7.4871
-6 -8 -7 1.0807 -6.3337
-6 -8 -6 8.5383 9.8003
-6 -8 -5 1.1832 3.9160
-6 -8 -4 -3.3627 6.8746
-6 -8 -3 -1.1307 -6.8471
-6 -8 -2 -5.0570 3.7361
-6 -8 -1 10.8266 6.4184
-6 -7 -35 -0.0176 3.7504
-6 -7 -34 -0.2777 0.4064
-6 -7 -33 -0.7246 -1.0208
-6 -7 -32 -1.3836 1.9699
-6 -7 -31 -2.4760 -0.6095
-6 -7 -30 -2.6175 -4.0814
-6 -7 -29 6.7831 -2.7754
-6 -7 -28 4.4796 -0.2076
-6 -7 -27 -1.6953 10.6869
-6 -7 -26 -1.4816 2.1960
-6 -7 -25 -9.6959 -4.6618
-6 -7 -24 -1.1761 -2.9598
-6 -7 -23 5.4160 -6.7937
-6 -7 -22 6.6123 0.3288
-6 -7 -21 3.1114 5.9975
-6 -7 -20 -4.4354 9.2048
-6 -7 -19 -6.5158 -0.5206
-6 -7 -18 -8.3085 -8.8734
-6 -7 -17 2.6728 -6.0050
-6 -7 -16 10.6630 -3.8874
-6 -7 -15 3.7193 2.9133
-6 -7 -14 -0.5891 6.5817
-6 -7 -13 -1.1277 -0.3884
-6 -7 -12 -1.0807 0.2946
-6 -7 -11 2.3245 1.4718
-6 -7 -10 -1.4078 -1.8040
-6 -7 -9 1.5819 1.7032
-6 -7 -8 4.3066 4.0028
-6 -7 -7 -6.6929 6.2903
-6 -7 -6 -10.3177 2.9010
-6 -7 -5 -0.3519 -10.5817
-6 -7 -4 -0.1833 -11.9184
-6 -7 -3 2.9776 6.7064
-6 -7 -2 8.5426 2.6245
-6 -7 -1 -5.2651 -3.9556
-6 -6 -36 -2.0522 0.6086
-6 -6 -35 -2.5296 0.4384
-6 -6 -34 1.1126 -1.8659
-6 -6 -33 -0.3635 -0.4207
-6 -6 -32 1.0447 0.6305
-6 -6 -31 -0.6951 -3.5990
-6 -6 -30 0.5993 1.0229
-6 -6 -29 3.2780 -0.7148
-6 -6 -28 -1.2312 1.2762
-6 -6 -27 4.8278 3.0230
-6 -6 -26 0.1757 -1.1036
-6 -6 -25 -5.2171 4.8889
-6 -6 -24 -0.0663 1.9655
-6 -6 -23 -1.7319 -2.0628
-6 -6 -22 -2.5615 1.5654
-6 -6 -21 -1.6504 -1.1276
-6 -6 -20 -5.2986 -4.9617
-6 -6 -19 -0.1755 -4.1338
-6 -6 -18 6.6938 -6.4051
-6 -6 -17 5.5362 1.8011
-6 -6 -16 6.3705 4.9962
-6 -6 -15 -2.1914 0.6570
-6 -6 -14 -2.3601 6.8975
-6 -6 -13 -0.3186 3.2075
-6 -6 -12 -7.3161 -0.5731
-6 -6 -11 -1.0032 -5.2956
-6 -6 -10 -0.8595 -6.2427
-6 -6 -9 2.7657 5.7244
-6 -6 -8 3.8440 -3.9995
-6 -6 -7 -6.8679 -2.2731
-6 -6 -6 7.3365 1.8333
-6 -6 -5 2.7238 -4.5770
-6 -6 -4 0.3913 8.2277
-6 -6 -3 2.6869 -3.4607
-6 -6 -2 -6.0219 1.7135
-6 -6 -1 10.2656 7.2669
-6 -5 -37 -2.0723 -2.6088
-6 -5 -36 -5.9820 2.1437
-6 -5 -35 5.7770 -1.2702
-6 -5 -34 -0.5185 -6.8252
-6 -5 -33 1.0342 2.9642
-6 -5 -32 4.5227 -0.4583
-6 -5 -31 0.4378 3.2978
-6 -5 -30 0.6026 1.6571
-6 -5 -29 -2.0500 0.9187
-6 -5 -28 1.7468 1.2874
-6 -5 -27 -1.3938 4.0925
-6 -5 -26 -3.2974 2.4691
-6 -5 -25 -8.6990 -3.1071
-6 -5 -24 -0.5701 -3.7279
-6 -5 -23 1.5435 -7.2063
-6 -5 -22 2.8871 0.0377
-6 -5 -21 5.0855 -4.6261
-6 -5 -20 1.7991 3.3467
-6 -5 -19 6.8457 6.3090
-6 -5 -18 -6.2636 2.8563
-6 -5 -17 -4.1697 1.9385
-6 -5 -16 0.3055 -6.2270
-6 -5 -15 -0.0914 3.7689
-6 -5 -14 -0.1493 0.1354
-6 -5 -13 -7.0889 -5.6051
-6 -5 -12 6.2957 -1.1923
-6 -5 -11 5.5348 -3.1267
-6 -5 -10 -5.2257 6.0468
-6 -5 -9 6.9933 -3.2018
-6 -5 -8 1.3176 -6.5798
-6 -5 -7 4.1416 17.3637
-6 -5 -6 1.9341 6.7828
-6 -5 -5 -16.1409 -0.0627
-6 -5 -4 -7.3305 -5.9763
-6 -5 -3 -2.1710 -9.8225
-6 -5 -2 10.2888 1.7146
-6 -5 -1 7.1142 -0.0247
-6 -4 -38 0.2226 -3.0293
-6 -4 -37 -5.8900 -1.5182
-6 -4 -36 7.1672 1.8256
-6 -4 -35 3.7526 -6.9850
-6 -4 -34 -2.4208 5.2385
-6 -4 -33 4.3242 3.3634
-6 -4 -32 -0.8448 4.1925
-6 -4 -31 1.1693 1.2436
-6 -4 -30 -8.4396 -3.3843
-6 -4 -29 -2.2430 3.3372
-6 -4 -28 2.4267 0.0247
-6 -4 -27 0.4997 -1.5137
-6 -4 -26 -6.0522 -7.9526
-6 -4 -25 -0.2639 2.1028
-6 -4 -24 11.8441 -3.7290
-6 -4 -23 -3.1035 1.7512
-6 -4 -22 3.9737 8.7074
-6 -4 -21 -0.7752 -1.9241
-6 -4 -20 -7.4799 4.1214
-6 -4 -19 -6.0475 -2.5169
-6 -4 -18 -0.6886 -5.2084
-6 -4 -17 7.3921 -6.8454
-6 -4 -16 0.4705 1.5780
-6 -4 -15 3.8708 2.2149
-6 -4 -14 -0.5753 -2.8517
-6 -4 -13 1.2216 7.2907
-6 -4 -12 0.9258 -0.3425
-6 -4 -11 -4.7099 -2.6904
-6 -4 -10 6.9262 -2.4318
-6 -4 -9 3.0287 1.4987
-6 -4 -8 -0.3138 15.5729
-6 -4 -7 -5.4915 3.7585
-6 -4 -6 -16.4703 -6.2753
-6 -4 -5 -1.7618 -11.1061
-6 -4 -4 7.2460 -9.0727
-6 -4 -3 9.6632 4.9400
-6 -4 -2 1.5426 1.3452
-6 -4 -1 -5.4178 1.2870
-6 -3 -38 -2.5814 -3.7233
-6 -3 -37 1.3671 0.7329
-6 -3 -36 6.4718 -0.9239
-6 -3 -35 0.8514 0.2435
-6 -3 -34 -3.9354 4.8751
-6 -3 -33 -1.5278 5.4781
-6 -3 -32 1.2651 -5.5693
-6 -3 -31 -4.4447 -7.4344
-6 -3 -30 1.2215 3.7643
-6 -3 -29 6.7817 5.1363
-6 -3 -28 -0.3663 -1.2896
-6 -3 -27 -7.9325 -3.6722
-6 -3 -26 0.6246 1.4284
-6 -3 -25 8.6012 0.1579
-6 -3 -24 -1.9539 0.6793
-6 -3 -23 -5.1463 5.7900
-6 -3 -22 0.8798 -1.5325
-6 -3 -21 -5.0306 -5.9131
-6 -3 -20 -2.3509 0.5387
-6 -3 -19 6.8087 -2.7551
-6 -3 -18 3.0860 -4.2531
-6 -3 -17 -1.6878 1.3648
-6 -3 -16 4.9055 4.4811
-6 -3 -15 5.2141 1.8378
-6 -3 -14 -5.9844 5.8812
-6 -3 -13 -6.2852 -0.4852
-6 -3 -12 -2.4085 -5.1684
-6 -3 -11 8.4268 0.3478
-6 -3 -10 -0.5595 -0.3574
-6 -3 -9 -5.8575 7.0978
-6 -3 -8 1.0642 -2.0984
-6 -3 -7 -6.7949 -3.6807
-6 -3 -6 1.5473 -1.7853
-6 -3 -5 2.9615 -7.0062
-6 -3 -4 1.9610 4.1725
-6 -3 -3 2.9620 -2.1487
-6 -3 -2 -3.8068 -2.4028
-6 -3 -1 9.9917 6.0937
-6 -2 -39 0.4259 -2.9273
-6 -2 -38 2.5018 0.0837
-6 -2 -37 4.7779 -0.0100
-6 -2 -36 1.8182 -0.4124
-6 -2 -35 -3.3795 2.8814
-6 -2 -34 -0.1487 5.1089
-6 -2 -33 2.9814 -5.1047
-6 -2 -32 -0.7410 -0.1542
-6 -2 -31 3.9171 4.6713
-6 -2 -30 -5.7975 3.9238
-6 -2 -29 -1.5268 2.1702
-6 -2 -28 -2.6993 -8.2168
-6 -2 -27 0.4877 4.6096
-6 -2 -26 3.4718 -0.3938
-6 -2 -25 -8.8351 0.2773
-6 -2 -24 -0.0768 -3.8448
-6 -2 -23 0.2645 -5.2966
-6 -2 -22 7.0890 1.9769
-6 -2 -21 -0.3272 -1.0976
-6 -2 -20 -2.0972 4.2280
-6 -2 -19 2.4240 -5.6197
-6 -2 -18 -1.2832 -1.2506
-6 -2 -17 6.4508 7.8473
-6 -2 -16 1.6343 3.3374
-6 -2 -15 -8.6215 -0.9315
-6 -2 -14 -5.9542 -3.5792
-6 -2 -13 0.7366 -1.3779
-6 -2 -12 6.9367 1.0399
-6 -2 -11 1.5829 -6.9363
-6 -2 -10 -5.0706 1.6807
-6 -2 -9 7.4623 5.6266
-6 -2 -8 -1.0044 -1.1723
-6 -2 -7 -5.6493 4.1455
-6 -2 -6 1.8513 -6.1558
-6 -2 -5 -0.4850 -3.4738
-6 -2 -4 5.7429 6.7403
-6 -2 -3 -0.4812 -1.6723
-6 -2 -2 -6.1829 -0.0231
-6 -2 -1 6.7464 2.8019
-6 -1 -39 3.3631 2.1043
-6 -1 -38 0.9048 0.2688
-6 -1 -37 -1.9969 1.2758
-6 -1 -36 0.5901 1.0636
-6 -1 -35 0.1203 1.1262
-6 -1 -34 -0.6655 0.5946
-6 -1 -33 -1.5146 0.3123
-6 -1 -32 0.6734 1.7505
-6 -1 -31 -2.4275 -0.8232
-6 -1 -30 -2.9425 0.5925
-6 -1 -29 1.7428 -1.3551
-6 -1 -28 -2.2853 1.9497
-6 -1 -27 -3.9523 -1.0199
-6 -1 -26 -6.2320 -8.7177
-6 -1 -25 6.1052 -6.4502
-6 -1 -24 10.8067 -3.7830
-6 -1 -23 7.0423 7.3167
-6 -1 -22 1.4067 4.8384
-6 -1 -21 -7.8355 8.3693
-6 -1 -20 1.6359 1.7022
-6 -1 -19 -4.7178 -8.6988
-6 -1 -18 -3.4923 5.8839
-6 -1 -17 2.9398 1.9938
-6 -1 -16 -3.7960 -7.6143
-6 -1 -15 -1.7470 -5.2267
-6 -1 -14 4.6541 5.0702
-6 -1 -13 4.9470 1.7761
-6 -1 -12 -5.3646 -7.3692
-6 -1 -11 0.8745 0.6071
-6 -1 -10 11.2559 6.0010
-6 -1 -9 -1.3568 5.3483
-6 -1 -8 -11.8009 2.7818
-6 -1 -7 -4.0220 -4.5491
-6 -1 -6 3.6857 -6.5329
-6 -1 -5 3.4983 1.3371
-6 -1 -4 1.0871 1.5502
-6 -1 -3 -3.2564 -2.4333
-6 -1 -2 2.0433 2.6685
-6 -1 -1 5.8526 1.7248
-6 0 -39 0.7060 -0.6180
-6 0 -38 -4.4591 1.3255
-6 0 -37 2.4202 -0.6152
-6 0 -36 0.2415 -3.3780
-6 0 -35 -2.2299 2.8357
-6 0 -34 2.0500 0.6262
-6 0 -33 -0.2083 -1.3301
-6 0 -32 -0.4763 4.3153
-6 0 -31 -1.9128 -2.2627
-6 0 -30 -7.1956 -1.7315
-6 0 -29 2.3053 -0.0526
-6 0 -28 0.3351 -8.8143
-6 0 -27 1.0204 -4.8300
-6 0 -26 11.7123 -0.8547
-6 0 -25 8.3714 6.2979
-6 0 -24 0.9530 10.1085
-6 0 -23 -6.4127 5.3057
-6 0 -22 -9.5331 6.6390
-6 0 -21 -1.7385 0.3251
-6 0 -20 -5.7419 -15.3882
-6 0 -19 -7.6256 -2.2518
-6 0 -18 9.6966 3.2000
-6 0 -17 5.3398 -8.8926
-6 0 -16 -0.2069 -3.6178
-6 0 -15 4.2518 8.4439
-6 0 -14 4.4709 6.5474
-6 0 -13 -8.4851 -6.6579
-6 0 -12 -1.6707 1.4483
-6 0 -11 13.8222 3.5143
-6 0 -10 -5.1615 5.1846
-6 0 -9 -13.2503 1.5467
-6 0 -8 -5.3660 -9.1145
-6 0 -7 9.7655 -3.1112
-6 0 -6 8.0350 -2.4969
-6 0 -5 -4.9250 3.8049
-6 0 -4 1.1706 4.6197
-6 0 -3 0.2221 -1.9841
-6 0 -2 -1.9079 0.4131
-6 0 -1 1.6641 0.4905
-5 -16 -7 -1.5039 0.9962
-5 -16 -6 -2.8765 5.6380
-5 -16 -5 3.9176 -0.0102
-5 -16 -4 -3.2745 -6.1409
-5 -16 -3 -6.7090 8.0914
-5 -16 -2 3.2020 -2.2821
-5 -16 -1 -8.0561 -9.3426
-5 -15 -15 -0.6304 -0.3585
-5 -15 -14 -0.9722 1.2563
-5 -15 -13 -0.3363 -0.4007
-5 -15 -12 -2.6766 -0.1682
-5 -15 -11 1.1119 0.2064
-5 -15 -10 0.1805 0.7678
-5 -15 -9 -0.3436 -0.9721
-5 -15 -8 -2.5796 -6.7824
-5 -15 -7 0.2905 3.3178
-5 -15 -6 7.7835 4.7465
-5 -15 -5 -2.9938 -3.9990
-5 -15 -4 -5.4698 -0.2092
-5 -15 -3 3.4892 -1.1113
-5 -15 -2 1.7565 -0.5414
-5 -15 -1 2.9561 2.7536
-5 -14 -20 0.1932 0.6650
-5 -14 -19 -0.9531 -0.5563
-5 -14 -18 0.4231 -0.2591
-5 -14 -17 0.2014 0.9679
-5 -14 -16 0.4441 0.3427
-5 -14 -15 -0.2047 -0.2782
-5 -14 -14 0.2437 2.4329
-5 -14 -13 -2.0059 -0.5495
-5 -14 -12 -1.9014 -0.9942
-5 -14 -11 0.5720 -1.1786
-5 -14 -10 -1.3207 0.2448
-5 -14 -9 2.6822 -5.4275
-5 -14 -8 4.6717 -0.9072
-5 -14 -7 5.5971 8.2908
-5 -14 -6 -10.0085 6.3031
-5 -14 -5 -2.0608 0.5936
-5 -14 -4 2.5258 -14.4484
-5 -14 -3 -5.4541 10.1333
-5 -14 -2 6.3500 5.6747
-5 -14 -1 -13.7670 -12.3523
-5 -13 -24 4.3934 -1.1734
-5 -13 -23 -1.7211 3.9278
-5 -13 -22 -0.7878 5.3676
-5 -13 -21 -2.6488 -1.9901
-5 -13 -20 -3.5238 -0.8658
-5 -13 -19 0.5913 -1.1824
-5 -13 -18 -0.9423 -4.1461
-5 -13 -17 -0.0899 0.7308
-5 -13 -16 4.3146 -0.5258
-5 -13 -15 -1.0940 -0.8769
-5 -13 -14 2.7144 2.7320
-5 -13 -13 1.2635 -2.3822
-5 -13 -12 -5.9161 3.1194
-5 -13 -11 0.5263 4.1823
-5 -13 -10 5.0885 -7.2483
-5 -13 -9 -0.9421 -4.6822
-5 -13 -8 3.0654 14.1217
-5 -13 -7 -2.7285 6.1404
-5 -13 -6 -19.8016 -2.9104
-5 -13 -5 0.9426 -15.1810
-5 -13 -4 9.4624 -15.7963
-5 -13 -3 11.4351 10.2387
-5 -13 -2 3.5332 5.9129
-5 -13 -1 -6.3444 1.5676
-5 -12 -27 0.6565 -3.4605
-5 -12 -26 -2.1948 1.2298
-5 -12 -25 4.0114 3.1950
-5 -12 -24 -0.7873 0.4345
-5 -12 -23 -4.8840 1.2895
-5 -12 -22 -3.5333 -3.2931
-5 -12 -21 1.7486 -1.3112
-5 -12 -20 1.9667 -2.7279
-5 -12 -19 -4.4839 -0.9883
-5 -12 -18 3.7728 -2.5834
-5 -12 -17 5.2134 -6.5734
-5 -12 -16 2.5631 3.2768
-5 -12 -15 9.9447 7.5029
-5 -12 -14 1.8327 2.5003
-5 -12 -13 -14.3593 11.9764
-5 -12 -12 -4.6402 3.9139
-5 -12 -11 -2.4326 -19.7620
-5 -12 -10 -1.2763 -5.1451
-5 -12 -9 12.9669 14.3609
-5 -12 -8 2.6769 3.7305
-5 -12 -7 -26.6983 -6.5297
-5 -12 -6 -5.6362 -4.7245
-5 -12 -5 27.7440 -20.7278
-5 -12 -4 9.5209 1.5423
-5 -12 -3 0.9868 27.9305
-5 -12 -2 -7.0456 3.0450
-5 -12 -1 -13.0825 -7.7711
-5 -11 -29 2.0638 -3.5447
-5 -11 -28 -2.8123 -2.5778
-5 -11 -27 -0.1902 1.6370
-5 -11 -26 4.0241 -0.4141
-5 -11 -25 1.7884 -0.5164
-5 -11 -24 -3.4302 0.8068
-5 -11 -23 -3.1088 -0.3976
-5 -11 -22 2.9804 -2.9038
-5 -11 -21 3.8760 -3.1167
-5 -11 -20 0.6209 0.7798
-5 -11 -19 3.9500 1.4960
-5 -11 -18 3.6385 1.5698
-5 -11 -17 0.5154 6.3609
-5 -11 -16 -1.2012 3.2891
-5 -11 -15 -3.5267 2.6336
-5 -11 -14 -3.4518 6.5745
-5 -11 -13 -6.8495 -1.7317
-5 -11 -12 -10.2951 -11.8245
-5 -11 -11 2.8631 -4.3230
-5 -11 -10 13.7747 1.6317
-5 -11 -9 0.0265 0.1503
-5 -11 -8 -11.1434 -1.9697
-5 -11 -7 -1.8851 1.4079
-5 -11 -6 14.7480 -5.3295
-5 -11 -5 1.0454 -8.4741
-5 -11 -4 -0.3251 13.0208
-5 -11 -3 7.3084 4.5599
-5 -11 -2 -7.3421 -0.6359
-5 -11 -1 -1.3654 2.5230
-5 -10 -31 0.9416 0.3153
-5 -10 -30 4.0332 -2.8603
-5 -10 -29 -3.1475 0.2777
-5 -10 -28 2.2103 4.6061
-5 -10 -27 3.0503 -2.9523
-5 -10 -26 -4.2409 -0.2003
-5 -10 -25 -1.3664 -0.4377
-5 -10 -24 3.0145 -2.4819
-5 -10 -23 8.5173 0.2693
-5 -10 -22 2.5248 3.0554
-5 -10 -21 -3.5683 8.7453
-5 -10 -20 -3.5827 4.2788
-5 -10 -19 -5.3997 0.6619
-5 -10 -18 -1.4101 -2.8942
-5 -10 -17 -4.1329 -6.3967
-5 -10 -16 -2.3102 2.8310
-5 -10 -15 4.9862 1.8707
-5 -10 -14 -3.8846 -6.2876
-5 -10 -13 -8.9143 -5.3849
-5 -10 -12 5.7343 -2.0026
-5 -10 -11 15.0848 -6.3140
-5 -10 -10 -1.1975 0.4034
-5 -10 -9 0.3988 14.9954
-5 -10 -8 2.8979 -0.2233
-5 -10 -7 -12.5829 -3.6578
-5 -10 -6 1.0048 -5.1316
-5 -10 -5 10.5014 -8.2230
-5 -10 -4 12.4886 10.7345
-5 -10 -3 -1.4416 12.0816
-5 -10 -2 -13.9537 6.6283
-5 -10 -1 -6.8281 -5.4966
-5 -9 -33 1.1830 -1.1092
-5 -9 -32 1.2803 1.8026
-5 -9 -31 2.0020 2.1123
-5 -9 -30 -2.0782 -0.7928
-5 -9 -29 0.5886 2.3057
-5 -9 -28 3.0860 0.0814
-5 -9 -27 -4.4171 1.3488
-5 -9 -26 -2.7030 -0.0942
-5 -9 -25 1.2365 -2.0821
-5 -9 -24 5.2873 1.8440
-5 -9 -23 -0.6218 0.7522
-5 -9 -22 -7.0889 2.5857
-5 -9 -21 -1.7371 2.2936
-5 -9 -20 1.6807 -2.1269
-5 -9 -19 -3.4214 -4.8518
-5 -9 -18 -6.2717 -1.0634
-5 -9 -17 1.9473 -1.4573
-5 -9 -16 5.2080 -9.5058
-5 -9 -15 1.1947 -4.1883
-5 -9 -14 8.7069 5.0583
-5 -9 -13 6.5811 0.7409
-5 -9 -12 -0.7703 7.1780
-5 -9 -11 0.8316 3.6675
-5 -9 -10 -8.1671 4.5758
-5 -9 -9 3.1959 3.6808
-5 -9 -8 -6.2473 -12.9240
-5 -9 -7 -6.6945 5.1538
-5 -9 -6 18.8028 -0.6343
-5 -9 -5 1.0063 -0.9946
-5 -9 -4 -11.1338 19.4937
-5 -9 -3 -9.9644 3.4030
-5 -9 -2 -11.9486 -21.5081
-5 -9 -1 -2.7854 -9.7084
-5 -8 -35 1.1523 0.1614
-5 -8 -34 2.6739 0.4748
-5 -8 -33 -1.5276 2.3730
-5 -8 -32 -1.9533 5.2844
-5 -8 -31 0.5849 -4.6949
-5 -8 -30 -4.5236 -1.8335
-5 -8 -29 2.7671 5.3241
-5 -8 -28 -0.0334 -1.5467
-5 -8 -27 -4.7898 -2.1079
-5 -8 -26 -1.8097 -3.2089
-5 -8 -25 4.6529 -2.0834
-5 -8 -24 5.3610 -1.4719
-5 -8 -23 0.3554 6.4958
-5 -8 -22 -0.4027 3.9468
-5 -8 -21 -6.0681 -0.6123
-5 -8 -20 -3.9875 -1.4957
-5 -8 -19 -2.3751 -4.8898
-5 -8 -18 3.9999 -4.8640
-5 -8 -17 7.6421 -3.6493
-5 -8 -16 2.9624 2.1939
-5 -8 -15 -1.2737 6.4975
-5 -8 -14 4.8437 3.3967
-5 -8 -13 0.9670 -2.1614
-5 -8 -12 -4.6668 7.3904
-5 -8 -11 -2.0632 4.1797
-5 -8 -10 -4.4909 0.8258
-5 -8 -9 -2.9816 -3.0668
-5 -8 -8 -10.1799 -4.1306
-5 -8 -7 2.7010 -0.4615
-5 -8 -6 8.0603 -11.2509
-5 -8 -5 -8.6418 1.3312
-5 -8 -4 1.7492 6.8335
-5 -8 -3 7.2973 -21.7115
-5 -8 -2 0.0956 -4.0366
-5 -8 -1 26.9647 20.4026
-5 -7 -36 -1.2899 -0.7622
-5 -7 -35 1.1113 1.8763
-5 -7 -34 2.9888 1.0727
-5 -7 -33 -3.1168 1.1390
-5 -7 -32 -2.9924 1.5309
-5 -7 -31 -3.6437 -3.6282
-5 -7 -30 -0.1671 -3.3651
-5 -7 -29 6.7881 -2.2757
-5 -7 -28 5.3350 2.3306
-5 -7 -27 -3.4425 3.2074
-5 -7 -26 -4.6726 3.4178
-5 -7 -25 2.8405 -1.6386
-5 -7 -24 -2.1933 0.9700
-5 -7 -23 -1.2726 1.1314
-5 -7 -22 -3.6397 -7.6577
-5 -7 -21 -0.3089 0.3124
-5 -7 -20 5.6121 1.4809
-5 -7 -19 0.8733 -1.9641
-5 -7 -18 -1.1143 -2.8738
-5 -7 -17 2.0876 1.4743
-5 -7 -16 5.9953 0.5816
-5 -7 -15 -0.8371 5.3739
-5 -7 -14 1.1561 8.7430
-5 -7 -13 -6.9820 -3.8803
-5 -7 -12 -11.0042 0.0785
-5 -7 -11 3.4922 -1.4694
-5 -7 -10 1.9453 -8.1122
-5 -7 -9 -2.9137 -3.7410
-5 -7 -8 1.1602 1.3538
-5 -7 -7 8.6554 -2.4429
-5 -7 -6 2.9231 -5.8202
-5 -7 -5 4.0423 7.4933
-5 -7 -4 8.6715 4.7179
-5 -7 -3 -7.0493 10.4819
-5 -7 -2 -0.8789 13.3117
-5 -7 -1 -14.7435 -11.6531
-5 -6 -37 0.0485 -1.2158
-5 -6 -36 1.0594 0.7453
-5 -6 -35 2.8550 -0.8525
-5 -6 -34 -0.6892 0.0555
-5 -6 -33 -1.2215 4.0829
-5 -6 -32 -1.3034 0.8954
-5 -6 -31 0.7243 -5.2297
-5 -6 -30 0.4299 -1.3602
-5 -6 -29 3.2483 8.2913
-5 -6 -28 -2.5977 0.3109
-5 -6 -27 -7.2478 -2.1719
-5 -6 -26 2.5395 -4.1152
-5 -6 -25 0.0456 -0.9094
-5 -6 -24 1.0710 2.2048
-5 -6 -23 1.7473 -5.2516
-5 -6 -22 3.1762 -1.0913
-5 -6 -21 2.6710 6.6059
-5 -6 -20 -1.8919 7.6221
-5 -6 -19 -5.3579 -5.3421
-5 -6 -18 -4.6982 -5.2054
-5 -6 -17 9.5622 3.5812
-5 -6 -16 1.4522 1.0364
-5 -6 -15 -11.6627 4.6326
-5 -6 -14 -0.8102 -5.0460
-5 -6 -13 1.0457 -9.5298
-5 -6 -12 4.4122 2.4892
-5 -6 -11 6.1540 -1.0606
-5 -6 -10 0.4425 -1.1979
-5 -6 -9 -1.2566 7.5292
-5 -6 -8 1.7053 5.7777
-5 -6 -7 -0.2838 -7.6453
-5 -6 -6 -2.5655 1.4255
-5 -6 -5 1.4109 8.0520
-5 -6 -4 -9.5935 2.5308
-5 -6 -3 -2.4563 -6.5204
-5 -6 -2 -0.6336 -17.3509
-5 -6 -1 4.7623 3.4937
-5 -5 -38 -0.9057 0.5989
-5 -5 -37 2.4079 2.6143
-5 -5 -36 1.8616 -4.5081
-5 -5 -35 -3.1794 2.0708
-5 -5 -34 5.3706 7.7756
-5 -5 -33 -0.4708 -1.1730
-5 -5 -32 -6.7811 1.0130
-5 -5 -31 -2.8017 -2.2126
-5 -5 -30 -3.2037 -0.3235
-5 -5 -29 4.1542 -0.8530
-5 -5 -28 3.3190 -5.7187
-5 -5 -27 0.2613 -1.4875
-5 -5 -26 -1.8150 5.5777
-5 -5 -25 2.3023 6.1939
-5 -5 -24 -0.1362 -4.1443
-5 -5 -23 -3.2356 -2.0431
-5 -5 -22 -0.4453 1.6284
-5 -5 -21 -3.7599 2.9941
-5 -5 -20 -2.2979 -3.8969
-5 -5 -19 0.5958 -8.9847
-5 -5 -18 6.8941 -0.9216
-5 -5 -17 4.6394 3.0666
-5 -5 -16 -2.2548 3.3644
-5 -5 -15 -2.0161 0.0930
-5 -5 -14 -0.6611 -0.3692
-5 -5 -13 4.8084 -3.0356
-5 -5 -12 2.8487 -3.0385
-5 -5 -11 1.8570 9.0787
-5 -5 -10 -1.7332 5.5064
-5 -5 -9 -6.8555 -0.4858
-5 -5 -8 2.0343 -6.2931
-5 -5 -7 0.8297 -0.8173
-5 -5 -6 3.4390 8.7872
-5 -5 -5 -4.9986 -0.5100
-5 -5 -4 -8.2746 -1.7458
-5 -5 -3 3.7373 -6.8498
-5 -5 -2 5.0549 -0.2810
-5 -5 -1 4.3721 5.4686
-5 -4 -39 -1.3036 -0.0491
-5 -4 -38 0.8889 1.7109
-5 -4 -37 1.7328 -2.2952
-5 -4 -36 -0.4327 3.8079
-5 -4 -35 -0.2430 2.9796
-5 -4 -34 -5.6143 -0.4240
-5 -4 -33 0.3012 -2.7011
-5 -4 -32 -0.3827 -5.8139
-5 -4 -31 0.0954 2.2184
-5 -4 -30 5.4458 1.5745
-5 -4 -29 1.7936 -0.9278
-5 -4 -28 -3.5091 1.1758
-5 -4 -27 -1.5579 3.8261
-5 -4 -26 -0.4589 -0.1210
-5 -4 -25 -3.6696 -0.3016
-5 -4 -24 0.0742 -6.4189
-5 -4 -23 -0.7130 -5.5408
-5 -4 -22 7.3473 4.7256
-5 -4 -21 2.8963 1.8159
-5 -4 -20 -5.0721 2.4850
-5 -4 -19 -0.9326 -4.3291
-5 -4 -18 1.1742 -2.7708
-5 -4 -17 7.0847 3.6679
-5 -4 -16 0.3437 3.2889
-5 -4 -15 -5.0974 2.8512
-5 -4 -14 -0.5690 -3.0768
-5 -4 -13 0.4122 -0.1922
-5 -4 -12 1.1664 5.9057
-5 -4 -11 -2.1564 -4.7529
-5 -4 -10 -3.9167 -4.6923
-5 -4 -9 9.8413 4.5575
-5 -4 -8 2.2983 5.5321
-5 -4 -7 -9.9713 9.6443
-5 -4 -6 -8.2734 -5.0472
-5 -4 -5 -10.2877 -12.8449
-5 -4 -4 5.3175 -4.8199
-5 -4 -3 15.6206 -5.2571
-5 -4 -2 2.2250 1.8547
-5 -4 -1 -1.3543 7.2294
-5 -3 -39 0.2479 0.3074
-5 -3 -38 0.5180 -2.2827
-5 -3 -37 0.2501 3.5943
-5 -3 -36 1.7014 -1.3054
-5 -3 -35 -6.7731 -2.7439
-5 -3 -34 7.7955 4.2097
-5 -3 -33 5.8881 -2.3414
-5 -3 -32 -7.3165 7.1051
-5 -3 -31 -5.1909 0.4653
-5 -3 -30 -3.2587 -1.8841
-5 -3 -29 6.1172 -4.3767
-5 -3 -28 -2.2180 -1.9963
-5 -3 -27 2.4067 4.1506
-5 -3 -26 -3.2886 -2.4027
-5 -3 -25 -2.5730 2.9557
-5 -3 -24 4.1494 -6.6049
-5 -3 -23 0.9937 0.8366
-5 -3 -22 2.7305 3.0259
-5 -3 -21 -8.7165 -1.4123
-5 -3 -20 2.7368 -3.9295
-5 -3 -19 9.0559 -5.3204
-5 -3 -18 5.2758 10.7714
-5 -3 -17 -3.2768 5.7024
-5 -3 -16 -9.2944 -0.6634
-5 -3 -15 -0.0437 -3.8577
-5 -3 -14 -2.9419 -1.0597
-5 -3 -13 5.0245 1.3518
-5 -3 -12 7.4134 -9.0723
-5 -3 -11 -5.3592 5.4793
-5 -3 -10 -0.4333 14.5688
-5 -3 -9 -0.6740 -5.1111
-5 -3 -8 -8.8221 -7.4031
-5 -3 -7 0.2624 0.2910
-5 -3 -6 6.1068 -5.3720
-5 -3 -5 -1.0475 0.6626
-5 -3 -4 3.0398 5.4041
-5 -3 -3 0.5724 -9.3927
-5 -3 -2 -1.6188 1.5974
-5 -3 -1 14.1845 10.0509
-5 -2 -39 1.9648 -2.9967
-5 -2 -38 1.1771 -0.0666
-5 -2 -37 2.8462 2.9238
-5 -2 -36 -2.1546 0.3964
-5 -2 -35 -0.4217 3.5744
-5 -2 -34 0.2165 1.8229
-5 -2 -33 -4.7562 0.2412
-5 -2 -32 -5.6976 -7.0640
-5 -2 -31 0.1154 -2.0745
-5 -2 -30 13.2515 0.7093
-5 -2 -29 -0.6558 -0.9534
-5 -2 -28 -7.1305 10.0631
-5 -2 -27 -0.5142 -1.7339
-5 -2 -26 -9.0807 -8.0163
-5 -2 -25 4.6633 -2.8940
-5 -2 -24 12.6650 -9.0916
-5 -2 -23 1.7224 5.8878
-5 -2 -22 0.7678 12.1957
-5 -2 -21 -1.0642 1.2309
-5 -2 -20 -1.0782 -2.1798
-5 -2 -19 -5.7407 3.4634
-5 -2 -18 -3.0219 1.7960
-5 -2 -17 -1.3671 -7.0166
-5 -2 -16 2.6650 -0.1269
-5 -2 -15 -0.9177 -2.0826
-5 -2 -14 -2.8472 0.2733
-5 -2 -13 10.9329 -4.0027
-5 -2 -12 -1.5081 3.0184
-5 -2 -11 -4.0585 12.0916
-5 -2 -10 -1.8989 -8.0812
-5 -2 -9 -1.3716 -7.5796
-5 -2 -8 3.9732 4.8006
-5 -2 -7 2.2542 7.0834
-5 -2 -6 -4.0970 -3.4992
-5 -2 -5 -8.8042 -4.4144
-5 -2 -4 5.6868 -5.0427
-5 -2 -3 8.3119 -4.7512
-5 -2 -2 7.1379 13.6292
-5 -2 -1 0.3656 4.5773
-5 -1 -40 3.3547 -0.2502
-5 -1 -39 -0.4669 -1.3128
-5 -1 -38 0.1506 2.3786
-5 -1 -37 -1.1524 -1.5313
-5 -1 -36 -0.4300 0.5717
-5 -1 -35 2.5416 0.6816
-5 -1 -34 -0.4503 2.2933
-5 -1 -33 -2.6443 -0.1533
-5 -1 -32 -2.4889 -2.0034
-5 -1 -31 0.3296 -2.3118
-5 -1 -30 1.5717 2.0986
-5 -1 -29 2.7164 -1.0024
-5 -1 -28 -4.8953 -0.9007
-5 -1 -27 0.6439 -0.3083
-5 -1 -26 2.2119 -5.4051
-5 -1 -25 6.8800 2.0225
-5 -1 -24 2.6624 4.6984
-5 -1 -23 -5.7096 10.2657
-5 -1 -22 -3.5173 -1.8904
-5 -1 -21 -5.7970 -7.2017
-5 -1 -20 -0.2055 -1.7659
-5 -1 -19 1.5261 0.5770
-5 -1 -18 2.9740 -1.0012
-5 -1 -17 0.7252 -3.1222
-5 -1 -16 0.1298 -3.5452
-5 -1 -15 -0.4605 1.9412
-5 -1 -14 9.6031 5.3618
-5 -1 -13 0.2508 -0.4371
-5 -1 -12 -6.7373 8.7374
-5 -1 -11 -2.1867 -4.5328
-5 -1 -10 -6.5312 -6.4369
-5 -1 -9 7.6657 2.3957
-5 -1 -8 4.1917 2.4169
-5 -1 -7 -3.5938 1.6106
-5 -1 -6 -6.8251 -6.2337
-5 -1 -5 1.2395 1.2247
-5 -1 -4 10.1817 -2.5998
-5 -1 -3 -1.8309 0.5482
-5 -1 -2 2.7160 10.6172
-5 -1 -1 -2.0356 -1.4115
-4 -16 -10 -4.2407 -1.5758
-4 -16 -9 -3.0776 1.3688
-4 -16 -8 5.4976 0.2344
-4 -16 -7 -1.8219 -0.5869
-4 -16 -6 -2.1694 0.3953
-4 -16 -5 0.9441 -3.4935
-4 -16 -4 2.2012 0.7478
-4 -16 -3 0.9586 1.0350
-4 -16 -2 0.7598 4.2555
-4 -16 -1 1.9462 0.8549
-4 -15 -17 3.4890 2.9309
-4 -15 -16 -4.3540 -0.6547
-4 -15 -15 -4.0923 2.9142
-4 -15 -14 4.0991 -4.0616
-4 -15 -13 1.1839 -2.1427
-4 -15 -12 1.8293 7.8283
-4 -15 -11 -3.1917 2.9007
-4 -15 -10 -8.2647 -0.5165
-4 -15 -9 0.3347 -3.9369
-4 -15 -8 -3.5087 -7.8326
-4 -15 -7 -1.5338 -0.2540
-4 -15 -6 14.5762 -6.4974
-4 -15 -5 6.5040 -2.4329
-4 -15 -4 -1.1552 16.5429
-4 -15 -3 -2.7663 8.8716
-4 -15 -2 -6.8345 -5.1862
-4 -15 -1 -6.9106 -5.6958
-4 -14 -21 -2.5049 -1.1317
-4 -14 -20 0.0762 -0.4822
-4 -14 -19 2.9612 -3.5689
-4 -14 -18 1.5778 2.3206
-4 -14 -17 1.5382 3.8239
-4 -14 -16 -2.1549 0.5691
-4 -14 -15 0.0398 0.6002
-4 -14 -14 -0.5640 0.6607
-4 -14 -13 -6.1947 1.9450
-4 -14 -12 -3.5989 1.8427
-4 -14 -11 2.3803 -8.0735
-4 -14 -10 -2.7472 -10.2867
-4 -14 -9 2.7553 0.6940
-4 -14 -8 9.5870 3.6194
-4 -14 -7 6.9559 -0.4336
-4 -14 -6 -2.1386 -0.2414
-4 -14 -5 3.5196 13.9790
-4 -14 -4 0.6271 4.2441
-4 -14 -3 -19.3509 4.6803
-4 -14 -2 -1.4497 -1.6958
-4 -14 -1 -5.0336 -14.0351
-4 -13 -25 1.8133 -1.6468
-4 -13 -24 -0.2608 -1.6698
-4 -13 -23 -0.4397 2.4684
-4 -13 -22 1.2966 -2.5084
-4 -13 -21 -0.4650 -0.6909
-4 -13 -20 5.8172 0.6583
-4 -13 -19 0.4300 0.1409
-4 -13 -18 -1.9973 6.6185
-4 -13 -17 -0.2429 1.0727
-4 -13 -16 -2.8386 0.1257
-4 -13 -15 -0.9014 0.4579
-4 -13 -14 -7.0474 -5.4096
-4 -13 -13 -2.1252 0.6622
-4 -13 -12 14.6962 -5.4994
-4 -13 -11 -3.0543 -5.4189
-4 -13 -10 -2.2563 15.6591
-4 -13 -9 8.2713 -1.2630
-4 -13 -8 -9.5114 -5.9585
-4 -13 -7 -2.8946 4.2251
-4 -13 -6 8.8937 2.9791
-4 -13 -5 1.6981 -1.7593
-4 -13 -4 -21.3424 3.1908
-4 -13 -3 -0.7190 1.1397
-4 -13 -2 7.0490 -24.6849
-4 -13 -1 1.3228 0.5562
-4 -12 -28 -1.8317 3.6333
-4 -12 -27 1.6337 -3.3689
-4 -12 -26 0.6282 -3.2048
-4 -12 -25 2.1035 0.3082
-4 -12 -24 -1.1847 2.6884
-4 -12 -23 3.6547 0.6337
-4 -12 -22 1.4295 -1.8144
-4 -12 -21 0.5913 8.3578
-4 -12 -20 -3.1821 0.9030
-4 -12 -19 -11.4006 -1.7203
-4 -12 -18 3.9820 -3.6043
-4 -12 -17 5.1536 -6.9631
-4 -12 -16 2.0480 6.0250
-4 -12 -15 0.8645 2.2299
-4 -12 -14 -8.5250 1.2368
-4 -12 -13 1.8954 1.4526
-4 -12 -12 1.7947 -8.6722
-4 -12 -11 -3.7665 1.6241
-4 -12 -10 5.5328 2.1846
-4 -12 -9 0.8075 -1.3132
-4 -12 -8 -3.9582 4.1018
-4 -12 -7 -8.5089 -0.5108
-4 -12 -6 2.1115 -8.7325
-4 -12 -5 11.1730 -15.7809
-4 -12 -4 6.4995 7.8258
-4 -12 -3 8.4417 19.4189
-4 -12 -2 -3.4728 4.6768
-4 -12 -1 -14.7093 -4.5451
-4 -11 -30 -3.7535 -1.5832
-4 -11 -29 -0.2272 0.4530
-4 -11 -28 3.0338 -3.6269
-4 -11 -27 -1.8706 -1.7374
-4 -11 -26 2.6701 1.5124
-4 -11 -25 2.4963 -1.0733
-4 -11 -24 2.7234 3.4299
-4 -11 -23 2.4663 0.6330
-4 -11 -22 -5.8279 7.2532
-4 -11 -21 -3.6802 3.9192
-4 -11 -20 -9.7661 -8.8645
-4 -11 -19 3.2268 -5.4026
-4 -11 -18 10.1440 -8.2780
-4 -11 -17 -1.2871 7.4660
-4 -11 -16 5.4877 8.2701
-4 -11 -15 -3.2990 -3.0840
-4 -11 -14 -7.1524 3.9594
-4 -11 -13 -0.5450 -1.5894
-4 -11 -12 -1.2885 -9.2873
-4 -11 -11 -0.4761 -1.6953
-4 -11 -10 10.9959 7.2087
-4 -11 -9 4.4597 -4.1653
-4 -11 -8 -20.0955 -0.0927
-4 -11 -7 3.7990 6.3879
-4 -11 -6 25.5215 -17.1198
-4 -11 -5 -4.7105 2.8687
-4 -11 -4 -8.2037 35.8224
-4 -11 -3 -2.1974 -3.7657
-4 -11 -2 -19.5583 -26.5785
-4 -11 -1 2.8519 0.4954
-4 -10 -32 -1.6527 -2.2482
-4 -10 -31 -0.7197 -3.8868
-4 -10 -30 3.3906 -1.0319
-4 -10 -29 2.5789 2.2752
-4 -10 -28 -0.4589 1.0491
-4 -10 -27 -0.4347 -0.9660
-4 -10 -26 1.5490 2.3125
-4 -10 -25 0.4797 2.4691
-4 -10 -24 -3.3907 -1.3706
-4 -10 -23 -1.1423 -0.7937
-4 -10 -22 1.4495 0.4687
-4 -10 -21 -1.1607 1.9251
-4 -10 -20 1.1113 -1.1244
-4 -10 -19 -3.2094 -4.5618
-4 -10 -18 -2.6051 3.5037
-4 -10 -17 6.4885 -3.7084
-4 -10 -16 0.4181 -2.4645
-4 -10 -15 4.3800 9.2987
-4 -10 -14 -5.2146 -1.4641
-4 -10 -13 -12.7694 -0.8751
-4 -10 -12 7.6257 -6.5360
-4 -10 -11 10.1906 -6.9048
-4 -10 -10 5.2106 6.8772
-4 -10 -9 -5.4928 8.1268
-4 -10 -8 -7.9254 5.9323
-4 -10 -7 4.6828 -6.2031
-4 -10 -6 1.7158 -10.2489
-4 -10 -5 -6.5560 10.5047
-4 -10 -4 2.9402 8.9130
-4 -10 -3 -3.1988 -18.2916
-4 -10 -2 -4.6577 -3.0751
-4 -10 -1 19.6472 10.0919
-4 -9 -34 0.0164 1.7250
-4 -9 -33 -1.8861 -2.9359
-4 -9 -32 1.5277 -3.3992
-4 -9 -31 2.6112 1.5167
-4 -9 -30 -0.8692 8.0732
-4 -9 -29 -0.1310 0.4471
-4 -9 -28 -4.7955 -8.4811
-4 -9 -27 -3.8954 1.4683
-4 -9 -26 6.2567 1.3464
-4 -9 -25 2.1948 -5.2607
-4 -9 -24 2.5516 3.7057
-4 -9 -23 2.6717 1.9831
-4 -9 -22 -10.5765 6.4236
-4 -9 -21 0.0631 4.8821
-4 -9 -20 -3.1028 -15.1001
-4 -9 -19 -6.9242 -1.8922
-4 -9 -18 11.8295 -1.9196
-4 -9 -17 1.5960 -5.7585
-4 -9 -16 4.5833 9.5627
-4 -9 -15 5.3464 -0.5602
-4 -9 -14 -10.6006 2.4004
-4 -9 -13 1.6422 2.6829
-4 -9 -12 5.8375 -7.0745
-4 -9 -11 1.9839 4.3076
-4 -9 -10 -3.1326 9.9400
-4 -9 -9 -7.0793 2.3864
-4 -9 -8 -5.9825 -10.0914
-4 -9 -7 2.7682 -3.0758
-4 -9 -6 9.0611 -3.1187
-4 -9 -5 -8.4232 3.6886
-4 -9 -4 5.5123 6.2602
-4 -9 -3 3.9184 -14.0350
-4 -9 -2 -4.0910 7.8684
-4 -9 -1 10.5982 8.7424
-4 -8 -35 0.7423 1.0822
-4 -8 -34 -0.6223 -2.1732
-4 -8 -33 -3.0056 -1.2002
-4 -8 -32 -2.0505 2.3636
-4 -8 -31 1.5925 -0.3565
-4 -8 -30 1.4270 -3.6759
-4 -8 -29 -0.0626 -1.8420
-4 -8 -28 -2.3840 0.1114
-4 -8 -27 0.7459 2.4933
-4 -8 -26 5.2567 -0.4941
-4 -8 -25 -0.2971 -0.1556
-4 -8 -24 -2.6027 -0.2861
-4 -8 -23 -7.0179 -1.6053
-4 -8 -22 2.9204 4.7260
-4 -8 -21 10.6746 -10.2445
-4 -8 -20 -6.8708 -4.5701
-4 -8 -19 4.3347 13.2840
-4 -8 -18 6.8391 -3.0129
-4 -8 -17 -6.0252 0.2962
-4 -8 -16 3.3667 5.5135
-4 -8 -15 -1.3805 -0.2758
-4 -8 -14 -3.6935 1.5438
-4 -8 -13 0.9836 -0.0290
-4 -8 -12 1.6697 4.4954
-4 -8 -11 -6.2154 0.8388
-4 -8 -10 -11.4538 -0.5111
-4 -8 -9 3.1392 -9.4441
-4 -8 -8 2.7757 -8.2359
-4 -8 -7 10.0780 4.2420
-4 -8 -6 0.4479 -0.7887
-4 -8 -5 -7.0393 14.8680
-4 -8 -4 5.6313 -1.9138
-4 -8 -3 -12.9339 -17.9245
-4 -8 -2 -0.3235 4.4912
-4 -8 -1 21.4304 5.2183
-4 -7 -36 -0.9932 -0.3545
-4 -7 -35 2.0039 1.7567
-4 -7 -34 -1.3790 -0.5737
-4 -7 -33 -5.8937 -0.5551
-4 -7 -32 4.9129 -3.0411
-4 -7 -31 3.1249 -4.6475
-4 -7 -30 -2.3881 8.9924
-4 -7 -29 2.3439 -0.8557
-4 -7 -28 -4.3207 -8.2696
-4 -7 -27 2.9972 3.2485
-4 -7 -26 5.0370 2.2837
-4 -7 -25 0.4789 0.5934
-4 -7 -24 -2.9469 -2.2908
-4 -7 -23 -1.4063 6.0806
-4 -7 -22 9.0525 -0.6226
-4 -7 -21 -5.7722 -3.5902
-4 -7 -20 -4.6159 13.7969
-4 -7 -19 3.6444 -1.4453
-4 -7 -18 -10.7853 -8.7818
-4 -7 -17 -2.7396 1.3507
-4 -7 -16 5.5686 -6.4217
-4 -7 -15 2.3861 -2.1047
-4 -7 -14 7.0293 5.6187
-4 -7 -13 -2.6456 3.3538
-4 -7 -12 -11.9774 1.6910
-4 -7 -11 -1.8221 -5.0036
-4 -7 -10 6.8423 -11.0306
-4 -7 -9 3.6060 -1.1330
-4 -7 -8 6.8873 6.7536
-4 -7 -7 1.1288 2.0517
-4 -7 -6 -7.9770 6.0368
-4 -7 -5 -3.5812 -0.7715
-4 -7 -4 3.9869 -15.1236
-4 -7 -3 5.3506 -6.7188
-4 -7 -2 13.4318 22.6539
-4 -7 -1 8.5751 8.5348
-4 -6 -37 -0.1341 -2.5483
-4 -6 -36 0.7762 2.6381
-4 -6 -35 2.7613 4.0534
-4 -6 -34 -2.2296 -4.2639
-4 -6 -33 -3.4410 -1.6987
-4 -6 -32 3.1104 1.8386
-4 -6 -31 -0.5596 4.0599
-4 -6 -30 1.1547 -0.6798
-4 -6 -29 -1.8669 -8.6206
-4 -6 -28 -0.7631 1.7742
-4 -6 -27 4.1405 5.8722
-4 -6 -26 2.6686 3.9721
-4 -6 -25 -1.9846 -3.7060
-4 -6 -24 -9.4250 0.6377
-4 -6 -23 2.2881 3.0372
-4 -6 -22 -0.7442 -6.5308
-4 -6 -21 -4.1963 1.7013
-4 -6 -20 4.9861 -4.4692
-4 -6 -19 -0.3032 -7.1804
-4 -6 -18 3.9703 2.5340
-4 -6 -17 4.5303 3.2588
-4 -6 -16 1.0084 4.7189
-4 -6 -15 -1.4775 -0.2726
-4 -6 -14 -2.7810 -0.5714
-4 -6 -13 -1.5805 -1.3530
-4 -6 -12 -0.7539 3.1624
-4 -6 -11 8.7687 -3.6487
-4 -6 -10 -3.3813 -4.3108
-4 -6 -9 -1.0678 13.4046
-4 -6 -8 4.0111 -0.1822
-4 -6 -7 -4.8328 -5.6737
-4 -6 -6 -3.4570 1.3815
-4 -6 -5 2.4031 6.8207
-4 -6 -4 4.3648 -4.9406
-4 -6 -3 -9.4561 2.6583
-4 -6 -2 1.5911 7.5806
-4 -6 -1 -9.7173 -10.9563
-4 -5 -38 2.1028 -0.5449
-4 -5 -37 -0.3376 1.4768
-4 -5 -36 -0.4505 3.4552
-4 -5 -35 -1.5793 -3.1871
-4 -5 -34 -2.2517 -1.7235
-4 -5 -33 2.3631 -0.3354
-4 -5 -32 0.6324 1.3602
-4 -5 -31 1.7050 0.9245
-4 -5 -30 -2.2292 -2.8973
-4 -5 -29 -0.9575 1.1906
-4 -5 -28 3.6531 1.2222
-4 -5 -27 -0.9937 1.2386
-4 -5 -26 -3.7545 1.3524
-4 -5 -25 -0.7445 -4.2076
-4 -5 -24 -0.6494 -3.8824
-4 -5 -23 4.2447 2.6764
-4 -5 -22 3.0880 -1.4276
-4 -5 -21 -2.5356 1.2474
-4 -5 -20 2.8804 0.7780
-4 -5 -19 1.1639 -0.3507
-4 -5 -18 -0.9566 5.9323
-4 -5 -17 -1.4165 3.1686
-4 -5 -16 -4.2663 -6.9311
-4 -5 -15 -3.1366 -1.1760
-4 -5 -14 7.6237 3.3220
-4 -5 -13 -2.2691 -2.5788
-4 -5 -12 -0.2464 1.0712
-4 -5 -11 3.0880 -4.2886
-4 -5 -10 -6.2685 10.0305
-4 -5 -9 3.1537 2.1696
-4 -5 -8 -2.0577 -14.3178
-4 -5 -7 -0.6927 2.2425
-4 -5 -6 1.2842 10.7553
-4 -5 -5 -3.3393 -0.7116
-4 -5 -4 -5.2591 -11.2834
-4 -5 -3 2.7652 -7.1191
-4 -5 -2 5.0533 -1.1681
-4 -5 -1 10.2618 7.3147
-4 -4 -39 0.4679 1.6020
-4 -4 -38 -0.9838 0.8915
-4 -4 -37 -0.8945 -1.2269
-4 -4 -36 -1.9691 -2.8769
-4 -4 -35 3.2655 3.3355
-4 -4 -34 7.0848 -3.4796
-4 -4 -33 -6.0214 0.9038
-4 -4 -32 -0.0520 9.3023
-4 -4 -31 -1.2746 -1.5953
-4 -4 -30 -3.7602 -1.6128
-4 -4 -29 1.5486 -5.7602
-4 -4 -28 -1.4015 -2.2506
-4 -4 -27 1.4853 4.6497
-4 -4 -26 4.0835 2.6291
-4 -4 -25 -1.0790 -3.4022
-4 -4 -24 -5.8422 0.5157
-4 -4 -23 0.7779 -1.3636
-4 -4 -22 -1.0251 -3.3059
-4 -4 -21 6.8527 0.3020
-4 -4 -20 3.9427 -2.9217
-4 -4 -19 -2.5622 8.8006
-4 -4 -18 1.6411 3.2065
-4 -4 -17 -5.4790 -4.8718
-4 -4 -16 -5.2849 2.5619
-4 -4 -15 2.8094 0.6392
-4 -4 -14 3.6282 -10.4257
-4 -4 -13 0.5078 -0.3979
-4 -4 -12 3.0203 9.1346
-4 -4 -11 -5.5748 1.0916
-4 -4 -10 1.1189 -4.1936
-4 -4 -9 8.8894 -6.7276
-4 -4 -8 -0.6224 10.0193
-4 -4 -7 -3.2292 13.3261
-4 -4 -6 -11.3711 -4.2896
-4 -4 -5 -8.5845 -9.6278
-4 -4 -4 9.3374 -13.7527
-4 -4 -3 9.6595 -2.1148
-4 -4 -2 10.1887 19.1913
-4 -4 -1 -1.6214 3.3241
-4 -3 -40 -1.4531 1.1556
-4 -3 -39 1.7121 -0.1553
-4 -3 -38 2.8880 -1.5635
-4 -3 -37 -2.3058 1.3177
-4 -3 -36 -0.3386 7.3937
-4 -3 -35 3.0618 -4.7565
-4 -3 -34 -7.4758 -2.9785
-4 -3 -33 1.7570 6.1112
-4 -3 -32 1.7188 -3.1262
-4 -3 -31 -2.4763 -0.0808
-4 -3 -30 2.1725 -1.6128
-4 -3 -29 -2.4419 0.1897
-4 -3 -28 -1.0897 4.2512
-4 -3 -27 -1.8234 -2.9874
-4 -3 -26 -2.9394 -5.5598
-4 -3 -25 5.7113 -5.8748
-4 -3 -24 4.9612 -3.2304
-4 -3 -23 4.6777 10.9899
-4 -3 -22 7.1870 5.8344
-4 -3 -21 -10.0925 -0.2623
-4 -3 -20 -9.0649 5.1136
-4 -3 -19 2.2800 -5.3555
-4 -3 -18 1.2642 -4.9803
-4 -3 -17 -0.4179 2.6681
-4 -3 -16 -2.5321 -0.0520
-4 -3 -15 1.2974 -5.9805
-4 -3 -14 3.9456 -2.0607
-4 -3 -13 3.8106 5.9023
-4 -3 -12 1.6539 -0.6552
-4 -3 -11 -0.9857 0.1310
-4 -3 -10 4.0961 10.0610
-4 -3 -9 -5.4703 5.2606
-4 -3 -8 -15.0875 0.3195
-4 -3 -7 -3.5605 -10.9125
-4 -3 -6 0.8225 -13.8114
-4 -3 -5 10.5390 -1.6149
-4 -3 -4 12.8366 2.6876
-4 -3 -3 0.6588 11.2948
-4 -3 -2 -6.3664 5.5119
-4 -3 -1 -11.1433 -5.3121
-4 -2 -40 0.6161 -1.3432
-4 -2 -39 2.0832 0.2241
-4 -2 -38 0.0373 -0.5834
-4 -2 -37 -4.0715 3.8633
-4 -2 -36 5.3842 0.1198
-4 -2 -35 -1.5384 -4.5268
-4 -2 -34 -2.4299 8.4572
-4 -2 -33 0.5620 -0.9182
-4 -2 -32 -8.3140 -5.6583
-4 -2 -31 0.6971 1.2299
-4 -2 -30 8.2219 -2.3955
-4 -2 -29 -3.1768 -4.0056
-4 -2 -28 -4.1322 2.9114
-4 -2 -27 5.5692 -2.4125
-4 -2 -26 3.6530 -1.2747
-4 -2 -25 2.7212 2.4534
-4 -2 -24 -2.2399 3.5851
-4 -2 -23 1.6994 4.1947
-4 -2 -22 -4.6802 -2.2014
-4 -2 -21 -7.3948 1.7533
-4 -2 -20 3.9141 -4.7098
-4 -2 -19 3.1373 -5.3364
-4 -2 -18 2.0107 3.5863
-4 -2 -17 0.7777 0.7460
-4 -2 -16 -5.4152 -0.6411
-4 -2 -15 2.5583 3.8404
-4 -2 -14 9.5840 -5.7886
-4 -2 -13 -1.9120 1.2574
-4 -2 -12 -4.6633 12.0869
-4 -2 -11 -7.1939 2.0841
-4 -2 -10 -0.4270 -8.4328
-4 -2 -9 2.3554 -8.8782
-4 -2 -8 1.5390 4.7626
-4 -2 -7 2.6224 2.3501
-4 -2 -6 -2.3104 -0.2333
-4 -2 -5 0.4573 -0.3113
-4 -2 -4 -0.1521 -0.1481
-4 -2 -3 2.3327 3.9076
-4 -2 -2 -3.9462 -2.5778
-4 -2 -1 -8.1695 -2.6487
-4 -1 -40 -0.9085 0.0242
-4 -1 -39 1.0071 -1.0536
-4 -1 -38 -0.4015 -0.8536
-4 -1 -37 1.5779 3.1972
-4 -1 -36 2.1811 -0.9829
-4 -1 -35 -6.2104 2.8483
-4 -1 -34 0.2087 3.2300
-4 -1 -33 -3.1285 -10.1704
-4 -1 -32 -2.2252 0.5908
-4 -1 -31 10.6169 0.7713
-4 -1 -30 -3.0169 -1.5519
-4 -1 -29 -3.0627 3.5673
-4 -1 -28 1.8304 -3.9720
-4 -1 -27 1.0700 0.7327
-4 -1 -26 2.3233 0.4296
-4 -1 -25 0.4641 -2.2585
-4 -1 -24 2.4326 1.6580
-4 -1 -23 1.5196 8.9762
-4 -1 -22 -3.8365 1.8865
-4 -1 -21 -10.0572 -4.6097
-4 -1 -20 3.5231 -5.0517
-4 -1 -19 3.1881 -1.9095
-4 -1 -18 3.1133 8.3331
-4 -1 -17 -4.0843 -6.5839
-4 -1 -16 -8.7103 -0.1157
-4 -1 -15 15.2616 -2.9748
-4 -1 -14 3.0989 -4.0625
-4 -1 -13 -3.3049 14.1857
-4 -1 -12 -3.0746 1.5994
-4 -1 -11 -0.5935 -5.4454
-4 -1 -10 5.4772 -3.0668
-4 -1 -9 -3.9837 12.3466
-4 -1 -8 -7.5939 7.7988
-4 -1 -7 -9.8938 -12.9781
-4 -1 -6 1.2401 -16.1226
-4 -1 -5 5.1421 0.2599
-4 -1 -4 10.8394 12.2487
-4 -1 -3 0.4734 -14.5748
-4 -1 -2 -12.2053 -3.1751
-4 -1 -1 25.2163 14.9880
-4 0 -40 -0.2442 -4.0919
-4 0 -39 2.4301 -1.1521
-4 0 -38 2.8142 0.7256
-4 0 -37 0.6998 3.0274
-4 0 -36 -1.5555 2.8160
-4 0 -35 -2.9365 3.7286
-4 0 -34 -2.5651 -6.2915
-4 0 -33 -6.5517 -4.3388
-4 0 -32 8.2766 -0.4150
-4 0 -31 0.8327 -4.2343
-4 0 -30 3.9929 6.1458
-4 0 -29 4.7996 -7.4702
-4 0 -28 -7.3432 9.2434
-4 0 -27 7.5934 6.2722
-4 0 -26 -5.9479 -8.4527
-4 0 -25 -0.9417 3.7732
-4 0 -24 2.3792 4.3672
-4 0 -23 -2.8452 2.1392
-4 0 -22 -9.9560 -9.4732
-4 0 -21 0.8388 -1.1338
-4 0 -20 10.9629 -3.6880
-4 0 -19 -2.2585 6.4992
-4 0 -18 2.1725 -4.9168
-4 0 -17 -7.3362 -8.8072
-4 0 -16 14.1769 11.3552
-4 0 -15 9.8514 1.6890
-4 0 -14 -10.8971 10.1398
-4 0 -13 -7.7900 3.0062
-4 0 -12 -5.9908 -3.2772
-4 0 -11 2.4031 -6.9946
-4 0 -10 -5.2231 2.7860
-4 0 -9 -2.4119 5.4517
-4 0 -8 -5.3445 -18.9818
-4 0 -7 6.0772 -16.0601
-4 0 -6 14.3491 4.6227
-4 0 -5 8.2227 22.0422
-4 0 -4 5.3515 -10.7627
-4 0 -3 -14.1712 -6.6515
-4 0 -2 16.6147 36.8872
-4 0 -1 4.8706 -1.1278
-3 -16 -11 -4.0545 -1.8594
-3 -16 -10 0.6842 3.0248
-3 -16 -9 0.6320 -2.5516
-3 -16 -8 -1.6448 -2.9789
-3 -16 -7 5.2142 -2.8447
-3 -16 -6 3.6376 2.9100
-3 -16 -5 -0.9571 6.9730
-3 -16 -4 -2.6811 -1.0754
-3 -16 -3 -0.9978 -3.7596
-3 -16 -2 3.2826 3.8323
-3 -16 -1 1.2586 1.5346
-3 -15 -17 1.9287 -0.8348
-3 -15 -16 -1.1753 -1.3252
-3 -15 -15 0.0670 4.8249
-3 -15 -14 0.8328 2.3372
-3 -15 -13 -3.9230 -3.4424
-3 -15 -12 -3.2195 -2.1875
-3 -15 -11 4.0792 -2.6813
-3 -15 -10 1.8323 -3.3044
-3 -15 -9 1.5144 6.6014
-3 -15 -8 5.5774 1.5815
-3 -15 -7 -4.8007 -4.2501
-3 -15 -6 -2.4265 5.7362
-3 -15 -5 4.7328 1.7422
-3 -15 -4 -4.5574 -2.2533
-3 -15 -3 -2.1720 4.7917
-3 -15 -2 2.1639 -2.5416
-3 -15 -1 -9.1788 -5.4202
-3 -14 -22 -1.7676 2.0136
-3 -14 -21 1.9923 0.5424
-3 -14 -20 0.1874 -2.1993
-3 -14 -19 -1.4203 3.4601
-3 -14 -18 1.2722 1.5690
-3 -14 -17 -2.2168 -2.8502
-3 -14 -16 -1.8376 3.3051
-3 -14 -15 2.0107 -2.1048
-3 -14 -14 -5.7028 -4.3443
-3 -14 -13 3.9367 5.6663
-3 -14 -12 5.6117 -4.3611
-3 -14 -11 -9.8907 -0.9134
-3 -14 -10 0.7211 3.7394
-3 -14 -9 4.2851 -5.9035
-3 -14 -8 1.1412 -3.5049
-3 -14 -7 5.1968 1.1470
-3 -14 -6 1.9842 6.5501
-3 -14 -5 -4.4882 7.5729
-3 -14 -4 -2.6380 -5.4181
-3 -14 -3 -1.6985 -8.5286
-3 -14 -2 6.9713 9.5235
-3 -14 -1 5.5752 3.4415
-3 -13 -25 2.0534 2.0784
-3 -13 -24 0.6728 -0.1301
-3 -13 -23 -4.1547 2.9573
-3 -13 -22 -0.9788 1.7717
-3 -13 -21 -2.8782 -7.1896
-3 -13 -20 -2.3099 -4.0652
-3 -13 -19 8.1300 0.2280
-3 -13 -18 6.9086 1.6863
-3 -13 -17 -1.6513 6.8516
-3 -13 -16 -4.8708 2.3313
-3 -13 -15 -10.1751 -4.2932
-3 -13 -14 1.3649 1.6512
-3 -13 -13 13.3708 -9.5979
-3 -13 -12 -6.3698 -4.6739
-3 -13 -11 -0.3938 14.1966
-3 -13 -10 7.7449 -0.2373
-3 -13 -9 -3.9632 -6.0848
-3 -13 -8 -4.5061 -1.1158
-3 -13 -7 6.8145 5.2907
-3 -13 -6 10.5143 3.3839
-3 -13 -5 -9.4686 2.4790
-3 -13 -4 -14.3668 5.8710
-3 -13 -3 3.2497 3.8282
-3 -13 -2 3.5436 -11.4074
-3 -13 -1 -20.4605 -9.7734
-3 -12 -28 -1.6329 -0.8334
-3 -12 -27 2.4950 1.2364
-3 -12 -26 2.3840 -1.7882
-3 -12 -25 -2.3340 0.1533
-3 -12 -24 0.5672 0.6913
-3 -12 -23 0.9805 0.3018
-3 -12 -22 1.8472 1.7380
-3 -12 -21 -1.1608 -3.5454
-3 -12 -20 -2.0441 1.0407
-3 -12 -19 5.9355 3.5589
-3 -12 -18 0.7986 -0.1687
-3 -12 -17 -4.8575 2.3469
-3 -12 -16 -2.2958 1.8460
-3 -12 -15 -1.3264 -1.5039
-3 -12 -14 1.2927 -2.6736
-3 -12 -13 2.4561 -2.4274
-3 -12 -12 -4.6966 4.3425
-3 -12 -11 -1.6311 7.0306
-3 -12 -10 3.4107 -12.6748
-3 -12 -9 -7.8378 -11.8100
-3 -12 -8 7.3517 18.0016
-3 -12 -7 20.8623 3.1137
-3 -12 -6 -23.3396 -11.5091
-3 -12 -5 -19.7190 13.0846
-3 -12 -4 25.3403 -9.2915
-3 -12 -3 5.3848 -19.4422
-3 -12 -2 -6.0614 16.2442
-3 -12 -1 8.8015 9.4123
-3 -11 -30 1.1379 -1.2666
-3 -11 -29 0.2770 -2.1069
-3 -11 -28 2.5385 3.3096
-3 -11 -27 2.4557 2.3265
-3 -11 -26 -4.6248 -1.3960
-3 -11 -25 -0.9801 0.1222
-3 -11 -24 5.1882 1.2250
-3 -11 -23 0.3292 5.0763
-3 -11 -22 -5.8579 0.7360
-3 -11 -21 -6.9323 -3.9807
-3 -11 -20 3.5540 -3.2699
-3 -11 -19 5.9338 -0.3390
-3 -11 -18 1.7429 4.0569
-3 -11 -17 -6.6115 4.4387
-3 -11 -16 -5.2192 1.6631
-3 -11 -15 -4.3118 -12.1371
-3 -11 -14 0.2322 -3.4371
-3 -11 -13 14.6001 -0.3797
-3 -11 -12 -3.6821 -0.5178
-3 -11 -11 -3.0274 6.6996
-3 -11 -10 7.7199 -9.1332
-3 -11 -9 -3.0081 2.1259
-3 -11 -8 4.6951 14.7176
-3 -11 -7 3.0639 -13.0359
-3 -11 -6 -11.8695 -3.1632
-3 -11 -5 12.6956 21.5168
-3 -11 -4 4.3378 -6.4389
-3 -11 -3 -24.5694 -0.5573
-3 -11 -2 5.0233 5.8697
-3 -11 -1 2.6943 -9.7076
-3 -10 -32 -1.8309 -0.0579
-3 -10 -31 0.3551 2.4368
-3 -10 -30 3.6095 -2.5280
-3 -10 -29 -2.9410 -0.6801
-3 -10 -28 -3.8206 7.2365
-3 -10 -27 1.7333 -2.2063
-3 -10 -26 -1.9156 -7.9861
-3 -10 -25 1.6143 3.5964
-3 -10 -24 3.3610 2.3091
-3 -10 -23 -5.7139 -1.3182
-3 -10 -22 -1.3609 2.3678
-3 -10 -21 4.7975 -3.0130
-3 -10 -20 -6.5333 -3.3259
-3 -10 -19 -1.3193 2.7451
-3 -10 -18 5.3182 -8.9626
-3 -10 -17 0.6144 -0.0743
-3 -10 -16 9.8358 3.8172
-3 -10 -15 -3.0815 -0.2301
-3 -10 -14 -1.2257 9.2353
-3 -10 -13 0.4712 -6.0048
-3 -10 -12 -6.9208 -0.1543
-3 -10 -11 13.3802 2.0130
-3 -10 -10 -0.0759 -3.6917
-3 -10 -9 -11.1894 16.4756
-3 -10 -8 6.1127 -0.6446
-3 -10 -7 -6.3404 -15.7198
-3 -10 -6 -7.1136 14.1408
-3 -10 -5 7.3374 1.6537
-3 -10 -4 -10.9737 -20.5903
-3 -10 -3 0.4385 2.3872
-3 -10 -2 19.4852 4.5775
-3 -10 -1 -4.1337 -1.0484
-3 -9 -34 0.8709 0.7733
-3 -9 -33 -1.2420 -0.8032
-3 -9 -32 0.2880 1.8123
-3 -9 -31 2.9710 -1.4885
-3 -9 -30 -3.8357 -2.0912
-3 -9 -29 -3.1929 2.7209
-3 -9 -28 5.1154 0.2697
-3 -9 -27 1.2834 -3.9247
-3 -9 -26 -5.0028 1.1702
-3 -9 -25 -0.4712 -1.4259
-3 -9 -24 2.4968 -3.9483
-3 -9 -23 7.0015 0.8776
-3 -9 -22 3.3340 3.0238
-3 -9 -21 -3.7499 3.8468
-3 -9 -20 -4.7564 1.6223
-3 -9 -19 2.3629 -1.5198
-3 -9 -18 1.3061 -3.1542
-3 -9 -17 -0.1446 5.2642
-3 -9 -16 1.0799 -1.3589
-3 -9 -15 -5.5574 0.6745
-3 -9 -14 4.4133 2.5145
-3 -9 -13 -3.2835 -2.7851
-3 -9 -12 0.0423 5.6831
-3 -9 -11 0.6619 -7.6632
-3 -9 -10 -10.4427 4.5712
-3 -9 -9 10.5287 2.4424
-3 -9 -8 -3.9547 -13.3288
-3 -9 -7 -8.5043 11.4022
-3 -9 -6 9.3097 -1.1543
-3 -9 -5 -6.5144 -19.0143
-3 -9 -4 0.3015 2.3385
-3 -9 -3 20.8648 8.1693
-3 -9 -2 1.7037 2.3977
-3 -9 -1 -15.0506 2.5613
-3 -8 -36 2.2583 4.8632
-3 -8 -35 0.7317 1.9344
-3 -8 -34 -5.8794 -2.6104
-3 -8 -33 -0.1490 1.6150
-3 -8 -32 2.7889 -1.6654
-3 -8 -31 -4.6569 1.4072
-3 -8 -30 3.3721 -2.7697
-3 -8 -29 -0.3654 -4.9819
-3 -8 -28 0.6024 7.7369
-3 -8 -27 0.1616 -1.7978
-3 -8 -26 -2.7877 -3.3915
-3 -8 -25 6.8628 -2.1397
-3 -8 -24 1.8118 0.5384
-3 -8 -23 -0.2525 7.5228
-3 -8 -22 1.3860 5.6841
-3 -8 -21 -4.1972 -0.3684
-3 -8 -20 -10.4036 -0.6525
-3 -8 -19 -1.3468 -4.3313
-3 -8 -18 0.3267 -8.6156
-3 -8 -17 7.3782 -1.4002
-3 -8 -16 7.6920 -1.0754
-3 -8 -15 1.3056 10.4592
-3 -8 -14 -4.1730 3.0869
-3 -8 -13 -11.4883 1.5425
-3 -8 -12 8.2326 -6.1172
-3 -8 -11 -3.5927 -8.7158
-3 -8 -10 0.1415 14.2155
-3 -8 -9 6.1398 -6.8079
-3 -8 -8 -13.2845 -5.1808
-3 -8 -7 5.8685 4.7035
-3 -8 -6 9.6875 -13.7243
-3 -8 -5 -1.8216 3.0242
-3 -8 -4 12.0343 17.2617
-3 -8 -3 -1.8633 -1.7512
-3 -8 -2 -17.2417 1.0746
-3 -8 -1 3.9377 1.4523
-3 -7 -37 0.4331 4.5499
-3 -7 -36 -1.2884 0.5359
-3 -7 -35 -5.1311 -4.7579
-3 -7 -34 -0.4623 0.4440
-3 -7 -33 3.1243 0.0828
-3 -7 -32 -3.2422 2.1703
-3 -7 -31 5.3840 -2.3670
-3 -7 -30 -5.1966 -9.5922
-3 -7 -29 -5.3383 11.3487
-3 -7 -28 10.7906 -3.6918
-3 -7 -27 -3.3453 -8.5139
-3 -7 -26 6.1869 4.4064
-3 -7 -25 -0.5917 -2.8616
-3 -7 -24 -2.9937 8.7905
-3 -7 -23 8.9878 1.2952
-3 -7 -22 -1.7809 -1.5386
-3 -7 -21 -7.1993 2.4282
-3 -7 -20 -5.0445 2.8617
-3 -7 -19 4.1012 -3.8806
-3 -7 -18 -0.4744 -6.7019
-3 -7 -17 2.8650 2.9711
-3 -7 -16 5.7956 2.4143
-3 -7 -15 -3.5542 4.0132
-3 -7 -14 -8.4086 6.4418
-3 -7 -13 -0.0937 -3.4576
-3 -7 -12 -3.4296 -14.5478
-3 -7 -11 -1.9392 4.1309
-3 -7 -10 13.1643 1.0190
-3 -7 -9 -1.7772 -8.0575
-3 -7 -8 -0.7961 7.2107
-3 -7 -7 7.1465 3.6835
-3 -7 -6 -5.4373 2.4636
-3 -7 -5 -2.8975 3.3040
-3 -7 -4 -0.3086 -9.6692
-3 -7 -3 -4.0383 -0.2749
-3 -7 -2 10.0818 9.9600
-3 -7 -1 0.1291 -2.8403
-3 -6 -38 1.4468 -0.3587
-3 -6 -37 -1.3862 -0.5216
-3 -6 -36 0.2074 -0.2470
-3 -6 -35 1.3278 1.9742
-3 -6 -34 -0.5215 0.7828
-3 -6 -33 -6.9980 -1.0234
-3 -6 -32 2.0561 -0.7155
-3 -6 -31 1.5107 -10.8624
-3 -6 -30 -3.2934 2.2459
-3 -6 -29 14.5232 0.2371
-3 -6 -28 2.1829 -4.5792
-3 -6 -27 -0.3070 13.5734
-3 -6 -26 2.0186 3.6814
-3 -6 -25 -6.4256 0.0619
-3 -6 -24 -1.5167 0.8409
-3 -6 -23 -0.0312 2.1185
-3 -6 -22 -0.4031 -0.6697
-3 -6 -21 -10.0581 1.8835
-3 -6 -20 1.3355 4.0049
-3 -6 -19 -2.4474 -15.0305
-3 -6 -18 -9.6562 -2.2463
-3 -6 -17 14.4035 -1.2525
-3 -6 -16 6.6590 -6.4609
-3 -6 -15 -2.0265 10.8675
-3 -6 -14 -0.2097 2.1702
-3 -6 -13 -3.8520 -7.6289
-3 -6 -12 1.9860 0.7467
-3 -6 -11 6.9870 3.8377
-3 -6 -10 -0.1488 -2.0523
-3 -6 -9 -0.4023 1.9880
-3 -6 -8 1.5701 4.6540
-3 -6 -7 -6.2924 6.7943
-3 -6 -6 -2.1035 -3.5320
-3 -6 -5 -0.7126 -11.4000
-3 -6 -4 3.4632 2.3262
-3 -6 -3 3.9968 9.0275
-3 -6 -2 -0.9051 3.6050
-3 -6 -1 -9.8726 -5.5120
-3 -5 -39 -0.0024 -0.7089
-3 -5 -38 -3.0576 2.2949
-3 -5 -37 2.6040 1.8825
-3 -5 -36 -0.4759 -1.8777
-3 -5 -35 -2.1300 0.6019
-3 -5 -34 -3.5202 -5.1648
-3 -5 -33 -0.9862 1.3673
-3 -5 -32 10.1628 -1.7055
-3 -5 -31 0.6436 -2.7358
-3 -5 -30 2.3291 3.3415
-3 -5 -29 -1.3321 1.9370
-3 -5 -28 -0.9826 12.0074
-3 -5 -27 1.7669 0.3362
-3 -5 -26 -10.0433 -6.1862
-3 -5 -25 -5.0870 -1.9678
-3 -5 -24 0.7414 -0.3627
-3 -5 -23 4.8341 -1.0029
-3 -5 -22 -1.4736 -5.4517
-3 -5 -21 -1.4641 2.1663
-3 -5 -20 3.6262 -5.0843
-3 -5 -19 -4.0667 -4.2684
-3 -5 -18 10.2592 3.4327
-3 -5 -17 10.4625 -1.6728
-3 -5 -16 -2.3434 8.8612
-3 -5 -15 -3.7034 7.9683
-3 -5 -14 -5.9735 1.7756
-3 -5 -13 -3.8443 -4.2355
-3 -5 -12 -2.1381 -4.8493
-3 -5 -11 7.2640 -1.6708
-3 -5 -10 2.9615 2.5717
-3 -5 -9 -2.1591 7.1713
-3 -5 -8 -5.8551 0.1218
-3 -5 -7 -3.3124 0.2002
-3 -5 -6 0.1731 -3.8128
-3 -5 -5 -2.0324 -3.0868
-3 -5 -4 -1.3148 0.1042
-3 -5 -3 0.0065 0.9680
-3 -5 -2 -1.6236 -9.6625
-3 -5 -1 -1.5679 -3.1546
-3 -4 -39 -1.7425 0.8092
-3 -4 -38 0.8657 2.4097
-3 -4 -37 -1.1387 -2.3690
-3 -4 -36 -3.4526 -0.7216
-3 -4 -35 1.0451 -3.3768
-3 -4 -34 0.3653 -2.1132
-3 -4 -33 6.4857 1.8926
-3 -4 -32 2.9986 0.6312
-3 -4 -31 -1.8504 5.4263
-3 -4 -30 -3.8790 1.3011
-3 -4 -29 -6.4764 3.0777
-3 -4 -28 2.5151 -2.9409
-3 -4 -27 -4.1291 -11.6484
-3 -4 -26 1.1188 1.6023
-3 -4 -25 10.4283 -1.9751
-3 -4 -24 -1.6386 3.8969
-3 -4 -23 5.2912 6.0468
-3 -4 -22 -4.7398 -4.5748
-3 -4 -21 -4.9889 6.3062
-3 -4 -20 3.0496 -4.6138
-3 -4 -19 -2.0909 0.8972
-3 -4 -18 10.0125 0.8683
-3 -4 -17 -7.5318 -3.8229
-3 -4 -16 -6.5601 15.3495
-3 -4 -15 5.9643 -2.9930
-3 -4 -14 -10.7622 -16.4459
-3 -4 -13 -1.7780 0.1904
-3 -4 -12 18.7058 0.5185
-3 -4 -11 0.9290 1.1010
-3 -4 -10 -4.2322 13.3654
-3 -4 -9 0.7644 -3.1127
-3 -4 -8 -12.2469 -0.0685
-3 -4 -7 -1.7791 4.6735
-3 -4 -6 -0.9631 -13.0912
-3 -4 -5 -1.5518 -8.0004
-3 -4 -4 9.3304 -2.3839
-3 -4 -3 7.1186 -2.5847
-3 -4 -2 5.7760 9.7489
-3 -4 -1 8.8150 8.4403
-3 -3 -40 2.3405 0.4343
-3 -3 -39 0.0605 1.1342
-3 -3 -38 -2.7159 0.8127
-3 -3 -37 -0.9114 0.0699
-3 -3 -36 2.1765 -2.3983
-3 -3 -35 -0.3859 -2.3072
-3 -3 -34 -0.0775 0.8945
-3 -3 -33 2.8376 1.1034
-3 -3 -32 0.7776 4.3902
-3 -3 -31 -0.2941 2.6716
-3 -3 -30 -8.2899 -7.5996
-3 -3 -29 -4.5599 -1.1796
-3 -3 -28 12.8666 -2.4532
-3 -3 -27 4.2438 -0.3603
-3 -3 -26 1.4140 7.2396
-3 -3 -25 -6.2187 1.1261
-3 -3 -24 -3.9946 7.4392
-3 -3 -23 0.9864 -7.3015
-3 -3 -22 -8.5313 -4.2681
-3 -3 -21 7.9498 -0.9729
-3 -3 -20 1.6288 -3.1192
-3 -3 -19 5.1627 7.0609
-3 -3 -18 -2.8148 -6.3152
-3 -3 -17 -13.3843 11.4537
-3 -3 -16 13.6758 -0.9326
-3 -3 -15 -0.3921 -24.9235
-3 -3 -14 -5.1591 11.0033
-3 -3 -13 15.4062 16.5407
-3 -3 -12 -1.7488 -7.1844
-3 -3 -11 -9.0397 3.8360
-3 -3 -10 3.6516 7.0365
-3 -3 -9 -12.5898 -1.2680
-3 -3 -8 -7.7029 -2.7890
-3 -3 -7 6.3261 -14.2609
-3 -3 -6 1.9925 -2.5284
-3 -3 -5 6.7139 3.1429
-3 -3 -4 3.0336 -0.2584
-3 -3 -3 1.1108 5.3876
-3 -3 -2 -3.2359 0.5428
-3 -3 -1 -3.4343 -1.5194
-3 -2 -40 0.3514 1.4257
-3 -2 -39 -1.0602 0.7539
-3 -2 -38 -1.0252 0.8142
-3 -2 -37 -0.8412 0.2243
-3 -2 -36 -1.0179 -1.3729
-3 -2 -35 -2.3600 -3.9312
-3 -2 -34 3.3922 -2.0414
-3 -2 -33 6.1950 2.0641
-3 -2 -32 1.5509 8.5284
-3 -2 -31 -6.6732 -1.2339
-3 -2 -30 -9.6585 -3.5598
-3 -2 -29 7.6341 -1.5510
-3 -2 -28 4.3048 -1.7933
-3 -2 -27 -1.5130 3.6923
-3 -2 -26 -2.7225 -2.8754
-3 -2 -25 -2.5194 2.8573
-3 -2 -24 4.3759 0.5603
-3 -2 -23 -1.7938 -6.2783
-3 -2 -22 -0.2960 -1.1857
-3 -2 -21 3.6664 2.7530
-3 -2 -20 3.0947 3.8984
-3 -2 -19 -1.6915 -1.5467
-3 -2 -18 -7.2205 -0.3914
-3 -2 -17 3.8472 0.5827
-3 -2 -16 9.0446 -7.4241
-3 -2 -15 -2.7167 5.3373
-3 -2 -14 -0.3990 14.5952
-3 -2 -13 -1.3198 -4.9506
-3 -2 -12 -4.8833 -4.6233
-3 -2 -11 -0.3553 5.7003
-3 -2 -10 -8.4624 5.4620
-3 -2 -9 -3.0485 -6.7938
-3 -2 -8 0.2034 -19.6790
-3 -2 -7 0.4335 3.6085
-3 -2 -6 10.4513 4.7005
-3 -2 -5 -2.0908 -10.0219
-3 -2 -4 7.8020 -4.2625
-3 -2 -3 11.4243 0.6514
-3 -2 -2 7.8785 25.6988
-3 -2 -1 2.0858 7.1864
-3 -1 -41 -1.6682 -1.6936
-3 -1 -40 2.2678 -0.2388
-3 -1 -39 2.5045 -0.5811
-3 -1 -38 -1.4633 1.0278
-3 -1 -37 0.0934 5.0081
-3 -1 -36 0.4054 -3.2770
-3 -1 -35 -4.9581 -3.5908
-3 -1 -34 2.2104 2.3931
-3 -1 -33 3.2971 1.7572
-3 -1 -32 -3.4588 -1.5472
-3 -1 -31 -2.6871 -1.4926
-3 -1 -30 6.2698 -4.2572
-3 -1 -29 -2.8529 1.4197
-3 -1 -28 3.0725 9.3570
-3 -1 -27 1.3859 -9.5043
-3 -1 -26 -7.7750 1.3911
-3 -1 -25 6.5222 4.5702
-3 -1 -24 0.1032 -4.6685
-3 -1 -23 -1.6767 -1.2415
-3 -1 -22 0.0886 1.4817
-3 -1 -21 5.0980 5.2613
-3 -1 -20 1.6115 -1.7705
-3 -1 -19 -7.2053 -1.1366
-3 -1 -18 -2.3863 2.3618
-3 -1 -17 6.1731 0.9591
-3 -1 -16 0.7024 -2.5947
-3 -1 -15 -2.7888 4.6990
-3 -1 -14 0.5318 0.4915
-3 -1 -13 -8.5430 1.3831
-3 -1 -12 -0.7692 -0.3291
-3 -1 -11 -3.4668 -8.4782
-3 -1 -10 1.7621 1.1260
-3 -1 -9 7.0840 -12.8011
-3 -1 -8 -4.6968 -0.6570
-3 -1 -7 11.4843 12.6131
-3 -1 -6 1.9618 -8.5899
-3 -1 -5 2.7374 -2.2199
-3 -1 -4 15.7032 7.6805
-3 -1 -3 -6.2014 31.5004
-3 -1 -2 -14.9682 8.4591
-3 -1 -1 -39.2379 -27.8402
-2 -16 -12 2.6882 2.7058
-2 -16 -11 3.4131 0.4109
-2 -16 -10 -4.6841 5.1197
-2 -16 -9 -1.0807 0.1836
-2 -16 -8 -3.9445 -11.9076
-2 -16 -7 1.8149 2.0333
-2 -16 -6 10.2665 5.8573
-2 -16 -5 -3.7985 -0.2944
-2 -16 -4 -6.6470 -0.4667
-2 -16 -3 2.1969 -1.0429
-2 -16 -2 2.5534 -0.8816
-2 -16 -1 -1.6359 0.0176
-2 -15 -18 -1.3916 -1.0553
-2 -15 -17 -1.6123 0.3602
-2 -15 -16 -0.0051 1.0027
-2 -15 -15 3.4148 -1.5892
-2 -15 -14 -0.8846 -0.9423
-2 -15 -13 -3.2035 5.6926
-2 -15 -12 -1.5782 -1.2215
-2 -15 -11 -7.5605 -5.3268
-2 -15 -10 3.5811 -3.6498
-2 -15 -9 8.5246 -14.1809
-2 -15 -8 4.1307 6.2342
-2 -15 -7 13.2566 15.0193
-2 -15 -6 -9.1828 0.3841
-2 -15 -5 -8.2925 2.8717
-2 -15 -4 6.6130 -5.5063
-2 -15 -3 -2.5473 10.2964
-2 -15 -2 -1.7352 5.2696
-2 -15 -1 -19.5563 -13.5650
-2 -14 -22 -0.4749 -4.4309
-2 -14 -21 2.8622 -1.0035
-2 -14 -20 5.2438 1.8451
-2 -14 -19 1.3158 4.3695
-2 -14 -18 -2.8084 1.4292
-2 -14 -17 -7.3618 -0.0952
-2 -14 -16 0.4213 2.4911
-2 -14 -15 3.7735 -5.6191
-2 -14 -14 -6.0537 -2.8822
-2 -14 -13 -0.8706 2.1208
-2 -14 -12 1.9392 -7.5795
-2 -14 -11 4.7555 -3.0096
-2 -14 -10 12.1182 -1.6814
-2 -14 -9 -1.7320 8.1437
-2 -14 -8 6.1671 15.3535
-2 -14 -7 -3.9124 -6.1689
-2 -14 -6 -17.0044 9.6405
-2 -14 -5 4.4258 1.2955
-2 -14 -4 -10.1431 -8.5288
-2 -14 -3 -1.5171 1.6077
-2 -14 -2 -5.0422 -23.0475
-2 -14 -1 -1.4564 -1.1422
-2 -13 -26 0.6386 1.6789
-2 -13 -25 0.6479 -0.3059
-2 -13 -24 -0.0382 -0.8330
-2 -13 -23 4.4641 3.1818
-2 -13 -22 1.2191 0.2478
-2 -13 -21 -8.8745 4.3532
-2 -13 -20 0.3633 3.2749
-2 -13 -19 1.7744 -10.4357
-2 -13 -18 -4.3912 -0.7139
-2 -13 -17 4.2555 7.0497
-2 -13 -16 1.9206 -2.6996
-2 -13 -15 -6.7941 -2.3469
-2 -13 -14 -0.8117 2.4200
-2 -13 -13 3.3632 -8.2201
-2 -13 -12 0.4241 -2.9655
-2 -13 -11 14.1744 4.2095
-2 -13 -10 -3.8840 2.7268
-2 -13 -9 -4.6471 18.5270
-2 -13 -8 5.5273 -12.0112
-2 -13 -7 -22.6475 -4.5838
-2 -13 -6 7.4998 12.8482
-2 -13 -5 10.6471 -20.7753
-2 -13 -4 -7.4873 2.6579
-2 -13 -3 7.7200 12.8752
-2 -13 -2 -4.5317 -4.8862
-2 -13 -1 -6.5026 -1.6280
-2 -12 -28 1.9421 -0.6361
-2 -12 -27 -0.5485 2.4313
-2 -12 -26 0.9765 2.6495
-2 -12 -25 -0.0418 1.7080
-2 -12 -24 -0.7212 4.4104
-2 -12 -23 -4.8205 -2.4128
-2 -12 -22 -12.1064 -4.2176
-2 -12 -21 6.6408 -2.7731
-2 -12 -20 13.9084 -9.6854
-2 -12 -19 -1.1700 9.1085
-2 -12 -18 -2.6128 11.9024
-2 -12 -17 -9.3288 -5.3504
-2 -12 -16 -1.5377 -5.4605
-2 -12 -15 6.3411 -4.3726
-2 -12 -14 2.2840 -0.4553
-2 -12 -13 -1.0447 1.4842
-2 -12 -12 4.7275 3.0632
-2 -12 -11 2.1555 -3.8830
-2 -12 -10 -3.4668 7.6979
-2 -12 -9 7.8037 2.6806
-2 -12 -8 -8.3799 -0.1137
-2 -12 -7 -3.2512 10.7787
-2 -12 -6 -6.2818 -9.9507
-2 -12 -5 -10.2220 -3.6761
-2 -12 -4 12.2977 -3.4195
-2 -12 -3 3.6510 -6.4500
-2 -12 -2 -5.8344 1.0042
-2 -12 -1 2.5599 2.3398
-2 -11 -31 2.3491 -1.5350
-2 -11 -30 2.1789 -0.0668
-2 -11 -29 0.8115 3.2356
-2 -11 -28 -0.8587 1.7859
-2 -11 -27 -2.8686 -1.0424
-2 -11 -26 -0.9979 -1.8716
-2 -11 -25 4.1203 0.2689
-2 -11 -24 1.9269 -0.2210
-2 -11 -23 -8.6197 4.3054
-2 -11 -22 2.3840 1.3008
-2 -11 -21 3.3862 -13.7561
-2 -11 -20 -4.1323 5.3719
-2 -11 -19 8.4542 6.9458
-2 -11 -18 -2.9228 -7.2025
-2 -11 -17 -1.3643 7.2523
-2 -11 -16 4.6607 1.4768
-2 -11 -15 -12.4333 -4.3524
-2 -11 -14 -2.7691 0.3950
-2 -11 -13 15.1781 -7.6804
-2 -11 -12 3.0865 -2.9931
-2 -11 -11 -2.3344 17.8807
-2 -11 -10 0.4281 6.8874
-2 -11 -9 -15.3369 -3.4036
-2 -11 -8 -6.4119 -5.0163
-2 -11 -7 -0.8498 -17.8063
-2 -11 -6 6.6727 -2.3681
-2 -11 -5 21.1579 1.7870
-2 -11 -4 0.5020 5.3987
-2 -11 -3 -7.9278 13.3157
-2 -11 -2 -4.1741 -1.2220
-2 -11 -1 -2.7891 -4.5270
-2 -10 -33 -0.4002 -1.4011
-2 -10 -32 1.1128 0.5373
-2 -10 -31 3.4177 0.0423
-2 -10 -30 1.2869 2.0075
-2 -10 -29 0.6704 4.7712
-2 -10 -28 -4.9523 1.1044
-2 -10 -27 -5.2103 -2.0392
-2 -10 -26 3.4591 -4.2490
-2 -10 -25 4.8052 -0.7400
-2 -10 -24 -3.6760 4.3383
-2 -10 -23 -0.0927 2.7705
-2 -10 -22 4.0020 -8.8029
-2 -10 -21 -4.3350 4.7682
-2 -10 -20 2.8905 10.3795
-2 -10 -19 -4.5693 -7.4409
-2 -10 -18 -5.8773 -2.8684
-2 -10 -17 4.7347 -1.5975
-2 -10 -16 0.3002 -4.0667
-2 -10 -15 -0.3372 2.1116
-2 -10 -14 11.3637 3.7176
-2 -10 -13 -1.5376 -4.8336
-2 -10 -12 -14.0914 10.9582
-2 -10 -11 9.0246 0.8271
-2 -10 -10 -3.3334 -14.3270
-2 -10 -9 -4.0706 7.6801
-2 -10 -8 9.0255 0.5951
-2 -10 -7 -1.5825 -3.7223
-2 -10 -6 -6.7972 3.2346
-2 -10 -5 0.0037 0.9128
-2 -10 -4 7.8611 -8.4384
-2 -10 -3 0.9138 2.1689
-2 -10 -2 0.6459 10.7351
-2 -10 -1 -6.8883 -3.1766
-2 -9 -34 -1.9864 2.1867
-2 -9 -33 0.4192 2.6387
-2 -9 -32 -1.1515 -1.2869
-2 -9 -31 0.1407 -1.0960
-2 -9 -30 0.5027 -2.6424
-2 -9 -29 -6.3313 3.6451
-2 -9 -28 4.0110 2.4715
-2 -9 -27 3.5547 -11.5371
-2 -9 -26 -2.1158 2.5021
-2 -9 -25 3.3569 5.4682
-2 -9 -24 -2.4839 2.3272
-2 -9 -23 4.5246 2.3965
-2 -9 -22 -5.7019 -3.6838
-2 -9 -21 -12.0707 2.9111
-2 -9 -20 3.1814 -7.8371
-2 -9 -19 9.5045 -11.0788
-2 -9 -18 8.3898 3.9637
-2 -9 -17 2.8524 12.6965
-2 -9 -16 -5.5659 3.5367
-2 -9 -15 -8.0158 1.9045
-2 -9 -14 3.8320 -4.2115
-2 -9 -13 -5.4814 -4.7394
-2 -9 -12 1.7532 8.3160
-2 -9 -11 2.8254 -5.9851
-2 -9 -10 -9.4712 0.9333
-2 -9 -9 2.9769 0.7015
-2 -9 -8 -1.8586 -8.5841
-2 -9 -7 0.3459 -2.2347
-2 -9 -6 7.8481 -3.5412
-2 -9 -5 7.0296 3.0051
-2 -9 -4 2.7998 8.2722
-2 -9 -3 -6.0257 3.8905
-2 -9 -2 -6.4052 -1.2956
-2 -9 -1 1.7702 -1.5981
-2 -8 -36 -0.7584 -2.2248
-2 -8 -35 -3.3336 1.3087
-2 -8 -34 0.9968 1.4689
-2 -8 -33 1.4366 -4.2143
-2 -8 -32 0.1082 -1.7441
-2 -8 -31 2.4767 -2.6531
-2 -8 -30 -3.8118 2.2600
-2 -8 -29 8.5861 9.8422
-2 -8 -28 4.0627 -9.4713
-2 -8 -27 -15.2015 2.6179
-2 -8 -26 5.2572 4.6838
-2 -8 -25 0.3831 -7.5145
-2 -8 -24 5.8777 7.4319
-2 -8 -23 4.9264 -5.7408
-2 -8 -22 -16.3672 5.8018
-2 -8 -21 4.3337 7.8354
-2 -8 -20 3.7298 -12.1217
-2 -8 -19 -3.1503 0.8832
-2 -8 -18 2.2116 5.6814
-2 -8 -17 -2.8333 -0.0351
-2 -8 -16 -6.3290 1.8281
-2 -8 -15 1.9563 0.3282
-2 -8 -14 -4.2130 -12.7624
-2 -8 -13 -8.0387 0.0714
-2 -8 -12 16.8455 -1.8331
-2 -8 -11 5.1138 -10.3398
-2 -8 -10 -2.3804 12.5110
-2 -8 -9 3.6744 6.2091
-2 -8 -8 -3.8613 -2.7055
-2 -8 -7 1.3086 -4.2167
-2 -8 -6 -0.8208 -0.7249
-2 -8 -5 4.3309 8.3802
-2 -8 -4 4.9176 -1.5651
-2 -8 -3 -7.3108 3.7620
-2 -8 -2 -0.7061 8.2907
-2 -8 -1 -6.5771 -6.6417
-2 -7 -37 0.4585 -0.3500
-2 -7 -36 0.0652 1.9397
-2 -7 -35 -0.7885 -0.1526
-2 -7 -34 -0.8261 -0.0206
-2 -7 -33 1.2679 0.6083
-2 -7 -32 0.4045 -2.1216
-2 -7 -31 -1.1594 -2.1045
-2 -7 -30 4.0997 4.0296
-2 -7 -29 3.1479 2.0686
-2 -7 -28 -6.9807 2.1301
-2 -7 -27 -0.1137 -0.0237
-2 -7 -26 0.3407 -4.7705
-2 -7 -25 -0.2696 5.3751
-2 -7 -24 2.8543 0.0338
-2 -7 -23 -6.8967 -0.5215
-2 -7 -22 -1.9706 3.8006
-2 -7 -21 -1.8194 -6.3346
-2 -7 -20 -1.5779 -4.7787
-2 -7 -19 3.5323 -3.9437
-2 -7 -18 1.3811 1.1928
-2 -7 -17 4.6802 1.9143
-2 -7 -16 1.8540 -2.0044
-2 -7 -15 -2.4300 -3.7536
-2 -7 -14 -2.5713 3.2211
-2 -7 -13 16.2089 5.4913
-2 -7 -12 2.7426 -7.5382
-2 -7 -11 -15.9416 14.6037
-2 -7 -10 7.1849 7.6241
-2 -7 -9 -3.5555 -13.8405
-2 -7 -8 -7.2462 6.2280
-2 -7 -7 5.5113 1.3483
-2 -7 -6 -5.7350 -5.5600
-2 -7 -5 0.1765 2.7224
-2 -7 -4 3.6122 -3.7521
-2 -7 -3 -4.5540 2.8851
-2 -7 -2 1.4553 1.3812
-2 -7 -1 -5.1148 -6.0604
-2 -6 -38 0.6596 0.8779
-2 -6 -37 0.1814 -1.0683
-2 -6 -36 -2.7350 -0.8226
-2 -6 -35 -0.4626 0.4098
-2 -6 -34 1.3375 0.3557
-2 -6 -33 3.7283 0.7804
-2 -6 -32 0.7432 -3.1526
-2 -6 -31 -4.4706 0.8299
-2 -6 -30 -1.9688 6.4388
-2 -6 -29 3.7819 2.8215
-2 -6 -28 0.6191 -10.3711
-2 -6 -27 -8.5725 -2.9245
-2 -6 -26 3.9203 8.0629
-2 -6 -25 5.3505 -1.9398
-2 -6 -24 -2.2148 -1.2999
-2 -6 -23 -1.9045 -0.9496
-2 -6 -22 -3.2648 -0.0041
-2 -6 -21 3.8299 -3.2095
-2 -6 -20 3.8657 -4.9159
-2 -6 -19 6.0359 6.4637
-2 -6 -18 4.0000 6.1446
-2 -6 -17 -6.1319 5.1431
-2 -6 -16 -7.2918 -0.7916
-2 -6 -15 -7.8521 -1.2574
-2 -6 -14 10.4457 -0.8814
-2 -6 -13 4.0253 -12.2848
-2 -6 -12 -12.3376 13.5164
-2 -6 -11 7.5556 10.2948
-2 -6 -10 -5.2444 -18.8077
-2 -6 -9 -10.4476 1.6156
-2 -6 -8 10.9357 3.6921
-2 -6 -7 -1.4566 -10.3725
-2 -6 -6 -1.0678 0.9703
-2 -6 -5 10.9430 -0.5143
-2 -6 -4 -3.9696 4.3407
-2 -6 -3 -1.2381 6.0216
-2 -6 -2 -1.7879 -10.0124
-2 -6 -1 -0.1020 0.1796
-2 -5 -39 -0.0979 0.2638
-2 -5 -38 1.2041 -2.8576
-2 -5 -37 -0.6216 0.0095
-2 -5 -36 2.2807 2.6400
-2 -5 -35 -1.4618 -2.0844
-2 -5 -34 -1.3736 2.6236
-2 -5 -33 4.9326 -0.6875
-2 -5 -32 -3.4491 -3.1962
-2 -5 -31 -3.3917 3.5414
-2 -5 -30 3.9078 2.8713
-2 -5 -29 2.9586 -3.7498
-2 -5 -28 -7.5830 -4.9556
-2 -5 -27 -1.6051 6.3126
-2 -5 -26 11.0894 -1.9770
-2 -5 -25 -3.1995 -5.8393
-2 -5 -24 -1.6020 6.5342
-2 -5 -23 5.2224 1.0617
-2 -5 -22 -1.4410 0.6373
-2 -5 -21 -2.1549 3.2981
-2 -5 -20 -1.0461 3.2659
-2 -5 -19 -3.0017 -1.9767
-2 -5 -18 -8.3840 -2.3216
-2 -5 -17 0.9449 -2.7173
-2 -5 -16 2.6052 -6.5281
-2 -5 -15 5.4360 -1.3470
-2 -5 -14 2.7566 -3.1666
-2 -5 -13 -3.3001 9.7464
-2 -5 -12 5.7482 2.4710
-2 -5 -11 -3.2083 -10.9854
-2 -5 -10 1.6599 3.8258
-2 -5 -9 5.9159 5.9107
-2 -5 -8 -7.5352 5.0973
-2 -5 -7 -0.4995 -0.2793
-2 -5 -6 0.7376 -11.2606
-2 -5 -5 -7.0318 4.3322
-2 -5 -4 8.0886 5.7431
-2 -5 -3 2.6779 -10.8012
-2 -5 -2 -3.3384 6.0311
-2 -5 -1 5.7961 5.7057
-2 -4 -40 -1.5767 0.7719
-2 -4 -39 -0.0440 0.1669
-2 -4 -38 1.5236 -0.4617
-2 -4 -37 1.0327 -1.7649
-2 -4 -36 -2.1089 -2.1552
-2 -4 -35 0.8672 2.7102
-2 -4 -34 5.8395 3.8991
-2 -4 -33 -1.1007 1.3110
-2 -4 -32 -7.5849 -0.2009
-2 -4 -31 -4.7942 -3.6036
-2 -4 -30 1.0782 -1.6542
-2 -4 -29 7.9008 -2.9457
-2 -4 -28 1.7472 -4.8339
-2 -4 -27 1.8597 5.8204
-2 -4 -26 3.2215 4.1852
-2 -4 -25 -4.4930 5.2472
-2 -4 -24 -0.4695 1.1130
-2 -4 -23 -4.8678 -3.4285
-2 -4 -22 -2.5924 1.0111
-2 -4 -21 -1.3952 -3.4323
-2 -4 -20 0.7839 -2.7456
-2 -4 -19 2.3883 -4.3953
-2 -4 -18 -0.3528 3.0543
-2 -4 -17 5.4982 0.6168
-2 -4 -16 1.2860 -6.5465
-2 -4 -15 -1.9003 2.4543
-2 -4 -14 4.3918 9.8565
-2 -4 -13 7.0518 -0.9969
-2 -4 -12 -7.1887 -0.3420
-2 -4 -11 -5.6882 12.9527
-2 -4 -10 -3.0787 -3.7048
-2 -4 -9 -9.9572 -9.3063
-2 -4 -8 5.1211 0.5446
-2 -4 -7 6.6766 -6.5295
-2 -4 -6 -8.0037 -0.7944
-2 -4 -5 4.6949 6.9567
-2 -4 -4 5.5301 -8.3514
-2 -4 -3 -7.7226 -4.4271
-2 -4 -2 7.1057 7.2125
-2 -4 -1 11.5795 2.7454
-2 -3 -40 -0.3904 1.2082
-2 -3 -39 0.4015 0.3614
-2 -3 -38 0.9116 -2.3673
-2 -3 -37 -1.9039 -0.8241
-2 -3 -36 0.8486 4.8112
-2 -3 -35 1.6498 1.0689
-2 -3 -34 -5.7188 -2.3203
-2 -3 -33 -3.2982 -1.1922
-2 -3 -32 3.8902 -7.2778
-2 -3 -31 0.6112 -2.2059
-2 -3 -30 8.7226 7.6680
-2 -3 -29 4.9936 -2.7735
-2 -3 -28 -8.5451 4.9045
-2 -3 -27 -0.0384 8.5158
-2 -3 -26 -2.5042 -3.2232
-2 -3 -25 -4.7023 -4.9880
-2 -3 -24 0.7911 -1.8794
-2 -3 -23 4.3493 0.7201
-2 -3 -22 -4.0506 -0.7057
-2 -3 -21 -1.2115 2.5572
-2 -3 -20 6.0154 -7.8639
-2 -3 -19 -3.2598 -1.7683
-2 -3 -18 5.5891 6.6581
-2 -3 -17 4.7414 -1.3111
-2 -3 -16 -2.8385 4.6892
-2 -3 -15 -2.9317 4.0201
-2 -3 -14 -3.1349 -0.8078
-2 -3 -13 0.5178 -1.9722
-2 -3 -12 -2.7233 -0.0531
-2 -3 -11 -4.0115 2.9328
-2 -3 -10 1.3021 -4.7060
-2 -3 -9 -2.2610 -9.2525
-2 -3 -8 0.2336 1.7136
-2 -3 -7 10.1024 0.4318
-2 -3 -6 1.9735 -2.7267
-2 -3 -5 -1.9537 4.3620
-2 -3 -4 2.1218 1.8865
-2 -3 -3 1.5507 2.6599
-2 -3 -2 0.8317 4.5385
-2 -3 -1 -7.0598 -1.5384
-2 -2 -41 3.3333 0.6127
-2 -2 -40 -0.1406 0.2923
-2 -2 -39 -0.4552 3.7819
-2 -2 -38 0.1334 1.0905
-2 -2 -37 -4.1169 0.0285
-2 -2 -36 -4.4124 -2.3455
-2 -2 -35 -0.4544 -6.2528
-2 -2 -34 5.3622 -2.6652
-2 -2 -33 8.7134 2.8821
-2 -2 -32 -0.7177 1.8956
-2 -2 -31 -5.4320 4.0324
-2 -2 -30 1.8165 -0.1618
-2 -2 -29 1.3037 1.7654
-2 -2 -28 -0.0364 2.8038
-2 -2 -27 -9.0044 -1.5369
-2 -2 -26 -3.1989 -1.5443
-2 -2 -25 3.6776 -8.0027
-2 -2 -24 2.9163 -0.8231
-2 -2 -23 5.7197 0.0063
-2 -2 -22 -0.3518 2.5088
-2 -2 -21 4.5791 7.5732
-2 -2 -20 -2.7350 -3.0434
-2 -2 -19 -12.5973 2.9472
-2 -2 -18 5.7793 2.2005
-2 -2 -17 5.9543 -11.1263
-2 -2 -16 -3.9829 1.7758
-2 -2 -15 -0.2818 9.0096
-2 -2 -14 -2.1279 0.4267
-2 -2 -13 0.5713 -8.0729
-2 -2 -12 -0.6503 -2.1487
-2 -2 -11 2.4854 9.9412
-2 -2 -10 0.4998 -7.7044
-2 -2 -9 -3.8585 -4.1686
-2 -2 -8 10.1995 13.0532
-2 -2 -7 -6.8921 6.5511
-2 -2 -6 -16.7407 -4.8776
-2 -2 -5 -1.4571 -20.4547
-2 -2 -4 8.3984 -4.7079
-2 -2 -3 16.2238 2.6702
-2 -2 -2 1.5801 2.8312
-2 -2 -1 4.8557 9.7411
-2 -1 -41 -1.1071 1.8713
-2 -1 -40 -2.6623 4.1884
-2 -1 -39 -0.2911 -1.0550
-2 -1 -38 -2.6308 -2.2174
-2 -1 -37 -2.4885 -1.8645
-2 -1 -36 -1.1168 -2.4628
-2 -1 -35 6.9753 -1.8845
-2 -1 -34 2.7185 -1.1771
-2 -1 -33 -2.9419 6.8718
-2 -1 -32 1.1905 -1.9558
-2 -1 -31 -1.5717 -3.1630
-2 -1 -30 3.5664 6.3161
-2 -1 -29 -1.6166 1.7211
-2 -1 -28 -6.1681 -3.1026
-2 -1 -27 -2.3487 -5.7821
-2 -1 -26 5.2607 1.5977
-2 -1 -25 6.8042 -2.7462
-2 -1 -24 -1.5270 1.2584
-2 -1 -23 4.0741 4.0366
-2 -1 -22 -5.0046 7.2314
-2 -1 -21 -0.2995 6.7150
-2 -1 -20 -11.0303 -15.7527
-2 -1 -19 -6.7494 -0.3230
-2 -1 -18 21.7759 -6.7468
-2 -1 -17 2.0142 -0.1806
-2 -1 -16 -1.0567 16.7406
-2 -1 -15 -6.7939 -0.2783
-2 -1 -14 0.1049 -4.2562
-2 -1 -13 3.2468 -5.0260
-2 -1 -12 -3.4266 15.0733
-2 -1 -11 -0.8363 0.6640
-2 -1 -10 -11.9270 -4.3086
-2 -1 -9 1.2896 -0.3790
-2 -1 -8 -24.9143 -7.3142
-2 -1 -7 -3.2450 -5.9317
-2 -1 -6 31.0660 -64.2211
-2 -1 -5 16.0823 -1.1042
-2 -1 -4 66.4156 67.6858
-2 -1 -3 -5.2538 18.8385
-2 -1 -2 -63.0223 27.2071
-2 -1 -1 -15.3476 -10.4513
-2 0 -41 -1.5086 2.6282
-2 0 -40 2.3467 -3.5438
-2 0 -39 -1.1210 -1.3591
-2 0 -38 0.1493 3.1670
-2 0 -37 -3.3686 -3.6915
-2 0 -36 0.7441 -1.9958
-2 0 -35 7.5269 -5.2989
-2 0 -34 -1.9684 3.9341
-2 0 -33 7.2073 6.8629
-2 0 -32 -0.4517 -5.1182
-2 0 -31 -6.4005 8.5376
-2 0 -30 -1.6079 1.7062
-2 0 -29 -2.2525 -4.3172
-2 0 -28 4.4805 -9.1040
-2 0 -27 -5.1508 6.4280
-2 0 -26 9.8034 7.5131
-2 0 -25 -5.4454 -14.2990
-2 0 -24 -2.5075 8.7177
-2 0 -23 7.9082 1.9568
-2 0 -22 -7.3880 7.5547
-2 0 -21 0.0087 -8.9769
-2 0 -20 -14.2715 -12.2407
-2 0 -19 16.3117 7.8885
-2 0 -18 15.0308 -2.8155
-2 0 -17 -7.4333 12.5375
-2 0 -16 -9.6240 3.3728
-2 0 -15 -4.5498 1.6325
-2 0 -14 2.0187 -8.0424
-2 0 -13 -14.5366 2.8661
-2 0 -12 6.4150 -1.9989
-2 0 -11 -6.2425 -17.1107
-2 0 -10 4.2725 1.5848
-2 0 -9 -3.9236 -20.5608
-2 0 -8 0.2482 6.6984
-2 0 -7 65.0512 -33.1576
-2 0 -6 7.1033 -1.2409
-2 0 -5 28.8376 126.4008
-2 0 -4 -16.5948 21.1208
-2 0 -3 -134.2643 -23.0197
-2 0 -2 -10.3542 -30.3804
-2 0 -1 38.9669 -45.7982
-1 -16 -12 -2.3949 3.0591
-1 -16 -11 -1.7640 1.2485
-1 -16 -10 -1.9402 -4.4281
-1 -16 -9 0.2461 -1.2734
-1 -16 -8 1.5676 2.5258
-1 -16 -7 0.2380 -0.1438
-1 -16 -6 -1.3435 -2.8400
-1 -16 -5 2.2521 2.6796
-1 -16 -4 -0.3773 0.9625
-1 -16 -3 -6.0249 -0.2290
-1 -16 -2 1.1219 -3.0431
-1 -16 -1 3.0809 -1.8240
-1 -15 -18 -3.5665 -4.1478
-1 -15 -17 0.8343 1.3142
-1 -15 -16 6.3850 -2.0327
-1 -15 -15 -2.0562 -1.2127
-1 -15 -14 -0.7555 7.3531
-1 -15 -13 -1.1571 1.3642
-1 -15 -12 -7.0000 -4.0061
-1 -15 -11 -0.1097 -4.8981
-1 -15 -10 7.3736 -4.5250
-1 -15 -9 3.2885 0.8386
-1 -15 -8 0.4206 7.5519
-1 -15 -7 -0.3508 2.4736
-1 -15 -6 -4.3671 -0.5140
-1 -15 -5 -1.2430 -1.3729
-1 -15 -4 -1.6402 -2.7493
-1 -15 -3 0.2863 -2.6193
-1 -15 -2 2.4642 -2.0236
-1 -15 -1 6.8086 3.6782
-1 -14 -23 6.1312 1.3936
-1 -14 -22 -0.8069 0.3782
-1 -14 -21 -5.5740 7.4577
-1 -14 -20 1.4458 -2.3313
-1 -14 -19 -3.7884 -8.5113
-1 -14 -18 1.7871 5.1092
-1 -14 -17 5.5228 1.6561
-1 -14 -16 -4.8153 -0.3860
-1 -14 -15 -3.8092 1.6187
-1 -14 -14 -1.4041 -3.1784
-1 -14 -13 -0.9193 -6.7176
-1 -14 -12 4.9862 -0.8697
-1 -14 -11 9.5393 1.8825
-1 -14 -10 -3.7025 2.4356
-1 -14 -9 -4.6690 4.9941
-1 -14 -8 2.3280 -3.5815
-1 -14 -7 3.0502 -1.3615
-1 -14 -6 3.1858 3.2748
-1 -14 -5 -4.8631 7.3649
-1 -14 -4 -6.3858 4.2170
-1 -14 -3 -5.8008 -10.0634
-1 -14 -2 -1.7617 -9.1052
-1 -14 -1 10.1993 2.3779
-1 -13 -26 -1.6398 -2.7327
-1 -13 -25 -0.1477 -0.4502
-1 -13 -24 4.7491 -1.1908
-1 -13 -23 -0.3353 -0.3331
-1 -13 -22 -2.7876 6.0648
-1 -13 -21 3.7635 0.3649
-1 -13 -20 -2.2495 -5.1373
-1 -13 -19 -3.9393 4.5072
-1 -13 -18 -0.6061 0.6263
-1 -13 -17 -1.6475 -1.2627
-1 -13 -16 2.7117 -5.8001
-1 -13 -15 -4.2676 -3.6701
-1 -13 -14 4.0853 2.6052
-1 -13 -13 5.5858 -2.8257
-1 -13 -12 3.9986 3.7221
-1 -13 -11 -2.1354 0.9874
-1 -13 -10 -6.5598 6.0310
-1 -13 -9 8.2335 -2.3209
-1 -13 -8 -0.0702 -3.2610
-1 -13 -7 -7.3506 10.6815
-1 -13 -6 -7.9177 3.8093
-1 -13 -5 -0.6911 -10.2577
-1 -13 -4 0.7025 -15.4683
-1 -13 -3 1.1543 -3.0386
-1 -13 -2 11.4585 7.3516
-1 -13 -1 14.8502 7.1661
-1 -12 -29 -1.8945 -1.0315
-1 -12 -28 -2.7326 -2.8216
-1 -12 -27 1.9224 -3.1435
-1 -12 -26 3.7484 -0.8545
-1 -12 -25 4.6607 5.2140
-1 -12 -24 -1.1630 2.8951
-1 -12 -23 -9.0544 1.7583
-1 -12 -22 -0.8605 -1.0041
-1 -12 -21 3.7587 -6.8976
-1 -12 -20 -0.9362 -0.8164
-1 -12 -19 -0.1407 4.9070
-1 -12 -18 2.5130 0.4451
-1 -12 -17 -1.3312 -5.1214
-1 -12 -16 -4.7137 1.2213
-1 -12 -15 5.4501 1.2830
-1 -12 -14 1.5483 -5.9880
-1 -12 -13 0.9272 5.5433
-1 -12 -12 3.6068 0.1963
-1 -12 -11 -10.5336 2.9670
-1 -12 -10 5.6178 3.7309
-1 -12 -9 2.5761 -14.3485
-1 -12 -8 -9.5175 5.2745
-1 -12 -7 8.0412 9.1028
-1 -12 -6 4.6526 -7.6319
-1 -12 -5 -6.8310 -1.0891
-1 -12 -4 -2.6580 3.4945
-1 -12 -3 3.0663 -1.6547
-1 -12 -2 6.4768 2.5098
-1 -12 -1 0.5758 1.4740
-1 -11 -31 0.3671 2.7232
-1 -11 -30 -4.4513 2.1867
-1 -11 -29 -1.8793 -1.8641
-1 -11 -28 -0.3754 -5.0394
-1 -11 -27 2.6842 0.4156
-1 -11 -26 3.0414 4.3701
-1 -11 -25 -1.9530 -0.1855
-1 -11 -24 -6.1861 -3.2605
-1 -11 -23 2.9200 -0.0138
-1 -11 -22 6.4305 -0.5580
-1 -11 -21 -1.7801 2.2366
-1 -11 -20 -5.2799 2.9886
-1 -11 -19 1.0852 -1.6955
-1 -11 -18 0.8920 -7.3675
-1 -11 -17 -2.8055 6.0335
-1 -11 -16 7.0311 3.2970
-1 -11 -15 -6.0340 -10.2500
-1 -11 -14 -4.1637 3.8544
-1 -11 -13 12.8395 -3.5941
-1 -11 -12 -0.3626 -3.2137
-1 -11 -11 3.6655 14.5703
-1 -11 -10 3.1036 1.3959
-1 -11 -9 -14.2049 1.3197
-1 -11 -8 -2.8494 4.6215
-1 -11 -7 -4.0749 -8.7286
-1 -11 -6 -5.1192 -5.5732
-1 -11 -5 11.4671 -9.8190
-1 -11 -4 7.0864 -1.1651
-1 -11 -3 3.4759 16.0353
-1 -11 -2 -2.8163 2.6991
-1 -11 -1 -11.1602 -5.3272
-1 -10 -33 0.1418 1.8700
-1 -10 -32 -0.5053 -2.6089
-1 -10 -31 -4.5659 -0.9886
-1 -10 -30 3.7391 0.7596
-1 -10 -29 3.4950 -3.3249
-1 -10 -28 0.6112 -1.0506
-1 -10 -27 -0.7044 2.2482
-1 -10 -26 2.6514 5.2451
-1 -10 -25 0.8830 -1.1334
-1 -10 -24 -3.7120 1.4488
-1 -10 -23 -0.9344 0.6037
-1 -10 -22 -3.6343 -1.1329
-1 -10 -21 1.4086 -1.6757
-1 -10 -20 3.5763 -2.4719
-1 -10 -19 1.4175 2.6760
-1 -10 -18 -4.8622 4.1984
-1 -10 -17 -3.0484 0.0560
-1 -10 -16 0.8167 -10.8089
-1 -10 -15 1.8540 -2.1191
-1 -10 -14 11.0809 6.8628
-1 -10 -13 1.5779 3.2444
-1 -10 -12 -9.7302 8.9974
-1 -10 -11 -5.1446 1.9561
-1 -10 -10 -7.1891 -9.5847
-1 -10 -9 -2.0460 -6.4436
-1 -10 -8 5.1448 -6.1853
-1 -10 -7 6.8024 -3.4300
-1 -10 -6 9.3749 -0.7719
-1 -10 -5 4.3255 9.1696
-1 -10 -4 0.6612 12.1328
-1 -10 -3 -9.9226 0.5833
-1 -10 -2 -7.4965 -1.7987
-1 -10 -1 1.8641 -3.8240
-1 -9 -35 -0.0110 -2.6105
-1 -9 -34 1.2360 0.0253
-1 -9 -33 1.6054 -3.4367
-1 -9 -32 -1.2408 -0.9448
-1 -9 -31 8.6306 4.4172
-1 -9 -30 3.7545 3.7926
-1 -9 -29 -4.7914 4.9141
-1 -9 -28 -9.7359 -2.1982
-1 -9 -27 -1.5951 4.8263
-1 -9 -26 8.7440 -5.6105
-1 -9 -25 -8.2603 -5.6051
-1 -9 -24 1.7218 5.1376
-1 -9 -23 2.5496 -1.9388
-1 -9 -22 -1.6385 6.1876
-1 -9 -21 1.8598 -4.0421
-1 -9 -20 -9.5154 -2.5946
-1 -9 -19 1.3192 3.6427
-1 -9 -18 2.0987 -10.0857
-1 -9 -17 0.7404 -2.1329
-1 -9 -16 10.2550 2.3242
-1 -9 -15 -0.4405 4.0108
-1 -9 -14 -3.9925 7.5695
-1 -9 -13 -2.0192 -3.5718
-1 -9 -12 -3.1863 -4.2687
-1 -9 -11 1.3276 1.7198
-1 -9 -10 1.0226 0.1066
-1 -9 -9 -0.3858 -3.6767
-1 -9 -8 2.5808 -5.5546
-1 -9 -7 2.2924 0.9986
-1 -9 -6 7.7653 11.1380
-1 -9 -5 5.5970 2.5785
-1 -9 -4 -16.0361 3.7754
-1 -9 -3 -9.4073 6.1860
-1 -9 -2 -0.6766 -15.4848
-1 -9 -1 -0.8853 -6.3167
-1 -8 -36 -0.0953 1.3542
-1 -8 -35 -1.3472 1.5436
-1 -8 -34 0.2312 -0.0104
-1 -8 -33 -1.1268 -4.8396
-1 -8 -32 2.8382 0.8969
-1 -8 -31 5.1745 2.5279
-1 -8 -30 -4.9601 6.6618
-1 -8 -29 -3.8001 1.3145
-1 -8 -28 -4.0225 -6.5055
-1 -8 -27 0.9156 -1.1451
-1 -8 -26 0.3118 -3.1826
-1 -8 -25 0.2644 -0.5254
-1 -8 -24 5.7455 -0.4869
-1 -8 -23 1.2230 3.8203
-1 -8 -22 -1.5733 -0.8771
-1 -8 -21 -8.3691 -0.8837
-1 -8 -20 6.1542 4.4137
-1 -8 -19 3.4351 -11.3884
-1 -8 -18 -4.5723 1.4718
-1 -8 -17 13.1786 5.7602
-1 -8 -16 -2.3224 2.9676
-1 -8 -15 -9.2883 12.6212
-1 -8 -14 -2.0998 -6.8222
-1 -8 -13 -8.2411 -12.7941
-1 -8 -12 3.2328 2.5843
-1 -8 -11 13.1554 -1.9521
-1 -8 -10 -2.3263 -1.3162
-1 -8 -9 -2.0056 8.9046
-1 -8 -8 1.2263 -2.6260
-1 -8 -7 -2.5445 -0.1559
-1 -8 -6 4.6612 1.8704
-1 -8 -5 -5.5909 0.2258
-1 -8 -4 -3.0415 2.7080
-1 -8 -3 1.9251 -8.6327
-1 -8 -2 0.7560 0.1921
-1 -8 -1 7.3635 4.8291
-1 -7 -37 -4.1264 -3.1109
-1 -7 -36 -0.6892 0.1295
-1 -7 -35 7.4717 -1.0707
-1 -7 -34 3.7711 -3.0429
-1 -7 -33 -1.9073 4.0234
-1 -7 -32 0.0100 5.5023
-1 -7 -31 -3.3698 3.4643
-1 -7 -30 -0.5614 1.1033
-1 -7 -29 -1.7061 -11.6752
-1 -7 -28 -7.7514 -1.1446
-1 -7 -27 9.9110 6.9084
-1 -7 -26 6.7239 -7.8940
-1 -7 -25 -3.4203 3.8204
-1 -7 -24 4.3617 8.6159
-1 -7 -23 -6.4502 -1.1741
-1 -7 -22 -9.8924 1.3962
-1 -7 -21 7.1616 -1.0171
-1 -7 -20 3.6253 -8.8820
-1 -7 -19 -8.1331 4.2918
-1 -7 -18 3.5360 6.4216
-1 -7 -17 -1.9776 -4.0871
-1 -7 -16 -6.9745 -1.0666
-1 -7 -15 0.1836 -9.4488
-1 -7 -14 5.2291 -8.6768
-1 -7 -13 11.8374 3.6880
-1 -7 -12 9.6486 9.7963
-1 -7 -11 -5.8466 6.8523
-1 -7 -10 -14.0735 8.0606
-1 -7 -9 -1.6273 -7.0315
-1 -7 -8 -0.7847 -15.9871
-1 -7 -7 7.6192 2.8990
-1 -7 -6 9.3353 8.3384
-1 -7 -5 -3.6586 5.2570
-1 -7 -4 -8.7622 -1.0147
-1 -7 -3 -3.4759 0.6372
-1 -7 -2 3.7675 -3.2660
-1 -7 -1 -4.4813 -4.5654
-1 -6 -38 0.9075 -2.4648
-1 -6 -37 1.9206 2.5730
-1 -6 -36 3.3409 3.1551
-1 -6 -35 -0.8386 0.0373
-1 -6 -34 -3.3516 2.6852
-1 -6 -33 -0.5891 1.6128
-1 -6 -32 -2.6610 -2.3188
-1 -6 -31 -0.0722 -0.2011
-1 -6 -30 2.7654 -3.0952
-1 -6 -29 -4.1655 0.5748
-1 -6 -28 2.5055 4.3343
-1 -6 -27 3.1605 -6.0780
-1 -6 -26 -4.0228 1.4709
-1 -6 -25 2.7822 5.9665
-1 -6 -24 -2.1269 -1.9145
-1 -6 -23 -5.0733 -0.5791
-1 -6 -22 0.9529 -0.9822
-1 -6 -21 0.7026 -2.1851
-1 -6 -20 -4.9848 -3.2417
-1 -6 -19 -1.1388 -2.6202
-1 -6 -18 10.5562 -5.6682
-1 -6 -17 7.2630 -2.6784
-1 -6 -16 -0.0953 7.2601
-1 -6 -15 2.0211 8.8206
-1 -6 -14 3.6094 1.2021
-1 -6 -13 -6.0903 1.7654
-1 -6 -12 -5.7458 6.6022
-1 -6 -11 -2.9584 -2.5120
-1 -6 -10 -4.3820 -5.0520
-1 -6 -9 1.3240 -3.4792
-1 -6 -8 4.1332 -0.4036
-1 -6 -7 0.8702 1.6470
-1 -6 -6 -5.9076 1.2727
-1 -6 -5 0.3972 -3.1314
-1 -6 -4 3.3041 -5.2495
-1 -6 -3 3.0717 4.7218
-1 -6 -2 -0.5269 0.2694
-1 -6 -1 -5.8428 -1.9058
-1 -5 -39 -0.1799 -1.3532
-1 -5 -38 0.4718 1.1508
-1 -5 -37 -1.2656 -1.1384
-1 -5 -36 0.3588 0.2105
-1 -5 -35 4.3661 1.7580
-1 -5 -34 0.3818 5.4715
-1 -5 -33 -5.2768 -2.5529
-1 -5 -32 -9.8776 -4.7396
-1 -5 -31 6.3792 4.4150
-1 -5 -30 8.1105 -3.4163
-1 -5 -29 -7.5426 -5.6549
-1 -5 -28 -2.0384 -0.6654
-1 -5 -27 10.1632 3.9613
-1 -5 -26 6.5387 4.2637
-1 -5 -25 -7.8261 4.0823
-1 -5 -24 -8.3488 2.5551
-1 -5 -23 -3.4443 -5.7644
-1 -5 -22 -0.8158 -8.0321
-1 -5 -21 5.5010 -4.1691
-1 -5 -20 9.8573 0.7490
-1 -5 -19 5.5339 2.9949
-1 -5 -18 -4.0319 7.6636
-1 -5 -17 -1.6806 7.6183
-1 -5 -16 -3.1593 -2.7600
-1 -5 -15 -3.9420 0.4838
-1 -5 -14 0.9509 -1.4888
-1 -5 -13 -7.8510 1.7583
-1 -5 -12 -0.8511 0.4218
-1 -5 -11 -1.8066 -14.7129
-1 -5 -10 1.9455 -1.5823
-1 -5 -9 11.2378 3.2482
-1 -5 -8 -1.4116 1.4180
-1 -5 -7 -2.8665 0.1275
-1 -5 -6 2.6240 -1.4535
-1 -5 -5 2.8009 0.9916
-1 -5 -4 -1.5318 2.7527
-1 -5 -3 1.5512 0.5450
-1 -5 -2 -0.0081 -1.1473
-1 -5 -1 -0.4140 1.6378
-1 -4 -40 1.8180 -1.4297
-1 -4 -39 0.7614 -3.3805
-1 -4 -38 -0.0851 0.6486
-1 -4 -37 1.7183 3.7305
-1 -4 -36 1.1210 2.4739
-1 -4 -35 -5.7181 0.5978
-1 -4 -34 -3.3480 -4.9336
-1 -4 -33 1.4130 -10.0143
-1 -4 -32 7.2067 5.7465
-1 -4 -31 9.9341 9.2396
-1 -4 -30 -7.8620 -3.9669
-1 -4 -29 -11.5835 -0.9864
-1 -4 -28 8.6809 4.9724
-1 -4 -27 8.3110 -0.9397
-1 -4 -26 -10.6902 0.1339
-1 -4 -25 -8.1973 5.0058
-1 -4 -24 2.9275 -5.4196
-1 -4 -23 -2.3730 -11.4392
-1 -4 -22 4.0053 1.8211
-1 -4 -21 15.3421 1.2077
-1 -4 -20 -4.7033 0.2602
-1 -4 -19 -9.3230 12.3376
-1 -4 -18 7.9973 0.5080
-1 -4 -17 -1.9566 -10.2514
-1 -4 -16 -10.0938 6.5979
-1 -4 -15 3.8023 1.4791
-1 -4 -14 -3.9441 -8.8254
-1 -4 -13 2.7012 1.4627
-1 -4 -12 7.3741 -10.0036
-1 -4 -11 -3.0867 6.2687
-1 -4 -10 9.8402 10.2135
-1 -4 -9 -8.2429 -4.7612
-1 -4 -8 -4.2877 4.5347
-1 -4 -7 6.6209 -7.9900
-1 -4 -6 -6.8182 1.6514
-1 -4 -5 4.6215 7.0119
-1 -4 -4 2.2771 -7.1949
-1 -4 -3 -4.7782 0.5874
-1 -4 -2 1.9071 4.0882
-1 -4 -1 1.3571 -0.9989
-1 -3 -40 2.0598 -2.3914
-1 -3 -39 -1.8036 1.0574
-1 -3 -38 -0.4655 1.2766
-1 -3 -37 -1.8955 -0.1971
-1 -3 -36 1.4680 -2.0619
-1 -3 -35 2.2501 -5.9422
-1 -3 -34 4.0935 4.2639
-1 -3 -33 6.5478 6.8717
-1 -3 -32 -8.5132 3.6786
-1 -3 -31 -7.9334 5.0528
-1 -3 -30 1.3926 -7.3874
-1 -3 -29 -4.4405 -6.4593
-1 -3 -28 -0.0176 3.0563
-1 -3 -27 5.3785 -4.1572
-1 -3 -26 -1.0437 -4.2397
-1 -3 -25 0.7598 5.1025
-1 -3 -24 4.1171 -2.3188
-1 -3 -23 -0.0904 -2.8019
-1 -3 -22 6.4089 5.4994
-1 -3 -21 -1.3801 2.0286
-1 -3 -20 -10.3705 5.4721
-1 -3 -19 5.3905 0.5090
-1 -3 -18 4.4145 -10.6738
-1 -3 -17 -11.4588 3.6675
-1 -3 -16 1.3340 10.5818
-1 -3 -15 5.2604 -11.9848
-1 -3 -14 -3.1910 -2.9405
-1 -3 -13 6.3118 6.1902
-1 -3 -12 -7.6948 3.2702
-1 -3 -11 -1.4311 1.4608
-1 -3 -10 3.0738 -16.1371
-1 -3 -9 -1.4669 9.1684
-1 -3 -8 8.2542 8.0454
-1 -3 -7 -11.9847 -9.4991
-1 -3 -6 -0.8760 -1.9460
-1 -3 -5 5.1128 -4.7925
-1 -3 -4 3.6886 3.5292
-1 -3 -3 7.9291 -7.1299
-1 -3 -2 0.3172 7.9783
-1 -3 -1 10.3993 11.3492
-1 -2 -41 1.1083 -1.3610
-1 -2 -40 -4.9351 -0.3416
-1 -2 -39 0.5796 1.1321
-1 -2 -38 1.4452 -3.6967
-1 -2 -37 -0.2768 1.4361
-1 -2 -36 4.0730 -0.3200
-1 -2 -35 -2.9188 0.4188
-1 -2 -34 -1.0904 8.2833
-1 -2 -33 0.0709 -5.7059
-1 -2 -32 -10.6040 -5.6603
-1 -2 -31 6.2765 5.5349
-1 -2 -30 7.5210 -10.8707
-1 -2 -29 -10.1943 -1.1350
-1 -2 -28 11.4071 7.4857
-1 -2 -27 8.5345 -6.1185
-1 -2 -26 -7.8801 8.5115
-1 -2 -25 0.4781 7.3848
-1 -2 -24 -0.6850 -5.0818
-1 -2 -23 -4.3431 -0.0814
-1 -2 -22 -2.0073 4.6045
-1 -2 -21 0.5886 -5.5239
-1 -2 -20 -2.4701 -5.1253
-1 -2 -19 8.6595 5.2378
-1 -2 -18 -0.8184 -0.7816
-1 -2 -17 -12.6744 8.3351
-1 -2 -16 6.7902 -6.5545
-1 -2 -15 -0.6831 -14.1152
-1 -2 -14 3.0783 12.5773
-1 -2 -13 2.3025 4.8908
-1 -2 -12 -7.8929 -2.2275
-1 -2 -11 1.7269 -8.0472
-1 -2 -10 -2.1032 2.1694
-1 -2 -9 -0.7448 4.8630
-1 -2 -8 -4.8486 -11.2071
-1 -2 -7 14.6333 -15.0793
-1 -2 -6 6.2464 -1.8117
-1 -2 -5 9.9679 41.9273
-1 -2 -4 15.3960 -16.6267
-1 -2 -3 -43.9174 -10.0513
-1 -2 -2 26.4590 53.3613
-1 -2 -1 13.7263 -14.2415
-1 -1 -41 -2.1462 -3.6127
-1 -1 -40 -1.0563 3.6130
-1 -1 -39 5.4455 0.0000
-1 -1 -38 -4.3496 -3.7902
-1 -1 -37 -3.1402 3.5819
-1 -1 -36 5.7391 -3.0569
-1 -1 -35 -2.2666 -2.6289
-1 -1 -34 2.6299 5.5610
-1 -1 -33 2.8313 -7.5675
-1 -1 -32 -6.2617 2.7145
-1 -1 -31 10.7676 7.6435
-1 -1 -30 -0.1266 -5.6061
-1 -1 -29 -6.3563 7.1533
-1 -1 -28 0.4110 1.9303
-1 -1 -27 -5.6299 0.4410
-1 -1 -26 0.3908 -5.9059
-1 -1 -25 -3.5008 -4.3487
-1 -1 -24 7.5880 5.1248
-1 -1 -23 1.0423 -3.8995
-1 -1 -22 -5.5604 4.0799
-1 -1 -21 2.9114 -2.1685
-1 -1 -20 -2.0533 -0.5297
-1 -1 -19 2.5237 3.6983
-1 -1 -18 -2.7927 -3.1392
-1 -1 -17 -0.8773 -3.0351
-1 -1 -16 2.6930 -1.6537
-1 -1 -15 2.6529 6.9180
-1 -1 -14 -1.5974 -0.4005
-1 -1 -13 -6.5989 -0.6775
-1 -1 -12 3.5294 -3.4838
-1 -1 -11 -2.6475 -5.8831
-1 -1 -10 1.3852 0.0922
-1 -1 -9 4.5751 -2.5743
-1 -1 -8 16.7872 -0.2550
-1 -1 -7 4.7292 -4.0170
-1 -1 -6 -12.2373 42.4878
-1 -1 -5 14.7703 1.1668
-1 -1 -4 -47.1891 -42.2555
-1 -1 -3 1.0079 52.1534
-1 -1 -2 48.7995 -11.1647
-1 -1 -1 -83.2471 -44.1988
0 -16 -12 1.3953 0.0778
0 -16 -10 -1.0092 1.2164
0 -16 -8 -0.2232 1.8019
0 -16 -6 -1.7112 -3.8661
0 -16 -4 3.2095 2.5017
0 -16 -2 -1.5170 0.6531
0 -15 -19 1.2152 3.6817
0 -15 -17 -1.6960 -3.1384
0 -15 -15 1.1617 0.0581
0 -15 -13 4.0614 1.0763
0 -15 -11 -4.9385 2.0714
0 -15 -9 3.5947 -1.3208
0 -15 -7 -2.2237 2.3715
0 -15 -5 -1.9233 0.1834
0 -15 -3 -0.1256 -2.1502
0 -15 -1 -0.8245 -0.3691
0 -14 -22 1.3120 -4.2027
0 -14 -20 0.7550 4.3079
0 -14 -18 -0.9168 -1.4158
0 -14 -16 -1.6166 -1.8518
0 -14 -14 7.3697 0.5206
0 -14 -12 -5.8450 6.8030
0 -14 -10 1.0001 -5.2385
0 -14 -8 -5.4745 6.7373
0 -14 -6 0.5810 -12.9564
0 -14 -4 3.8032 6.2309
0 -14 -2 -0.2840 -2.3539
0 -13 -25 -0.6489 3.8179
0 -13 -23 -2.2437 -1.4059
0 -13 -21 1.2857 -1.2858
0 -13 -19 1.8602 2.5361
0 -13 -17 -4.2872 2.1999
0 -13 -15 -0.6827 -4.6064
0 -13 -13 0.1544 3.1398
0 -13 -11 -1.3606 -6.8474
0 -13 -9 1.5450 4.1405
0 -13 -7 3.7927 -9.3736
0 -13 -5 3.3745 13.7044
0 -13 -3 -6.4972 -6.6436
0 -13 -1 5.7129 2.2843
0 -12 -28 1.4063 2.6194
0 -12 -26 -3.4751 -1.5316
0 -12 -24 1.2101 0.8268
0 -12 -22 0.1144 -2.3688
0 -12 -20 0.8406 3.6609
0 -12 -18 -5.0872 2.7416
0 -12 -16 -6.2834 -12.9145
0 -12 -14 16.4623 -0.6016
0 -12 -12 -2.7972 7.7114
0 -12 -10 -1.3993 0.1964
0 -12 -8 -0.2480 -3.0945
0 -12 -6 6.3312 6.1947
0 -12 -4 -11.5690 -0.7300
0 -12 -2 9.9453 0.6467
0 -11 -31 -0.6122 1.7558
0 -11 -29 -1.7480 0.1739
0 -11 -27 1.4365 -2.3136
0 -11 -25 0.9602 3.8230
0 -11 -23 -2.7583 0.3032
0 -11 -21 -3.1981 -1.4082
0 -11 -19 2.0623 -2.7616
0 -11 -17 -1.5077 -2.1784
0 -11 -15 7.0418 -0.0758
0 -11 -13 -2.5386 3.0199
0 -11 -11 1.8148 0.4781
0 -11 -9 -1.2825 -0.1563
0 -11 -7 1.9147 4.5493
0 -11 -5 -7.2226 -3.1216
0 -11 -3 5.9211 2.5601
0 -11 -1 -11.3478 -4.2883
0 -10 -32 0.6787 2.9104
0 -10 -30 -4.6629 2.5350
0 -10 -28 0.1045 -3.1302
0 -10 -26 -1.3084 0.5936
0 -10 -24 -0.0627 0.2192
0 -10 -22 -3.1165 -3.3166
0 -10 -20 4.0567 -1.1443
0 -10 -18 -2.6063 -0.4044
0 -10 -16 5.3841 -4.7050
0 -10 -14 5.7609 5.6554
0 -10 -12 -5.5856 8.4358
0 -10 -10 -3.6078 -8.9668
0 -10 -8 1.4396 5.8265
0 -10 -6 1.3198 -8.5019
0 -10 -4 0.5340 9.2907
0 -10 -2 -1.7207 -4.3715
0 -9 -35 -3.5042 -3.1495
0 -9 -33 5.0203 -3.9568
0 -9 -31 0.9457 9.2913
0 -9 -29 -5.8807 -4.6499
0 -9 -27 -0.1373 2.0471
0 -9 -25 -0.2265 -7.2928
0 -9 -23 4.1704 2.8449
0 -9 -21 -1.5132 0.8803
0 -9 -19 1.3913 -4.9208
0 -9 -17 6.6357 8.3788
0 -9 -15 -10.3361 1.4370
0 -9 -13 0.1978 -5.8131
0 -9 -11 5.0794 -1.6907
0 -9 -9 -0.6655 4.3930
0 -9 -7 3.1675 -0.7155
0 -9 -5 -5.2983 6.8513
0 -9 -3 -2.8259 -3.7409
0 -9 -1 -3.9099 -3.6337
0 -8 -36 6.2529 -2.2253
0 -8 -34 1.7226 5.0102
0 -8 -32 -2.4073 7.6760
0 -8 -30 -9.1458 -7.2243
0 -8 -28 4.4345 1.6794
0 -8 -26 -3.3735 -8.7844
0 -8 -24 9.3754 4.3432
0 -8 -22 -2.6086 2.9454
0 -8 -20 -2.4588 -0.0882
0 -8 -18 -0.5064 1.9359
0 -8 -16 -5.5335 -8.9647
0 -8 -14 15.7113 -1.0277
0 -8 -12 -3.5662 14.8653
0 -8 -10 -8.7680 -6.5058
0 -8 -8 4.7740 1.6913
0 -8 -6 -6.0963 -1.3619
0 -8 -4 1.2370 -3.4784
0 -8 -2 2.4341 -2.3125
0 -7 -37 0.9052 9.9165
0 -7 -35 -8.8362 -0.5906
0 -7 -33 -0.5690 -4.5189
0 -7 -31 1.3768 -1.8174
0 -7 -29 1.5020 0.8397
0 -7 -27 -2.6472 -2.2159
0 -7 -25 7.3770 -1.1259
0 -7 -23 -2.3844 6.5978
0 -7 -21 -3.4227 -1.9291
0 -7 -19 1.6438 -1.7594
0 -7 -17 -2.1700 -0.2948
0 -7 -15 7.7270 -2.0498
0 -7 -13 -4.1672 11.3999
0 -7 -11 -9.5587 -6.9333
0 -7 -9 6.0905 -7.7714
0 -7 -7 4.5887 4.6309
0 -7 -5 -1.6255 0.8152
0 -7 -3 0.7558 0.5966
0 -7 -1 -0.8682 0.8337
0 -6 -38 -4.0705 4.0600
0 -6 -36 0.7182 -4.6471
0 -6 -34 -1.8978 1.1004
0 -6 -32 3.1260 0.9791
0 -6 -30 -5.9553 -4.5237
0 -6 -28 9.5030 1.0674
0 -6 -26 -2.3390 4.5260
0 -6 -24 -6.4109 0.5041
0 -6 -22 4.6125 -5.8052
0 -6 -20 -1.4028 4.2439
0 -6 -18 -0.9176 -0.5391
0 -6 -16 -1.7426 -4.6612
0 -6 -14 5.8968 0.8464
0 -6 -12 -1.8761 2.3427
0 -6 -10 1.0064 -2.8581
0 -6 -8 4.3224 5.9020
0 -6 -6 -9.6918 -0.0054
0 -6 -4 6.8027 -4.7783
0 -6 -2 -2.6155 5.2629
0 -5 -39 -2.3160 2.1645
0 -5 -37 -0.5718 -3.3214
0 -5 -35 0.4194 0.5390
0 -5 -33 0.9794 -0.2618
0 -5 -31 -2.0300 -2.4041
0 -5 -29 9.3867 0.9412
0 -5 -27 -6.8796 11.6350
0 -5 -25 -10.2873 -10.3800
0 -5 -23 12.3218 -4.7882
0 -5 -21 -4.3331 6.3576
0 -5 -19 4.9449 -2.4797
0 -5 -17 -8.1958 2.1784
0 -5 -15 9.7588 -7.6774
0 -5 -13 1.8772 11.7395
0 -5 -11 -9.8274 2.4658
0 -5 -9 -1.6927 -8.0028
0 -5 -7 0.3443 -2.9918
0 -5 -5 11.4231 -2.3599
0 -5 -3 -4.1000 14.3151
0 -5 -1 -10.3890 -7.8634
0 -4 -40 0.1066 -1.5893
0 -4 -38 0.3993 -0.1445
0 -4 -36 2.3866 0.4109
0 -4 -34 -0.4412 -0.3946
0 -4 -32 1.2278 7.6897
0 -4 -30 -7.2067 -9.2591
0 -4 -28 8.4090 10.3094
0 -4 -26 -17.0200 -8.8893
0 -4 -24 16.8526 -6.4341
0 -4 -22 -3.7064 9.5395
0 -4 -20 2.0703 -4.0087
0 -4 -18 -3.0461 4.4355
0 -4 -16 3.1093 -2.9768
0 -4 -14 -5.3072 6.0406
0 -4 -12 -2.5311 -10.5295
0 -4 -10 8.8724 1.5732
0 -4 -8 -1.1046 2.6548
0 -4 -6 0.2669 0.2687
0 -4 -4 2.9695 6.0928
0 -4 -2 -12.8231 -4.5513
0 -3 -39 -1.3247 1.1514
0 -3 -37 -0.2335 -2.7487
0 -3 -35 3.5333 -0.3374
0 -3 -33 -1.4650 6.9801
0 -3 -31 -3.4928 -8.9180
0 -3 -29 6.0398 11.4396
0 -3 -27 -15.5750 -11.6679
0 -3 -25 19.0742 -2.0732
0 -3 -23 -6.9752 9.3262
0 -3 -21 -0.1494 -5.8763
0 -3 -19 4.4447 4.0050
0 -3 -17 -6.0724 3.7875
0 -3 -15 -5.6109 -6.8150
0 -3 -13 12.1614 -8.2495
0 -3 -11 3.7153 18.6344
0 -3 -9 -17.2224 -3.4537
0 -3 -7 6.1534 -11.8023
0 -3 -5 6.2088 7.1238
0 -3 -3 -5.8244 -0.4635
0 -3 -1 3.7660 -0.9101
0 -2 -40 2.9171 0.2575
0 -2 -38 -2.7250 1.1639
0 -2 -36 4.6055 -2.6000
0 -2 -34 -0.4233 5.6127
0 -2 -32 -2.6299 3.6832
0 -2 -30 -9.6332 -5.7286
0 -2 -28 8.9630 -7.6244
0 -2 -26 1.8746 6.5619
0 -2 -24 0.6187 -3.4180
0 -2 -22 2.7289 8.8889
0 -2 -20 -9.6492 -0.7301
0 -2 -18 -0.2006 -7.2930
0 -2 -16 5.8839 -1.5890
0 -2 -14 3.8853 5.0314
0 -2 -12 -5.2294 5.3412
0 -2 -10 -11.7540 -2.3414
0 -2 -8 10.3498 -20.4391
0 -2 -6 2.0343 14.4553
0 -2 -4 18.6857 -18.6161
0 -2 -2 10.0994 49.6294
0 -1 -41 2.6323 0.6730
0 -1 -39 -4.5238 3.3207
0 -1 -37 0.6588 -2.9460
0 -1 -35 -3.4155 -2.1807
0 -1 -33 7.5842 -1.2681
0 -1 -31 -1.6231 2.5263
0 -1 -29 0.8492 5.5986
0 -1 -27 -7.5271 -6.7357
0 -1 -25 10.0607 1.7842
0 -1 -23 -7.5105 6.8209
0 -1 -21 -7.1370 -9.3932
0 -1 -19 11.9788 -6.2848
0 -1 -17 3.5933 8.6813
0 -1 -15 -3.4394 6.1842
0 -1 -13 -7.4923 0.2018
0 -1 -11 -13.5675 -8.9061
0 -1 -9 22.2272 -25.6113
0 -1 -7 9.6913 20.2977
0 -1 -5 43.5124 -9.9604
0 -1 -3 -28.9611 146.0731
0 -1 -1 -191.9449 -126.1533
0 0 -40 -4.4873 3.8548
0 0 -38 -1.2414 -6.1296
0 0 -36 3.9550 -6.5020
0 0 -34 15.0880 9.1704
0 0 -32 -14.3666 15.1451
0 0 -30 -13.1284 -10.4369
0 0 -28 8.0976 -14.7398
0 0 -26 7.4171 12.5184
0 0 -24 -7.6776 -6.4022
0 0 -22 5.2324 0.5134
0 0 -20 4.5174 -0.0307
0 0 -18 -1.5744 6.1018
0 0 -16 -3.1953 4.9181
0 0 -14 -12.0019 -5.1003
0 0 -12 -0.5592 -21.1204
0 0 -10 39.5288 -2.6765
0 0 -8 -3.8428 37.0957
0 0 -6 13.8409 10.2859
0 0 -4 -96.3306 103.3720
0 0 -2 -126.7510 -268.6225
0 0 4 -96.3306 -103.3720
0 0 6 13.8409 -10.2859
0 0 8 -3.8428 -37.0957
0 0 10 39.5288 2.6765
0 0 12 -0.5592 21.1204
0 0 14 -12.0019 5.1003
0 0 16 -3.1953 -4.9181
0 0 18 -1.5744 -6.1018
0 0 20 4.5174 0.0307
0 0 22 5.2324 -0.5134
0 0 24 -7.6776 6.4022
0 0 26 7.4171 -12.5184
0 0 28 8.0976 14.7398
0 0 30 -13.1284 10.4369
0 0 32 -14.3666 -15.1451
0 0 34 15.0880 -9.1704
0 0 36 3.9550 6.5020
0 0 38 -1.2414 6.1296
0 0 40 -4.4873 -3.8548
0 1 1 -191.9449 126.1533
0 1 3 -28.9611 -146.0731
0 1 5 43.5124 9.9604
0 1 7 9.6913 -20.2977
0 1 9 22.2272 25.6113
0 1 11 -13.5675 8.9061
0 1 13 -7.4923 -0.2018
0 1 15 -3.4394 -6.1842
0 1 17 3.5933 -8.6813
0 1 19 11.9788 6.2848
0 1 21 -7.1370 9.3932
0 1 23 -7.5105 -6.8209
0 1 25 10.0607 -1.7842
0 1 27 -7.5271 6.7357
0 1 29 0.8492 -5.5986
0 1 31 -1.6231 -2.5263
0 1 33 7.5842 1.2681
0 1 35 -3.4155 2.1807
0 1 37 0.6588 2.9460
0 1 39 -4.5238 -3.3207
0 1 41 2.6323 -0.6730
0 2 0 -55.0279 -4.1843
0 2 2 10.0994 -49.6294
0 2 4 18.6857 18.6161
0 2 6 2.0343 -14.4553
0 2 8 10.3498 20.4391
0 2 10 -11.7540 2.3414
0 2 12 -5.2294 -5.3412
0 2 14 3.8853 -5.0314
0 2 16 5.8839 1.5890
0 2 18 -0.2006 7.2930
0 2 20 -9.6492 0.7301
0 2 22 2.7289 -8.8889
0 2 24 0.6187 3.4180
0 2 26 1.8746 -6.5619
0 2 28 8.9630 7.6244
0 2 30 -9.6332 5.7286
0 2 32 -2.6299 -3.6832
0 2 34 -0.4233 -5.6127
0 2 36 4.6055 2.6000
0 2 38 -2.7250 -1.1639
0 2 40 2.9171 -0.2575
0 3 1 3.7660 0.9101
0 3 3 -5.8244 0.4635
0 3 5 6.2088 -7.1238
0 3 7 6.1534 11.8023
0 3 9 -17.2224 3.4537
0 3 11 3.7153 -18.6344
0 3 13 12.1614 8.2495
0 3 15 -5.6109 6.8150
0 3 17 -6.0724 -3.7875
0 3 19 4.4447 -4.0050
0 3 21 -0.1494 5.8763
0 3 23 -6.9752 -9.3262
0 3 25 19.0742 2.0732
0 3 27 -15.5750 11.6679
0 3 29 6.0398 -11.4396
0 3 31 -3.4928 8.9180
0 3 33 -1.4650 -6.9801
0 3 35 3.5333 0.3374
0 3 37 -0.2335 2.7487
0 3 39 -1.3247 -1.1514
0 4 0 14.2037 0.1334
0 4 2 -12.8231 4.5513
0 4 4 2.9695 -6.0928
0 4 6 0.2669 -0.2687
0 4 8 -1.1046 -2.6548
0 4 10 8.8724 -1.5732
0 4 12 -2.5311 10.5295
0 4 14 -5.3072 -6.0406
0 4 16 3.1093 2.9768
0 4 18 -3.0461 -4.4355
0 4 20 2.0703 4.0087
0 4 22 -3.7064 -9.5395
0 4 24 16.8526 6.4341
0 4 26 -17.0200 8.8893
0 4 28 8.4090 -10.3094
0 4 30 -7.2067 9.2591
0 4 32 1.2278 -7.6897
0 4 34 -0.4412 0.3946
0 4 36 2.3866 -0.4109
0 4 38 0.3993 0.1445
0 4 40 0.1066 1.5893
0 5 1 -10.3890 7.8634
0 5 3 -4.1000 -14.3151
0 5 5 11.4231 2.3599
0 5 7 0.3443 2.9918
0 5 9 -1.6927 8.0028
0 5 11 -9.8274 -2.4658
0 5 13 1.8772 -11.7395
0 5 15 9.7588 7.6774
0 5 17 -8.1958 -2.1784
0 5 19 4.9449 2.4797
0 5 21 -4.3331 -6.3576
0 5 23 12.3218 4.7882
0 5 25 -10.2873 10.3800
0 5 27 -6.8796 -11.6350
0 5 29 9.3867 -0.9412
0 5 31 -2.0300 2.4041
0 5 33 0.9794 0.2618
0 5 35 0.4194 -0.5390
0 5 37 -0.5718 3.3214
0 5 39 -2.3160 -2.1645
0 6 0 -1.1889 0.7683
0 6 2 -2.6155 -5.2629
0 6 4 6.8027 4.7783
0 6 6 -9.6918 0.0054
0 6 8 4.3224 -5.9020
0 6 10 1.0064 2.8581
0 6 12 -1.8761 -2.3427
0 6 14 5.8968 -0.8464
0 6 16 -1.7426 4.6612
0 6 18 -0.9176 0.5391
0 6 20 -1.4028 -4.2439
0 6 22 4.6125 5.8052
0 6 24 -6.4109 -0.5041
0 6 26 -2.3390 -4.5260
0 6 28 9.5030 -1.0674
0 6 30 -5.9553 4.5237
0 6 32 3.1260 -0.9791
0 6 34 -1.8978 -1.1004
0 6 36 0.7182 4.6471
0 6 38 -4.0705 -4.0600
0 7 1 -0.8682 -0.8337
0 7 3 0.7558 -0.5966
0 7 5 -1.6255 -0.8152
0 7 7 4.5887 -4.6309
0 7 9 6.0905 7.7714
0 7 11 -9.5587 6.9333
0 7 13 -4.1672 -11.3999
0 7 15 7.7270 2.0498
0 7 17 -2.1700 0.2948
0 7 19 1.6438 1.7594
0 7 21 -3.4227 1.9291
0 7 23 -2.3844 -6.5978
0 7 25 7.3770 1.1259
0 7 27 -2.6472 2.2159
0 7 29 1.5020 -0.8397
0 7 31 1.3768 1.8174
0 7 33 -0.5690 4.5189
0 7 35 -8.8362 0.5906
0 7 37 0.9052 -9.9165
0 8 0 2.8461 -0.6559
0 8 2 2.4341 2.3125
0 8 4 1.2370 3.4784
0 8 6 -6.0963 1.3619
0 8 8 4.7740 -1.6913
0 8 10 -8.7680 6.5058
0 8 12 -3.5662 -14.8653
0 8 14 15.7113 1.0277
0 8 16 -5.5335 8.9647
0 8 18 -0.5064 -1.9359
0 8 20 -2.4588 0.0882
0 8 22 -2.6086 -2.9454
0 8 24 9.3754 -4.3432
0 8 26 -3.3735 8.7844
0 8 28 4.4345 -1.6794
0 8 30 -9.1458 7.2243
0 8 32 -2.4073 -7.6760
0 8 34 1.7226 -5.0102
0 8 36 6.2529 2.2253
0 9 1 -3.9099 3.6337
0 9 3 -2.8259 3.7409
0 9 5 -5.2983 -6.8513
0 9 7 3.1675 0.7155
0 9 9 -0.6655 -4.3930
0 9 11 5.0794 1.6907
0 9 13 0.1978 5.8131
0 9 15 -10.3361 -1.4370
0 9 17 6.6357 -8.3788
0 9 19 1.3913 4.9208
0 9 21 -1.5132 -0.8803
0 9 23 4.1704 -2.8449
0 9 25 -0.2265 7.2928
0 9 27 -0.1373 -2.0471
0 9 29 -5.8807 4.6499
0 9 31 0.9457 -9.2913
0 9 33 5.0203 3.9568
0 9 35 -3.5042 3.1495
0 10 0 0.6149 -0.3656
0 10 2 -1.7207 4.3715
0 10 4 0.5340 -9.2907
0 10 6 1.3198 8.5019
0 10 8 1.4396 -5.8265
0 10 10 -3.6078 8.9668
0 10 12 -5.5856 -8.4358
0 10 14 5.7609 -5.6554
0 10 16 5.3841 4.7050
0 10 18 -2.6063 0.4044
0 10 20 4.0567 1.1443
0 10 22 -3.1165 3.3166
0 10 24 -0.0627 -0.2192
0 10 26 -1.3084 -0.5936
0 10 28 0.1045 3.1302
0 10 30 -4.6629 -2.5350
0 10 32 0.6787 -2.9104
0 11 1 -11.3478 4.2883
0 11 3 5.9211 -2.5601
0 11 5 -7.2226 3.1216
0 11 7 1.9147 -4.5493
0 11 9 -1.2825 0.1563
0 11 11 1.8148 -0.4781
0 11 13 -2.5386 -3.0199
0 11 15 7.0418 0.0758
0 11 17 -1.5077 2.1784
0 11 19 2.0623 2.7616
0 11 21 -3.1981 1.4082
0 11 23 -2.7583 -0.3032
0 11 25 0.9602 -3.8230
0 11 27 1.4365 2.3136
0 11 29 -1.7480 -0.1739
0 11 31 -0.6122 -1.7558
0 12 0 -12.7655 0.9061
0 12 2 9.9453 -0.6467
0 12 4 -11.5690 0.7300
0 12 6 6.3312 -6.1947
0 12 8 -0.2480 3.0945
0 12 10 -1.3993 -0.1964
0 12 12 -2.7972 -7.7114
0 12 14 16.4623 0.6016
0 12 16 -6.2834 12.9145
0 12 18 -5.0872 -2.7416
0 12 20 0.8406 -3.6609
0 12 22 0.1144 2.3688
0 12 24 1.2101 -0.8268
0 12 26 -3.4751 1.5316
0 12 28 1.4063 -2.6194
0 13 1 5.7129 -2.2843
0 13 3 -6.4972 6.6436
0 13 5 3.3745 -13.7044
0 13 7 3.7927 9.3736
0 13 9 1.5450 -4.1405
0 13 11 -1.3606 6.8474
0 13 13 0.1544 -3.1398
0 13 15 -0.6827 4.6064
0 13 17 -4.2872 -2.1999
0 13 19 1.8602 -2.5361
0 13 21 1.2857 1.2858
0 13 23 -2.2437 1.4059
0 13 25 -0.6489 -3.8179
0 14 0 0.3996 0.7534
0 14 2 -0.2840 2.3539
0 14 4 3.8032 -6.2309
0 14 6 0.5810 12.9564
0 14 8 -5.4745 -6.7373
0 14 10 1.0001 5.2385
0 14 12 -5.8450 -6.8030
0 14 14 7.3697 -0.5206
0 14 16 -1.6166 1.8518
0 14 18 -0.9168 1.4158
0 14 20 0.7550 -4.3079
0 14 22 1.3120 4.2027
0 15 1 -0.8245 0.3691
0 15 3 -0.1256 2.1502
0 15 5 -1.9233 -0.1834
0 15 7 -2.2237 -2.3715
0 15 9 3.5947 1.3208
0 15 11 -4.9385 -2.0714
0 15 13 4.0614 -1.0763
0 15 15 1.1617 -0.0581
0 15 17 -1.6960 3.1384
0 15 19 1.2152 -3.6817
0 16 0 -1.0247 -0.1509
0 16 2 -1.5170 -0.6531
0 16 4 3.2095 -2.5017
0 16 6 -1.7112 3.8661
0 16 8 -0.2232 -1.8019
0 16 10 -1.0092 -1.2164
0 16 12 1.3953 -0.0778
1 1 0 -16.0979 -0.0576
1 1 1 -83.2471 44.1988
1 1 2 48.7995 11.1647
1 1 3 1.0079 -52.1534
1 1 4 -47.1891 42.2555
1 1 5 14.7703 -1.1668
1 1 6 -12.2373 -42.4878
1 1 7 4.7292 4.0170
1 1 8 16.7872 0.2550
1 1 9 4.5751 2.5743
1 1 10 1.3852 -0.0922
1 1 11 -2.6475 5.8831
1 1 12 3.5294 3.4838
1 1 13 -6.5989 0.6775
1 1 14 -1.5974 0.4005
1 1 15 2.6529 -6.9180
1 1 16 2.6930 1.6537
1 1 17 -0.8773 3.0351
1 1 18 -2.7927 3.1392
1 1 19 2.5237 -3.6983
1 1 20 -2.0533 0.5297
1 1 21 2.9114 2.1685
1 1 22 -5.5604 -4.0799
1 1 23 1.0423 3.8995
1 1 24 7.5880 -5.1248
1 1 25 -3.5008 4.3487
1 1 26 0.3908 5.9059
1 1 27 -5.6299 -0.4410
1 1 28 0.4110 -1.9303
1 1 29 -6.3563 -7.1533
1 1 30 -0.1266 5.6061
1 1 31 10.7676 -7.6435
1 1 32 -6.2617 -2.7145
1 1 33 2.8313 7.5675
1 1 34 2.6299 -5.5610
1 1 35 -2.2666 2.6289
1 1 36 5.7391 3.0569
1 1 37 -3.1402 -3.5819
1 1 38 -4.3496 3.7902
1 1 39 5.4455 -0.0000
1 1 40 -1.0563 -3.6130
1 1 41 -2.1462 3.6127
1 2 0 -77.0752 -1.3144
1 2 1 13.7263 14.2415
1 2 2 26.4590 -53.3613
1 2 3 -43.9174 10.0513
1 2 4 15.3960 16.6267
1 2 5 9.9679 -41.9273
1 2 6 6.2464 1.8117
1 2 7 14.6333 15.0793
1 2 8 -4.8486 11.2071
1 2 9 -0.7448 -4.8630
1 2 10 -2.1032 -2.1694
1 2 11 1.7269 8.0472
1 2 12 -7.8929 2.2275
1 2 13 2.3025 -4.8908
1 2 14 3.0783 -12.5773
1 2 15 -0.6831 14.1152
1 2 16 6.7902 6.5545
1 2 17 -12.6744 -8.3351
1 2 18 -0.8184 0.7816
1 2 19 8.6595 -5.2378
1 2 20 -2.4701 5.1253
1 2 21 0.5886 5.5239
1 2 22 -2.0073 -4.6045
1 2 23 -4.3431 0.0814
1 2 24 -0.6850 5.0818
1 2 25 0.4781 -7.3848
1 2 26 -7.8801 -8.5115
1 2 27 8.5345 6.1185
1 2 28 11.4071 -7.4857
1 2 29 -10.1943 1.1350
1 2 30 7.5210 10.8707
1 2 31 6.2765 -5.5349
1 2 32 -10.6040 5.6603
1 2 33 0.0709 5.7059
1 2 34 -1.0904 -8.2833
1 2 35 -2.9188 -0.4188
1 2 36 4.0730 0.3200
1 2 37 -0.2768 -1.4361
1 2 38 1.4452 3.6967
1 2 39 0.5796 -1.1321
1 2 40 -4.9351 0.3416
1 2 41 1.1083 1.3610
1 3 0 -12.4377 -0.0075
1 3 1 10.3993 -11.3492
1 3 2 0.3172 -7.9783
1 3 3 7.9291 7.1299
1 3 4 3.6886 -3.5292
1 3 5 5.1128 4.7925
1 3 6 -0.8760 1.9460
1 3 7 -11.9847 9.4991
1 3 8 8.2542 -8.0454
1 3 9 -1.4669 -9.1684
1 3 10 3.0738 16.1371
1 3 11 -1.4311 -1.4608
1 3 12 -7.6948 -3.2702
1 3 13 6.3118 -6.1902
1 3 14 -3.1910 2.9405
1 3 15 5.2604 11.9848
1 3 16 1.3340 -10.5818
1 3 17 -11.4588 -3.6675
1 3 18 4.4145 10.6738
1 3 19 5.3905 -0.5090
1 3 20 -10.3705 -5.4721
1 3 21 -1.3801 -2.0286
1 3 22 6.4089 -5.4994
1 3 23 -0.0904 2.8019
1 3 24 4.1171 2.3188
1 3 25 0.7598 -5.1025
1 3 26 -1.0437 4.2397
1 3 27 5.3785 4.1572
1 3 28 -0.0176 -3.0563
1 3 29 -4.4405 6.4593
1 3 30 1.3926 7.3874
1 3 31 -7.9334 -5.0528
1 3 32 -8.5132 -3.6786
1 3 33 6.5478 -6.8717
1 3 34 4.0935 -4.2639
1 3 35 2.2501 5.9422
1 3 36 1.4680 2.0619
1 3 37 -1.8955 0.1971
1 3 38 -0.4655 -1.2766
1 3 39 -1.8036 -1.0574
1 3 40 2.0598 2.3914
1 4 0 -2.7292 -1.2350
1 4 1 1.3571 0.9989
1 4 2 1.9071 -4.0882
1 4 3 -4.7782 -0.5874
1 4 4 2.2771 7.1949
1 4 5 4.6215 -7.0119
1 4 6 -6.8182 -1.6514
1 4 7 6.6209 7.9900
1 4 8 -4.2877 -4.5347
1 4 9 -8.2429 4.7612
1 4 10 9.8402 -10.2135
1 4 11 -3.0867 -6.2687
1 4 12 7.3741 10.0036
1 4 13 2.7012 -1.4627
1 4 14 -3.9441 8.8254
1 4 15 3.8023 -1.4791
1 4 16 -10.0938 -6.5979
1 4 17 -1.9566 10.2514
1 4 18 7.9973 -0.5080
1 4 19 -9.3230 -12.3376
1 4 20 -4.7033 -0.2602
1 4 21 15.3421 -1.2077
1 4 22 4.0053 -1.8211
1 4 23 -2.3730 11.4392
1 4 24 2.9275 5.4196
1 4 25 -8.1973 -5.0058
1 4 26 -10.6902 -0.1339
1 4 27 8.3110 0.9397
1 4 28 8.6809 -4.9724
1 4 29 -11.5835 0.9864
1 4 30 -7.8620 3.9669
1 4 31 9.9341 -9.2396
1 4 32 7.2067 -5.7465
1 4 33 1.4130 10.0143
1 4 34 -3.3480 4.9336
1 4 35 -5.7181 -0.5978
1 4 36 1.1210 -2.4739
1 4 37 1.7183 -3.7305
1 4 38 -0.0851 -0.6486
1 4 39 0.7614 3.3805
1 4 40 1.8180 1.4297
1 5 0 -0.0886 0.0709
1 5 1 -0.4140 -1.6378
1 5 2 -0.0081 1.1473
1 5 3 1.5512 -0.5450
1 5 4 -1.5318 -2.7527
1 5 5 2.8009 -0.9916
1 5 6 2.6240 1.4535
1 5 7 -2.8665 -0.1275
1 5 8 -1.4116 -1.4180
1 5 9 11.2378 -3.2482
1 5 10 1.9455 1.5823
1 5 11 -1.8066 14.7129
1 5 12 -0.8511 -0.4218
1 5 13 -7.8510 -1.7583
1 5 14 0.9509 1.4888
1 5 15 -3.9420 -0.4838
1 5 16 -3.1593 2.7600
1 5 17 -1.6806 -7.6183
1 5 18 -4.0319 -7.6636
1 5 19 5.5339 -2.9949
1 5 20 9.8573 -0.7490
1 5 21 5.5010 4.1691
1 5 22 -0.8158 8.0321
1 5 23 -3.4443 5.7644
1 5 24 -8.3488 -2.5551
1 5 25 -7.8261 -4.0823
1 5 26 6.5387 -4.2637
1 5 27 10.1632 -3.9613
1 5 28 -2.0384 0.6654
1 5 29 -7.5426 5.6549
1 5 30 8.1105 3.4163
1 5 31 6.3792 -4.4150
1 5 32 -9.8776 4.7396
1 5 33 -5.2768 2.5529
1 5 34 0.3818 -5.4715
1 5 35 4.3661 -1.7580
1 5 36 0.3588 -0.2105
1 5 37 -1.2656 1.1384
1 5 38 0.4718 -1.1508
1 5 39 -0.1799 1.3532
1 6 0 4.0865 0.2050
1 6 1 -5.8428 1.9058
1 6 2 -0.5269 -0.2694
1 6 3 3.0717 -4.7218
1 6 4 3.3041 5.2495
1 6 5 0.3972 3.1314
1 6 6 -5.9076 -1.2727
1 6 7 0.8702 -1.6470
1 6 8 4.1332 0.4036
1 6 9 1.3240 3.4792
1 6 10 -4.3820 5.0520
1 6 11 -2.9584 2.5120
1 6 12 -5.7458 -6.6022
1 6 13 -6.0903 -1.7654
1 6 14 3.6094 -1.2021
1 6 15 2.0211 -8.8206
1 6 16 -0.0953 -7.2601
1 6 17 7.2630 2.6784
1 6 18 10.5562 5.6682
1 6 19 -1.1388 2.6202
1 6 20 -4.9848 3.2417
1 6 21 0.7026 2.1851
1 6 22 0.9529 0.9822
1 6 23 -5.0733 0.5791
1 6 24 -2.1269 1.9145
1 6 25 2.7822 -5.9665
1 6 26 -4.0228 -1.4709
1 6 27 3.1605 6.0780
1 6 28 2.5055 -4.3343
1 6 29 -4.1655 -0.5748
1 6 30 2.7654 3.0952
1 6 31 -0.0722 0.2011
1 6 32 -2.6610 2.3188
1 6 33 -0.5891 -1.6128
1 6 34 -3.3516 -2.6852
1 6 35 -0.8386 -0.0373
1 6 36 3.3409 -3.1551
1 6 37 1.9206 -2.5730
1 6 38 0.9075 2.4648
1 7 0 0.8415 -0.0901
1 7 1 -4.4813 4.5654
1 7 2 3.7675 3.2660
1 7 3 -3.4759 -0.6372
1 7 4 -8.7622 1.0147
1 7 5 -3.6586 -5.2570
1 7 6 9.3353 -8.3384
1 7 7 7.6192 -2.8990
1 7 8 -0.7847 15.9871
1 7 9 -1.6273 7.0315
1 7 10 -14.0735 -8.0606
1 7 11 -5.8466 -6.8523
1 7 12 9.6486 -9.7963
1 7 13 11.8374 -3.6880
1 7 14 5.2291 8.6768
1 7 15 0.1836 9.4488
1 7 16 -6.9745 1.0666
1 7 17 -1.9776 4.0871
1 7 18 3.5360 -6.4216
1 7 19 -8.1331 -4.2918
1 7 20 3.6253 8.8820
1 7 21 7.1616 1.0171
1 7 22 -9.8924 -1.3962
1 7 23 -6.4502 1.1741
1 7 24 4.3617 -8.6159
1 7 25 -3.4203 -3.8204
1 7 26 6.7239 7.8940
1 7 27 9.9110 -6.9084
1 7 28 -7.7514 1.1446
1 7 29 -1.7061 11.6752
1 7 30 -0.5614 -1.1033
1 7 31 -3.3698 -3.4643
1 7 32 0.0100 -5.5023
1 7 33 -1.9073 -4.0234
1 7 34 3.7711 3.0429
1 7 35 7.4717 1.0707
1 7 36 -0.6892 -0.1295
1 7 37 -4.1264 3.1109
1 8 0 -3.1901 0.4436
1 8 1 7.3635 -4.8291
1 8 2 0.7560 -0.1921
1 8 3 1.9251 8.6327
1 8 4 -3.0415 -2.7080
1 8 5 -5.5909 -0.2258
1 8 6 4.6612 -1.8704
1 8 7 -2.5445 0.1559
1 8 8 1.2263 2.6260
1 8 9 -2.0056 -8.9046
1 8 10 -2.3263 1.3162
1 8 11 13.1554 1.9521
1 8 12 3.2328 -2.5843
1 8 13 -8.2411 12.7941
1 8 14 -2.0998 6.8222
1 8 15 -9.2883 -12.6212
1 8 16 -2.3224 -2.9676
1 8 17 13.1786 -5.7602
1 8 18 -4.5723 -1.4718
1 8 19 3.4351 11.3884
1 8 20 6.1542 -4.4137
1 8 21 -8.3691 0.8837
1 8 22 -1.5733 0.8771
1 8 23 1.2230 -3.8203
1 8 24 5.7455 0.4869
1 8 25 0.2644 0.5254
1 8 26 0.3118 3.1826
1 8 27 0.9156 1.1451
1 8 28 -4.0225 6.5055
1 8 29 -3.8001 -1.3145
1 8 30 -4.9601 -6.6618
1 8 31 5.1745 -2.5279
1 8 32 2.8382 -0.8969
1 8 33 -1.1268 4.8396
1 8 34 0.2312 0.0104
1 8 35 -1.3472 -1.5436
1 8 36 -0.0953 -1.3542
1 9 0 14.6496 -0.1940
1 9 1 -0.8853 6.3167
1 9 2 -0.6766 15.4848
1 9 3 -9.4073 -6.1860
1 9 4 -16.0361 -3.7754
1 9 5 5.5970 -2.5785
1 9 6 7.7653 -11.1380
1 9 7 2.2924 -0.9986
1 9 8 2.5808 5.5546
1 9 9 -0.3858 3.6767
1 9 10 1.0226 -0.1066
1 9 11 1.3276 -1.7198
1 9 12 -3.1863 4.2687
1 9 13 -2.0192 3.5718
1 9 14 -3.9925 -7.5695
1 9 15 -0.4405 -4.0108
1 9 16 10.2550 -2.3242
1 9 17 0.7404 2.1329
1 9 18 2.0987 10.0857
1 9 19 1.3192 -3.6427
1 9 20 -9.5154 2.5946
1 9 21 1.8598 4.0421
1 9 22 -1.6385 -6.1876
1 9 23 2.5496 1.9388
1 9 24 1.7218 -5.1376
1 9 25 -8.2603 5.6051
1 9 26 8.7440 5.6105
1 9 27 -1.5951 -4.8263
1 9 28 -9.7359 2.1982
1 9 29 -4.7914 -4.9141
1 9 30 3.7545 -3.7926
1 9 31 8.6306 -4.4172
1 9 32 -1.2408 0.9448
1 9 33 1.6054 3.4367
1 9 34 1.2360 -0.0253
1 9 35 -0.0110 2.6105
1 10 0 2.0674 -0.0829
1 10 1 1.8641 3.8240
1 10 2 -7.4965 1.7987
1 10 4 0.6612 -12.1328
1 10 5 4.3255 -9.1696
1 10 6 9.3749 0.7719
1 10 7 6.8024 3.4300
1 10 8 5.1448 6.1853
1 10 9 -2.0460 6.4436
1 10 10 -7.1891 9.5847
1 10 11 -5.1446 -1.9561
1 10 12 -9.7302 -8.9974
1 10 13 1.5779 -3.2444
1 10 14 11.0809 -6.8628
1 10 15 1.8540 2.1191
1 10 16 0.8167 10.8089
1 10 17 -3.0484 -0.0560
1 10 18 -4.8622 -4.1984
1 10 19 1.4175 -2.6760
1 10 20 3.5763 2.4719
1 10 21 1.4086 1.6757
1 10 22 -3.6343 1.1329
1 10 23 -0.9344 -0.6037
1 10 24 -3.7120 -1.4488
1 10 25 0.8830 1.1334
1 10 26 2.6514 -5.2451
1 10 27 -0.7044 -2.2482
1 10 28 0.6112 1.0506
1 10 29 3.4950 3.3249
1 10 30 3.7391 -0.7596
1 10 31 -4.5659 0.9886
1 10 32 -0.5053 2.6089
1 10 33 0.1418 -1.8700
1 11 0 1.1476 -0.2541
1 11 1 -11.1602 5.3272
1 11 2 -2.8163 -2.6991
1 11 3 3.4759 -16.0353
1 11 4 7.0864 1.1651
1 11 5 11.4671 9.8190
1 11 6 -5.1192 5.5732
1 11 7 -4.0749 8.7286
1 11 8 -2.8494 -4.6215
1 11 9 -14.2049 -1.3197
1 11 10 3.1036 -1.3959
1 11 11 3.6655 -14.5703
1 11 12 -0.3626 3.2137
1 11 13 12.8395 3.5941
1 11 14 -4.1637 -3.8544
1 11 15 -6.0340 10.2500
1 11 16 7.0311 -3.2970
1 11 17 -2.8055 -6.0335
1 11 18 0.8920 7.3675
1 11 19 1.0852 1.6955
1 11 20 -5.2799 -2.9886
1 11 21 -1.7801 -2.2366
1 11 22 6.4305 0.5580
1 11 23 2.9200 0.0138
1 11 24 -6.1861 3.2605
1 11 25 -1.9530 0.1855
1 11 26 3.0414 -4.3701
1 11 27 2.6842 -0.4156
1 11 28 -0.3754 5.0394
1 11 29 -1.8793 1.8641
1 11 30 -4.4513 -2.1867
1 11 31 0.3671 -2.7232
1 12 0 -12.0535 0.0947
1 12 1 0.5758 -1.4740
1 12 2 6.4768 -2.5098
1 12 3 3.0663 1.6547
1 12 4 -2.6580 -3.4945
1 12 5 -6.8310 1.0891
1 12 6 4.6526 7.6319
1 12 7 8.0412 -9.1028
1 12 8 -9.5175 -5.2745
1 12 9 2.5761 14.3485
1 12 10 5.6178 -3.7309
1 12 11 -10.5336 -2.9670
1 12 12 3.6068 -0.1963
1 12 13 0.9272 -5.5433
1 12 14 1.5483 5.9880
1 12 15 5.4501 -1.2830
1 12 16 -4.7137 -1.2213
1 12 17 -1.3312 5.1214
1 12 18 2.5130 -0.4451
1 12 19 -0.1407 -4.9070
1 12 20 -0.9362 0.8164
1 12 21 3.7587 6.8976
1 12 22 -0.8605 1.0041
1 12 23 -9.0544 -1.7583
1 12 24 -1.1630 -2.8951
1 12 25 4.6607 -5.2140
1 12 26 3.7484 0.8545
1 12 27 1.9224 3.1435
1 12 28 -2.7326 2.8216
1 12 29 -1.8945 1.0315
1 13 0 -10.0093 -0.2763
1 13 1 14.8502 -7.1661
1 13 2 11.4585 -7.3516
1 13 3 1.1543 3.0386
1 13 4 0.7025 15.4683
1 13 5 -0.6911 10.2577
1 13 6 -7.9177 -3.8093
1 13 7 -7.3506 -10.6815
1 13 8 -0.0702 3.2610
1 13 9 8.2335 2.3209
1 13 10 -6.5598 -6.0310
1 13 11 -2.1354 -0.9874
1 13 12 3.9986 -3.7221
1 13 13 5.5858 2.8257
1 13 14 4.0853 -2.6052
1 13 15 -4.2676 3.6701
1 13 16 2.7117 5.8001
1 13 17 -1.6475 1.2627
1 13 18 -0.6061 -0.6263
1 13 19 -3.9393 -4.5072
1 13 20 -2.2495 5.1373
1 13 21 3.7635 -0.3649
1 13 22 -2.7876 -6.0648
1 13 23 -0.3353 0.3331
1 13 24 4.7491 1.1908
1 13 25 -0.1477 0.4502
1 13 26 -1.6398 2.7327
1 14 0 8.8797 0.4343
1 14 1 10.1993 -2.3779
1 14 2 -1.7617 9.1052
1 14 3 -5.8008 10.0634
1 14 4 -6.3858 -4.2170
1 14 5 -4.8631 -7.3649
1 14 6 3.1858 -3.2748
1 14 7 3.0502 1.3615
1 14 8 2.3280 3.5815
1 14 9 -4.6690 -4.9941
1 14 10 -3.7025 -2.4356
1 14 11 9.5393 -1.8825
1 14 12 4.9862 0.8697
1 14 13 -0.9193 6.7176
1 14 14 -1.4041 3.1784
1 14 15 -3.8092 -1.6187
1 14 16 -4.8153 0.3860
1 14 17 5.5228 -1.6561
1 14 18 1.7871 -5.1092
1 14 19 -3.7884 8.5113
1 14 20 1.4458 2.3313
1 14 21 -5.5740 -7.4577
1 14 22 -0.8069 -0.3782
1 14 23 6.1312 -1.3936
1 15 0 1.1969 -0.0541
1 15 1 6.8086 -3.6782
1 15 2 2.4642 2.0236
1 15 3 0.2863 2.6193
1 15 4 -1.6402 2.7493
1 15 5 -1.2430 1.3729
1 15 6 -4.3671 0.5140
1 15 7 -0.3508 -2.4736
1 15 8 0.4206 -7.5519
1 15 9 3.2885 -0.8386
1 15 10 7.3736 4.5250
1 15 11 -0.1097 4.8981
1 15 12 -7.0000 4.0061
1 15 13 -1.1571 -1.3642
1 15 14 -0.7555 -7.3531
1 15 15 -2.0562 1.2127
1 15 16 6.3850 2.0327
1 15 17 0.8343 -1.3142
1 15 18 -3.5665 4.1478
1 16 0 2.1270 0.3240
1 16 1 3.0809 1.8240
1 16 2 1.1219 3.0431
1 16 3 -6.0249 0.2290
1 16 4 -0.3773 -0.9625
1 16 5 2.2521 -2.6796
1 16 6 -1.3435 2.8400
1 16 7 0.2380 0.1438
1 16 8 1.5676 -2.5258
1 16 9 0.2461 1.2734
1 16 10 -1.9402 4.4281
1 16 11 -1.7640 -1.2485
1 16 12 -2.3949 -3.0591
2 0 0 28.8543 0.8528
2 0 1 38.9669 45.7982
2 0 2 -10.3542 30.3804
2 0 3 -134.2643 23.0197
2 0 4 -16.5948 -21.1208
2 0 5 28.8376 -126.4008
2 0 6 7.1033 1.2409
2 0 7 65.0512 33.1576
2 0 8 0.2482 -6.6984
2 0 9 -3.9236 20.5608
2 0 10 4.2725 -1.5848
2 0 11 -6.2425 17.1107
2 0 12 6.4150 1.9989
2 0 13 -14.5366 -2.8661
2 0 14 2.0187 8.0424
2 0 15 -4.5498 -1.6325
2 0 16 -9.6240 -3.3728
2 0 17 -7.4333 -12.5375
2 0 18 15.0308 2.8155
2 0 19 16.3117 -7.8885
2 0 20 -14.2715 12.2407
2 0 21 0.0087 8.9769
2 0 22 -7.3880 -7.5547
2 0 23 7.9082 -1.9568
2 0 24 -2.5075 -8.7177
2 0 25 -5.4454 14.2990
2 0 26 9.8034 -7.5131
2 0 27 -5.1508 -6.4280
2 0 28 4.4805 9.1040
2 0 29 -2.2525 4.3172
2 0 30 -1.6079 -1.7062
2 0 31 -6.4005 -8.5376
2 0 32 -0.4517 5.1182
2 0 33 7.2073 -6.8629
2 0 34 -1.9684 -3.9341
2 0 35 7.5269 5.2989
2 0 36 0.7441 1.9958
2 0 37 -3.3686 3.6915
2 0 38 0.1493 -3.1670
2 0 39 -1.1210 1.3591
2 0 40 2.3467 3.5438
2 0 41 -1.5086 -2.6282
2 1 0 -0.6608 0.2652
2 1 1 -15.3476 10.4513
2 1 2 -63.0223 -27.2071
2 1 3 -5.2538 -18.8385
2 1 4 66.4156 -67.6858
2 1 5 16.0823 1.1042
2 1 6 31.0660 64.2211
2 1 7 -3.2450 5.9317
2 1 8 -24.9143 7.3142
2 1 9 1.2896 0.3790
2 1 10 -11.9270 4.3086
2 1 11 -0.8363 -0.6640
2 1 12 -3.4266 -15.0733
2 1 13 3.2468 5.0260
2 1 14 0.1049 4.2562
2 1 15 -6.7939 0.2783
2 1 16 -1.0567 -16.7406
2 1 17 2.0142 0.1806
2 1 18 21.7759 6.7468
2 1 19 -6.7494 0.3230
2 1 20 -11.0303 15.7527
2 1 21 -0.2995 -6.7150
2 1 22 -5.0046 -7.2314
2 1 23 4.0741 -4.0366
2 1 24 -1.5270 -1.2584
2 1 25 6.8042 2.7462
2 1 26 5.2607 -1.5977
2 1 27 -2.3487 5.7821
2 1 28 -6.1681 3.1026
2 1 29 -1.6166 -1.7211
2 1 30 3.5664 -6.3161
2 1 31 -1.5717 3.1630
2 1 32 1.1905 1.9558
2 1 33 -2.9419 -6.8718
2 1 34 2.7185 1.1771
2 1 35 6.9753 1.8845
2 1 36 -1.1168 2.4628
2 1 37 -2.4885 1.8645
2 1 38 -2.6308 2.2174
2 1 39 -0.2911 1.0550
2 1 40 -2.6623 -4.1884
2 1 41 -1.1071 -1.8713
2 2 0 -2.9810 0.4608
2 2 1 4.8557 -9.7411
2 2 2 1.5801 -2.8312
2 2 3 16.2238 -2.6702
2 2 4 8.3984 4.7079
2 2 5 -1.4571 20.4547
2 2 6 -16.7407 4.8776
2 2 7 -6.8921 -6.5511
2 2 8 10.1995 -13.0532
2 2 9 -3.8585 4.1686
2 2 10 0.4998 7.7044
2 2 11 2.4854 -9.9412
2 2 12 -0.6503 2.1487
2 2 13 0.5713 8.0729
2 2 14 -2.1279 -0.4267
2 2 15 -0.2818 -9.0096
2 2 16 -3.9829 -1.7758
2 2 17 5.9543 11.1263
2 2 18 5.7793 -2.2005
2 2 19 -12.5973 -2.9472
2 2 20 -2.7350 3.0434
2 2 21 4.5791 -7.5732
2 2 22 -0.3518 -2.5088
2 2 23 5.7197 -0.0063
2 2 24 2.9163 0.8231
2 2 25 3.6776 8.0027
2 2 26 -3.1989 1.5443
2 2 27 -9.0044 1.5369
2 2 28 -0.0364 -2.8038
2 2 29 1.3037 -1.7654
2 2 30 1.8165 0.1618
2 2 31 -5.4320 -4.0324
2 2 32 -0.7177 -1.8956
2 2 33 8.7134 -2.8821
2 2 34 5.3622 2.6652
2 2 35 -0.4544 6.2528
2 2 36 -4.4124 2.3455
2 2 37 -4.1169 -0.0285
2 2 38 0.1334 -1.0905
2 2 39 -0.4552 -3.7819
2 2 40 -0.1406 -0.2923
2 2 41 3.3333 -0.6127
2 3 0 -6.6852 0.0291
2 3 1 -7.0598 1.5384
2 3 2 0.8317 -4.5385
2 3 3 1.5507 -2.6599
2 3 4 2.1218 -1.8865
2 3 5 -1.9537 -4.3620
2 3 6 1.9735 2.7267
2 3 7 10.1024 -0.4318
2 3 8 0.2336 -1.7136
2 3 9 -2.2610 9.2525
2 3 10 1.3021 4.7060
2 3 11 -4.0115 -2.9328
2 3 12 -2.7233 0.0531
2 3 13 0.5178 1.9722
2 3 14 -3.1349 0.8078
2 3 15 -2.9317 -4.0201
2 3 16 -2.8385 -4.6892
2 3 17 4.7414 1.3111
2 3 18 5.5891 -6.6581
2 3 19 -3.2598 1.7683
2 3 20 6.0154 7.8639
2 3 21 -1.2115 -2.5572
2 3 22 -4.0506 0.7057
2 3 23 4.3493 -0.7201
2 3 24 0.7911 1.8794
2 3 25 -4.7023 4.9880
2 3 26 -2.5042 3.2232
2 3 27 -0.0384 -8.5158
2 3 28 -8.5451 -4.9045
2 3 29 4.9936 2.7735
2 3 30 8.7226 -7.6680
2 3 31 0.6112 2.2059
2 3 32 3.8902 7.2778
2 3 33 -3.2982 1.1922
2 3 34 -5.7188 2.3203
2 3 35 1.6498 -1.0689
2 3 36 0.8486 -4.8112
2 3 37 -1.9039 0.8241
2 3 38 0.9116 2.3673
2 3 39 0.4015 -0.3614
2 3 40 -0.3904 -1.2082
2 4 0 -9.6239 -0.7261
2 4 1 11.5795 -2.7454
2 4 2 7.1057 -7.2125
2 4 3 -7.7226 4.4271
2 4 4 5.5301 8.3514
2 4 5 4.6949 -6.9567
2 4 6 -8.0037 0.7944
2 4 7 6.6766 6.5295
2 4 8 5.1211 -0.5446
2 4 9 -9.9572 9.3063
2 4 10 -3.0787 3.7048
2 4 11 -5.6882 -12.9527
2 4 12 -7.1887 0.3420
2 4 13 7.0518 0.9969
2 4 14 4.3918 -9.8565
2 4 15 -1.9003 -2.4543
2 4 16 1.2860 6.5465
2 4 17 5.4982 -0.6168
2 4 18 -0.3528 -3.0543
2 4 19 2.3883 4.3953
2 4 20 0.7839 2.7456
2 4 21 -1.3952 3.4323
2 4 22 -2.5924 -1.0111
2 4 23 -4.8678 3.4285
2 4 24 -0.4695 -1.1130
2 4 25 -4.4930 -5.2472
2 4 26 3.2215 -4.1852
2 4 27 1.8597 -5.8204
2 4 28 1.7472 4.8339
2 4 29 7.9008 2.9457
2 4 30 1.0782 1.6542
2 4 31 -4.7942 3.6036
2 4 32 -7.5849 0.2009
2 4 33 -1.1007 -1.3110
2 4 34 5.8395 -3.8991
2 4 35 0.8672 -2.7102
2 4 36 -2.1089 2.1552
2 4 37 1.0327 1.7649
2 4 38 1.5236 0.4617
2 4 39 -0.0440 -0.1669
2 4 40 -1.5767 -0.7719
2 5 0 -6.5478 0.1488
2 5 1 5.7961 -5.7057
2 5 2 -3.3384 -6.0311
2 5 3 2.6779 10.8012
2 5 4 8.0886 -5.7431
2 5 5 -7.0318 -4.3322
2 5 6 0.7376 11.2606
2 5 7 -0.4995 0.2793
2 5 8 -7.5352 -5.0973
2 5 9 5.9159 -5.9107
2 5 10 1.6599 -3.8258
2 5 11 -3.2083 10.9854
2 5 12 5.7482 -2.4710
2 5 13 -3.3001 -9.7464
2 5 14 2.7566 3.1666
2 5 15 5.4360 1.3470
2 5 16 2.6052 6.5281
2 5 17 0.9449 2.7173
2 5 18 -8.3840 2.3216
2 5 19 -3.0017 1.9767
2 5 20 -1.0461 -3.2659
2 5 21 -2.1549 -3.2981
2 5 22 -1.4410 -0.6373
2 5 23 5.2224 -1.0617
2 5 24 -1.6020 -6.5342
2 5 25 -3.1995 5.8393
2 5 26 11.0894 1.9770
2 5 27 -1.6051 -6.3126
2 5 28 -7.5830 4.9556
2 5 29 2.9586 3.7498
2 5 30 3.9078 -2.8713
2 5 31 -3.3917 -3.5414
2 5 32 -3.4491 3.1962
2 5 33 4.9326 0.6875
2 5 34 -1.3736 -2.6236
2 5 35 -1.4618 2.0844
2 5 36 2.2807 -2.6400
2 5 37 -0.6216 -0.0095
2 5 38 1.2041 2.8576
2 5 39 -0.0979 -0.2638
2 6 0 10.6342 -0.4174
2 6 1 -0.1020 -0.1796
2 6 2 -1.7879 10.0124
2 6 3 -1.2381 -6.0216
2 6 4 -3.9696 -4.3407
2 6 5 10.9430 0.5143
2 6 6 -1.0678 -0.9703
2 6 7 -1.4566 10.3725
2 6 8 10.9357 -3.6921
2 6 9 -10.4476 -1.6156
2 6 10 -5.2444 18.8077
2 6 11 7.5556 -10.2948
2 6 12 -12.3376 -13.5164
2 6 13 4.0253 12.2848
2 6 14 10.4457 0.8814
2 6 15 -7.8521 1.2574
2 6 16 -7.2918 0.7916
2 6 17 -6.1319 -5.1431
2 6 18 4.0000 -6.1446
2 6 19 6.0359 -6.4637
2 6 20 3.8657 4.9159
2 6 21 3.8299 3.2095
2 6 22 -3.2648 0.0041
2 6 23 -1.9045 0.9496
2 6 24 -2.2148 1.2999
2 6 25 5.3505 1.9398
2 6 26 3.9203 -8.0629
2 6 27 -8.5725 2.9245
2 6 28 0.6191 10.3711
2 6 29 3.7819 -2.8215
2 6 30 -1.9688 -6.4388
2 6 31 -4.4706 -0.8299
2 6 32 0.7432 3.1526
2 6 33 3.7283 -0.7804
2 6 34 1.3375 -0.3557
2 6 35 -0.4626 -0.4098
2 6 36 -2.7350 0.8226
2 6 37 0.1814 1.0683
2 6 38 0.6596 -0.8779
2 7 0 -0.2904 0.2367
2 7 1 -5.1148 6.0604
2 7 2 1.4553 -1.3812
2 7 3 -4.5540 -2.8851
2 7 4 3.6122 3.7521
2 7 5 0.1765 -2.7224
2 7 6 -5.7350 5.5600
2 7 7 5.5113 -1.3483
2 7 8 -7.2462 -6.2280
2 7 9 -3.5555 13.8405
2 7 10 7.1849 -7.6241
2 7 11 -15.9416 -14.6037
2 7 12 2.7426 7.5382
2 7 13 16.2089 -5.4913
2 7 14 -2.5713 -3.2211
2 7 15 -2.4300 3.7536
2 7 16 1.8540 2.0044
2 7 17 4.6802 -1.9143
2 7 18 1.3811 -1.1928
2 7 19 3.5323 3.9437
2 7 20 -1.5779 4.7787
2 7 21 -1.8194 6.3346
2 7 22 -1.9706 -3.8006
2 7 23 -6.8967 0.5215
2 7 24 2.8543 -0.0338
2 7 25 -0.2696 -5.3751
2 7 26 0.3407 4.7705
2 7 27 -0.1137 0.0237
2 7 28 -6.9807 -2.1301
2 7 29 3.1479 -2.0686
2 7 30 4.0997 -4.0296
2 7 31 -1.1594 2.1045
2 7 32 0.4045 2.1216
2 7 33 1.2679 -0.6083
2 7 34 -0.8261 0.0206
2 7 35 -0.7885 0.1526
2 7 36 0.0652 -1.9397
2 7 37 0.4585 0.3500
2 8 0 -8.3792 0.5242
2 8 1 -6.5771 6.6417
2 8 2 -0.7061 -8.2907
2 8 3 -7.3108 -3.7620
2 8 4 4.9176 1.5651
2 8 5 4.3309 -8.3802
2 8 6 -0.8208 0.7249
2 8 7 1.3086 4.2167
2 8 8 -3.8613 2.7055
2 8 9 3.6744 -6.2091
2 8 10 -2.3804 -12.5110
2 8 11 5.1138 10.3398
2 8 12 16.8455 1.8331
2 8 13 -8.0387 -0.0714
2 8 14 -4.2130 12.7624
2 8 15 1.9563 -0.3282
2 8 16 -6.3290 -1.8281
2 8 17 -2.8333 0.0351
2 8 18 2.2116 -5.6814
2 8 19 -3.1503 -0.8832
2 8 20 3.7298 12.1217
2 8 21 4.3337 -7.8354
2 8 22 -16.3672 -5.8018
2 8 23 4.9264 5.7408
2 8 24 5.8777 -7.4319
2 8 25 0.3831 7.5145
2 8 26 5.2572 -4.6838
2 8 27 -15.2015 -2.6179
2 8 28 4.0627 9.4713
2 8 29 8.5861 -9.8422
2 8 30 -3.8118 -2.2600
2 8 31 2.4767 2.6531
2 8 32 0.1082 1.7441
2 8 33 1.4366 4.2143
2 8 34 0.9968 -1.4689
2 8 35 -3.3336 -1.3087
2 8 36 -0.7584 2.2248
2 9 0 3.8863 0.2700
2 9 1 1.7702 1.5981
2 9 2 -6.4052 1.2956
2 9 3 -6.0257 -3.8905
2 9 4 2.7998 -8.2722
2 9 5 7.0296 -3.0051
2 9 6 7.8481 3.5412
2 9 7 0.3459 2.2347
2 9 8 -1.8586 8.5841
2 9 9 2.9769 -0.7015
2 9 10 -9.4712 -0.9333
2 9 11 2.8254 5.9851
2 9 12 1.7532 -8.3160
2 9 13 -5.4814 4.7394
2 9 14 3.8320 4.2115
2 9 15 -8.0158 -1.9045
2 9 16 -5.5659 -3.5367
2 9 17 2.8524 -12.6965
2 9 18 8.3898 -3.9637
2 9 19 9.5045 11.0788
2 9 20 3.1814 7.8371
2 9 21 -12.0707 -2.9111
2 9 22 -5.7019 3.6838
2 9 23 4.5246 -2.3965
2 9 24 -2.4839 -2.3272
2 9 25 3.3569 -5.4682
2 9 26 -2.1158 -2.5021
2 9 27 3.5547 11.5371
2 9 28 4.0110 -2.4715
2 9 29 -6.3313 -3.6451
2 9 30 0.5027 2.6424
2 9 31 0.1407 1.0960
2 9 32 -1.1515 1.2869
2 9 33 0.4192 -2.6387
2 9 34 -1.9864 -2.1867
2 10 0 -6.8622 0.4804
2 10 1 -6.8883 3.1766
2 10 2 0.6459 -10.7351
2 10 3 0.9138 -2.1689
2 10 4 7.8611 8.4384
2 10 5 0.0037 -0.9128
2 10 6 -6.7972 -3.2346
2 10 7 -1.5825 3.7223
2 10 8 9.0255 -0.5951
2 10 9 -4.0706 -7.6801
2 10 10 -3.3334 14.3270
2 10 11 9.0246 -0.8271
2 10 12 -14.0914 -10.9582
2 10 13 -1.5376 4.8336
2 10 14 11.3637 -3.7176
2 10 15 -0.3372 -2.1116
2 10 16 0.3002 4.0667
2 10 17 4.7347 1.5975
2 10 18 -5.8773 2.8684
2 10 19 -4.5693 7.4409
2 10 20 2.8905 -10.3795
2 10 21 -4.3350 -4.7682
2 10 22 4.0020 8.8029
2 10 23 -0.0927 -2.7705
2 10 24 -3.6760 -4.3383
2 10 25 4.8052 0.7400
2 10 26 3.4591 4.2490
2 10 27 -5.2103 2.0392
2 10 28 -4.9523 -1.1044
2 10 29 0.6704 -4.7712
2 10 30 1.2869 -2.0075
2 10 31 3.4177 -0.0423
2 10 32 1.1128 -0.5373
2 10 33 -0.4002 1.4011
2 11 0 2.8289 0.2333
2 11 1 -2.7891 4.5270
2 11 2 -4.1741 1.2220
2 11 3 -7.9278 -13.3157
2 11 4 0.5020 -5.3987
2 11 5 21.1579 -1.7870
2 11 6 6.6727 2.3681
2 11 7 -0.8498 17.8063
2 11 8 -6.4119 5.0163
2 11 9 -15.3369 3.4036
2 11 10 0.4281 -6.8874
2 11 11 -2.3344 -17.8807
2 11 12 3.0865 2.9931
2 11 13 15.1781 7.6804
2 11 14 -2.7691 -0.3950
2 11 15 -12.4333 4.3524
2 11 16 4.6607 -1.4768
2 11 17 -1.3643 -7.2523
2 11 18 -2.9228 7.2025
2 11 19 8.4542 -6.9458
2 11 20 -4.1323 -5.3719
2 11 21 3.3862 13.7561
2 11 22 2.3840 -1.3008
2 11 23 -8.6197 -4.3054
2 11 24 1.9269 0.2210
2 11 25 4.1203 -0.2689
2 11 26 -0.9979 1.8716
2 11 27 -2.8686 1.0424
2 11 28 -0.8587 -1.7859
2 11 29 0.8115 -3.2356
2 11 30 2.1789 0.0668
2 11 31 2.3491 1.5350
2 12 0 10.3335 -0.1324
2 12 1 2.5599 -2.3398
2 12 2 -5.8344 -1.0042
2 12 3 3.6510 6.4500
2 12 4 12.2977 3.4195
2 12 5 -10.2220 3.6761
2 12 6 -6.2818 9.9507
2 12 7 -3.2512 -10.7787
2 12 8 -8.3799 0.1137
2 12 9 7.8037 -2.6806
2 12 10 -3.4668 -7.6979
2 12 11 2.1555 3.8830
2 12 12 4.7275 -3.0632
2 12 13 -1.0447 -1.4842
2 12 14 2.2840 0.4553
2 12 15 6.3411 4.3726
2 12 16 -1.5377 5.4605
2 12 17 -9.3288 5.3504
2 12 18 -2.6128 -11.9024
2 12 19 -1.1700 -9.1085
2 12 20 13.9084 9.6854
2 12 21 6.6408 2.7731
2 12 22 -12.1064 4.2176
2 12 23 -4.8205 2.4128
2 12 24 -0.7212 -4.4104
2 12 25 -0.0418 -1.7080
2 12 26 0.9765 -2.6495
2 12 27 -0.5485 -2.4313
2 12 28 1.9421 0.6361
2 13 0 7.2382 -0.1014
2 13 1 -6.5026 1.6280
2 13 2 -4.5317 4.8862
2 13 3 7.7200 -12.8752
2 13 4 -7.4873 -2.6579
2 13 5 10.6471 20.7753
2 13 6 7.4998 -12.8482
2 13 7 -22.6475 4.5838
2 13 8 5.5273 12.0112
2 13 9 -4.6471 -18.5270
2 13 10 -3.8840 -2.7268
2 13 11 14.1744 -4.2095
2 13 12 0.4241 2.9655
2 13 13 3.3632 8.2201
2 13 14 -0.8117 -2.4200
2 13 15 -6.7941 2.3469
2 13 16 1.9206 2.6996
2 13 17 4.2555 -7.0497
2 13 18 -4.3912 0.7139
2 13 19 1.7744 10.4357
2 13 20 0.3633 -3.2749
2 13 21 -8.8745 -4.3532
2 13 22 1.2191 -0.2478
2 13 23 4.4641 -3.1818
2 13 24 -0.0382 0.8330
2 13 25 0.6479 0.3059
2 13 26 0.6386 -1.6789
2 14 0 35.4137 -0.1506
2 14 1 -1.4564 1.1422
2 14 2 -5.0422 23.0475
2 14 3 -1.5171 -1.6077
2 14 4 -10.1431 8.5288
2 14 5 4.4258 -1.2955
2 14 6 -17.0044 -9.6405
2 14 7 -3.9124 6.1689
2 14 8 6.1671 -15.3535
2 14 9 -1.7320 -8.1437
2 14 10 12.1182 1.6814
2 14 11 4.7555 3.0096
2 14 12 1.9392 7.5795
2 14 13 -0.8706 -2.1208
2 14 14 -6.0537 2.8822
2 14 15 3.7735 5.6191
2 14 16 0.4213 -2.4911
2 14 17 -7.3618 0.0952
2 14 18 -2.8084 -1.4292
2 14 19 1.3158 -4.3695
2 14 20 5.2438 -1.8451
2 14 21 2.8622 1.0035
2 14 22 -0.4749 4.4309
2 15 0 -1.0819 -0.3018
2 15 1 -19.5563 13.5650
2 15 2 -1.7352 -5.2696
2 15 3 -2.5473 -10.2964
2 15 4 6.6130 5.5063
2 15 5 -8.2925 -2.8717
2 15 6 -9.1828 -0.3841
2 15 7 13.2566 -15.0193
2 15 8 4.1307 -6.2342
2 15 9 8.5246 14.1809
2 15 10 3.5811 3.6498
2 15 11 -7.5605 5.3268
2 15 12 -1.5782 1.2215
2 15 13 -3.2035 -5.6926
2 15 14 -0.8846 0.9423
2 15 15 3.4148 1.5892
2 15 16 -0.0051 -1.0027
2 15 17 -1.6123 -0.3602
2 15 18 -1.3916 1.0553
2 16 0 -0.3791 0.1867
2 16 1 -1.6359 -0.0176
2 16 2 2.5534 0.8816
2 16 3 2.1969 1.0429
2 16 4 -6.6470 0.4667
2 16 5 -3.7985 0.2944
2 16 6 10.2665 -5.8573
2 16 7 1.8149 -2.0333
2 16 8 -3.9445 11.9076
2 16 9 -1.0807 -0.1836
2 16 10 -4.6841 -5.1197
2 16 11 3.4131 -0.4109
2 16 12 2.6882 -2.7058
3 1 0 2.0840 0.1600
3 1 1 -39.2379 27.8402
3 1 2 -14.9682 -8.4591
3 1 3 -6.2014 -31.5004
3 1 4 15.7032 -7.6805
3 1 5 2.7374 2.2199
3 1 6 1.9618 8.5899
3 1 7 11.4843 -12.6131
3 1 8 -4.6968 0.6570
3 1 9 7.0840 12.8011
3 1 10 1.7621 -1.1260
3 1 11 -3.4668 8.4782
3 1 12 -0.7692 0.3291
3 1 13 -8.5430 -1.3831
3 1 14 0.5318 -0.4915
3 1 15 -2.7888 -4.6990
3 1 16 0.7024 2.5947
3 1 17 6.1731 -0.9591
3 1 18 -2.3863 -2.3618
3 1 19 -7.2053 1.1366
3 1 20 1.6115 1.7705
3 1 21 5.0980 -5.2613
3 1 22 0.0886 -1.4817
3 1 23 -1.6767 1.2415
3 1 24 0.1032 4.6685
3 1 25 6.5222 -4.5702
3 1 26 -7.7750 -1.3911
3 1 27 1.3859 9.5043
3 1 28 3.0725 -9.3570
3 1 29 -2.8529 -1.4197
3 1 30 6.2698 4.2572
3 1 31 -2.6871 1.4926
3 1 32 -3.4588 1.5472
3 1 33 3.2971 -1.7572
3 1 34 2.2104 -2.3931
3 1 35 -4.9581 3.5908
3 1 36 0.4054 3.2770
3 1 37 0.0934 -5.0081
3 1 38 -1.4633 -1.0278
3 1 39 2.5045 0.5811
3 1 40 2.2678 0.2388
3 1 41 -1.6682 1.6936
3 2 0 -34.0943 -1.8183
3 2 1 2.0858 -7.1864
3 2 2 7.8785 -25.6988
3 2 3 11.4243 -0.6514
3 2 4 7.8020 4.2625
3 2 5 -2.0908 10.0219
3 2 6 10.4513 -4.7005
3 2 7 0.4335 -3.6085
3 2 8 0.2034 19.6790
3 2 9 -3.0485 6.7938
3 2 10 -8.4624 -5.4620
3 2 11 -0.3553 -5.7003
3 2 12 -4.8833 4.6233
3 2 13 -1.3198 4.9506
3 2 14 -0.3990 -14.5952
3 2 15 -2.7167 -5.3373
3 2 16 9.0446 7.4241
3 2 17 3.8472 -0.5827
3 2 18 -7.2205 0.3914
3 2 19 -1.6915 1.5467
3 2 20 3.0947 -3.8984
3 2 21 3.6664 -2.7530
3 2 22 -0.2960 1.1857
3 2 23 -1.7938 6.2783
3 2 24 4.3759 -0.5603
3 2 25 -2.5194 -2.8573
3 2 26 -2.7225 2.8754
3 2 27 -1.5130 -3.6923
3 2 28 4.3048 1.7933
3 2 29 7.6341 1.5510
3 2 30 -9.6585 3.5598
3 2 31 -6.6732 1.2339
3 2 32 1.5509 -8.5284
3 2 33 6.1950 -2.0641
3 2 34 3.3922 2.0414
3 2 35 -2.3600 3.9312
3 2 36 -1.0179 1.3729
3 2 37 -0.8412 -0.2243
3 2 38 -1.0252 -0.8142
3 2 39 -1.0602 -0.7539
3 2 40 0.3514 -1.4257
3 3 0 3.7774 -0.0927
3 3 1 -3.4343 1.5194
3 3 2 -3.2359 -0.5428
3 3 3 1.1108 -5.3876
3 3 4 3.0336 0.2584
3 3 5 6.7139 -3.1429
3 3 6 1.9925 2.5284
3 3 7 6.3261 14.2609
3 3 8 -7.7029 2.7890
3 3 9 -12.5898 1.2680
3 3 10 3.6516 -7.0365
3 3 11 -9.0397 -3.8360
3 3 12 -1.7488 7.1844
3 3 13 15.4062 -16.5407
3 3 14 -5.1591 -11.0033
3 3 15 -0.3921 24.9235
3 3 16 13.6758 0.9326
3 3 17 -13.3843 -11.4537
3 3 18 -2.8148 6.3152
3 3 19 5.1627 -7.0609
3 3 20 1.6288 3.1192
3 3 21 7.9498 0.9729
3 3 22 -8.5313 4.2681
3 3 23 0.9864 7.3015
3 3 24 -3.9946 -7.4392
3 3 25 -6.2187 -1.1261
3 3 26 1.4140 -7.2396
3 3 27 4.2438 0.3603
3 3 28 12.8666 2.4532
3 3 29 -4.5599 1.1796
3 3 30 -8.2899 7.5996
3 3 31 -0.2941 -2.6716
3 3 32 0.7776 -4.3902
3 3 33 2.8376 -1.1034
3 3 34 -0.0775 -0.8945
3 3 35 -0.3859 2.3072
3 3 36 2.1765 2.3983
3 3 37 -0.9114 -0.0699
3 3 38 -2.7159 -0.8127
3 3 39 0.0605 -1.1342
3 3 40 2.3405 -0.4343
3 4 0 -13.4046 -1.4086
3 4 1 8.8150 -8.4403
3 4 2 5.7760 -9.7489
3 4 3 7.1186 2.5847
3 4 4 9.3304 2.3839
3 4 5 -1.5518 8.0004
3 4 6 -0.9631 13.0912
3 4 7 -1.7791 -4.6735
3 4 8 -12.2469 0.0685
3 4 9 0.7644 3.1127
3 4 10 -4.2322 -13.3654
3 4 11 0.9290 -1.1010
3 4 12 18.7058 -0.5185
3 4 13 -1.7780 -0.1904
3 4 14 -10.7622 16.4459
3 4 15 5.9643 2.9930
3 4 16 -6.5601 -15.3495
3 4 17 -7.5318 3.8229
3 4 18 10.0125 -0.8683
3 4 19 -2.0909 -0.8972
3 4 20 3.0496 4.6138
3 4 21 -4.9889 -6.3062
3 4 22 -4.7398 4.5748
3 4 23 5.2912 -6.0468
3 4 24 -1.6386 -3.8969
3 4 25 10.4283 1.9751
3 4 26 1.1188 -1.6023
3 4 27 -4.1291 11.6484
3 4 28 2.5151 2.9409
3 4 29 -6.4764 -3.0777
3 4 30 -3.8790 -1.3011
3 4 31 -1.8504 -5.4263
3 4 32 2.9986 -0.6312
3 4 33 6.4857 -1.8926
3 4 34 0.3653 2.1132
3 4 35 1.0451 3.3768
3 4 36 -3.4526 0.7216
3 4 37 -1.1387 2.3690
3 4 38 0.8657 -2.4097
3 4 39 -1.7425 -0.8092
3 5 0 14.5260 -0.2055
3 5 1 -1.5679 3.1546
3 5 2 -1.6236 9.6625
3 5 3 0.0065 -0.9680
3 5 4 -1.3148 -0.1042
3 5 5 -2.0324 3.0868
3 5 6 0.1731 3.8128
3 5 7 -3.3124 -0.2002
3 5 8 -5.8551 -0.1218
3 5 9 -2.1591 -7.1713
3 5 10 2.9615 -2.5717
3 5 11 7.2640 1.6708
3 5 12 -2.1381 4.8493
3 5 13 -3.8443 4.2355
3 5 14 -5.9735 -1.7756
3 5 15 -3.7034 -7.9683
3 5 16 -2.3434 -8.8612
3 5 17 10.4625 1.6728
3 5 18 10.2592 -3.4327
3 5 19 -4.0667 4.2684
3 5 20 3.6262 5.0843
3 5 21 -1.4641 -2.1663
3 5 22 -1.4736 5.4517
3 5 23 4.8341 1.0029
3 5 24 0.7414 0.3627
3 5 25 -5.0870 1.9678
3 5 26 -10.0433 6.1862
3 5 27 1.7669 -0.3362
3 5 28 -0.9826 -12.0074
3 5 29 -1.3321 -1.9370
3 5 30 2.3291 -3.3415
3 5 31 0.6436 2.7358
3 5 32 10.1628 1.7055
3 5 33 -0.9862 -1.3673
3 5 34 -3.5202 5.1648
3 5 35 -2.1300 -0.6019
3 5 36 -0.4759 1.8777
3 5 37 2.6040 -1.8825
3 5 38 -3.0576 -2.2949
3 5 39 -0.0024 0.7089
3 6 0 -5.4981 -0.1019
3 6 1 -9.8726 5.5120
3 6 2 -0.9051 -3.6050
3 6 3 3.9968 -9.0275
3 6 4 3.4632 -2.3262
3 6 5 -0.7126 11.4000
3 6 6 -2.1035 3.5320
3 6 7 -6.2924 -6.7943
3 6 8 1.5701 -4.6540
3 6 9 -0.4023 -1.9880
3 6 10 -0.1488 2.0523
3 6 11 6.9870 -3.8377
3 6 12 1.9860 -0.7467
3 6 13 -3.8520 7.6289
3 6 14 -0.2097 -2.1702
3 6 15 -2.0265 -10.8675
3 6 16 6.6590 6.4609
3 6 17 14.4035 1.2525
3 6 18 -9.6562 2.2463
3 6 19 -2.4474 15.0305
3 6 20 1.3355 -4.0049
3 6 21 -10.0581 -1.8835
3 6 22 -0.4031 0.6697
3 6 23 -0.0312 -2.1185
3 6 24 -1.5167 -0.8409
3 6 25 -6.4256 -0.0619
3 6 26 2.0186 -3.6814
3 6 27 -0.3070 -13.5734
3 6 28 2.1829 4.5792
3 6 29 14.5232 -0.2371
3 6 30 -3.2934 -2.2459
3 6 31 1.5107 10.8624
3 6 32 2.0561 0.7155
3 6 33 -6.9980 1.0234
3 6 34 -0.5215 -0.7828
3 6 35 1.3278 -1.9742
3 6 36 0.2074 0.2470
3 6 37 -1.3862 0.5216
3 6 38 1.4468 0.3587
3 7 0 -16.6812 -0.0916
3 7 1 0.1291 2.8403
3 7 2 10.0818 -9.9600
3 7 3 -4.0383 0.2749
3 7 4 -0.3086 9.6692
3 7 5 -2.8975 -3.3040
3 7 6 -5.4373 -2.4636
3 7 7 7.1465 -3.6835
3 7 8 -0.7961 -7.2107
3 7 9 -1.7772 8.0575
3 7 10 13.1643 -1.0190
3 7 11 -1.9392 -4.1309
3 7 12 -3.4296 14.5478
3 7 13 -0.0937 3.4576
3 7 14 -8.4086 -6.4418
3 7 15 -3.5542 -4.0132
3 7 16 5.7956 -2.4143
3 7 17 2.8650 -2.9711
3 7 18 -0.4744 6.7019
3 7 19 4.1012 3.8806
3 7 20 -5.0445 -2.8617
3 7 21 -7.1993 -2.4282
3 7 22 -1.7809 1.5386
3 7 23 8.9878 -1.2952
3 7 24 -2.9937 -8.7905
3 7 25 -0.5917 2.8616
3 7 26 6.1869 -4.4064
3 7 27 -3.3453 8.5139
3 7 28 10.7906 3.6918
3 7 29 -5.3383 -11.3487
3 7 30 -5.1966 9.5922
3 7 31 5.3840 2.3670
3 7 32 -3.2422 -2.1703
3 7 33 3.1243 -0.0828
3 7 34 -0.4623 -0.4440
3 7 35 -5.1311 4.7579
3 7 36 -1.2884 -0.5359
3 7 37 0.4331 -4.5499
3 8 0 6.8005 0.0906
3 8 1 3.9377 -1.4523
3 8 2 -17.2417 -1.0746
3 8 3 -1.8633 1.7512
3 8 4 12.0343 -17.2617
3 8 5 -1.8216 -3.0242
3 8 6 9.6875 13.7243
3 8 7 5.8685 -4.7035
3 8 8 -13.2845 5.1808
3 8 9 6.1398 6.8079
3 8 10 0.1415 -14.2155
3 8 11 -3.5927 8.7158
3 8 12 8.2326 6.1172
3 8 13 -11.4883 -1.5425
3 8 14 -4.1730 -3.0869
3 8 15 1.3056 -10.4592
3 8 16 7.6920 1.0754
3 8 17 7.3782 1.4002
3 8 18 0.3267 8.6156
3 8 19 -1.3468 4.3313
3 8 20 -10.4036 0.6525
3 8 21 -4.1972 0.3684
3 8 22 1.3860 -5.6841
3 8 23 -0.2525 -7.5228
3 8 24 1.8118 -0.5384
3 8 25 6.8628 2.1397
3 8 26 -2.7877 3.3915
3 8 27 0.1616 1.7978
3 8 28 0.6024 -7.7369
3 8 29 -0.3654 4.9819
3 8 30 3.3721 2.7697
3 8 31 -4.6569 -1.4072
3 8 32 2.7889 1.6654
3 8 33 -0.1490 -1.6150
3 8 34 -5.8794 2.6104
3 8 35 0.7317 -1.9344
3 8 36 2.2583 -4.8632
3 9 0 -4.2271 -0.0020
3 9 1 -15.0506 -2.5613
3 9 2 1.7037 -2.3977
3 9 3 20.8648 -8.1693
3 9 4 0.3015 -2.3385
3 9 5 -6.5144 19.0143
3 9 6 9.3097 1.1543
3 9 7 -8.5043 -11.4022
3 9 8 -3.9547 13.3288
3 9 9 10.5287 -2.4424
3 9 10 -10.4427 -4.5712
3 9 11 0.6619 7.6632
3 9 12 0.0423 -5.6831
3 9 13 -3.2835 2.7851
3 9 14 4.4133 -2.5145
3 9 15 -5.5574 -0.6745
3 9 16 1.0799 1.3589
3 9 17 -0.1446 -5.2642
3 9 18 1.3061 3.1542
3 9 19 2.3629 1.5198
3 9 20 -4.7564 -1.6223
3 9 21 -3.7499 -3.8468
3 9 22 3.3340 -3.0238
3 9 23 7.0015 -0.8776
3 9 24 2.4968 3.9483
3 9 25 -0.4712 1.4259
3 9 26 -5.0028 -1.1702
3 9 27 1.2834 3.9247
3 9 28 5.1154 -0.2697
3 9 29 -3.1929 -2.7209
3 9 30 -3.8357 2.0912
3 9 31 2.9710 1.4885
3 9 32 0.2880 -1.8123
3 9 33 -1.2420 0.8032
3 9 34 0.8709 -0.7733
3 10 0 -13.2720 -0.3970
3 10 1 -4.1337 1.0484
3 10 2 19.4852 -4.5775
3 10 3 0.4385 -2.3872
3 10 4 -10.9737 20.5903
3 10 5 7.3374 -1.6537
3 10 6 -7.1136 -14.1408
3 10 7 -6.3404 15.7198
3 10 8 6.1127 0.6446
3 10 9 -11.1894 -16.4756
3 10 10 -0.0759 3.6917
3 10 11 13.3802 -2.0130
3 10 12 -6.9208 0.1543
3 10 13 0.4712 6.0048
3 10 14 -1.2257 -9.2353
3 10 15 -3.0815 0.2301
3 10 16 9.8358 -3.8172
3 10 17 0.6144 0.0743
3 10 18 5.3182 8.9626
3 10 19 -1.3193 -2.7451
3 10 20 -6.5333 3.3259
3 10 21 4.7975 3.0130
3 10 22 -1.3609 -2.3678
3 10 23 -5.7139 1.3182
3 10 24 3.3610 -2.3091
3 10 25 1.6143 -3.5964
3 10 26 -1.9156 7.9861
3 10 27 1.7333 2.2063
3 10 28 -3.8206 -7.2365
3 10 29 -2.9410 0.6801
3 10 30 3.6095 2.5280
3 10 31 0.3551 -2.4368
3 10 32 -1.8309 0.0579
3 11 0 -8.5644 0.1607
3 11 1 2.6943 9.7076
3 11 2 5.0233 -5.8697
3 11 3 -24.5694 0.5573
3 11 4 4.3378 6.4389
3 11 5 12.6956 -21.5168
3 11 6 -11.8695 3.1632
3 11 7 3.0639 13.0359
3 11 8 4.6951 -14.7176
3 11 9 -3.0081 -2.1259
3 11 10 7.7199 9.1332
3 11 11 -3.0274 -6.6996
3 11 12 -3.6821 0.5178
3 11 13 14.6001 0.3797
3 11 14 0.2322 3.4371
3 11 15 -4.3118 12.1371
3 11 16 -5.2192 -1.6631
3 11 17 -6.6115 -4.4387
3 11 18 1.7429 -4.0569
3 11 19 5.9338 0.3390
3 11 20 3.5540 3.2699
3 11 21 -6.9323 3.9807
3 11 22 -5.8579 -0.7360
3 11 23 0.3292 -5.0763
3 11 24 5.1882 -1.2250
3 11 25 -0.9801 -0.1222
3 11 26 -4.6248 1.3960
3 11 27 2.4557 -2.3265
3 11 28 2.5385 -3.3096
3 11 29 0.2770 2.1069
3 11 30 1.1379 1.2666
3 12 0 -5.1556 -0.2252
3 12 1 8.8015 -9.4123
3 12 2 -6.0614 -16.2442
3 12 3 5.3848 19.4422
3 12 4 25.3403 9.2915
3 12 5 -19.7190 -13.0846
3 12 6 -23.3396 11.5091
3 12 7 20.8623 -3.1137
3 12 8 7.3517 -18.0016
3 12 9 -7.8378 11.8100
3 12 10 3.4107 12.6748
3 12 11 -1.6311 -7.0306
3 12 12 -4.6966 -4.3425
3 12 13 2.4561 2.4274
3 12 14 1.2927 2.6736
3 12 15 -1.3264 1.5039
3 12 16 -2.2958 -1.8460
3 12 17 -4.8575 -2.3469
3 12 18 0.7986 0.1687
3 12 19 5.9355 -3.5589
3 12 20 -2.0441 -1.0407
3 12 21 -1.1608 3.5454
3 12 22 1.8472 -1.7380
3 12 23 0.9805 -0.3018
3 12 24 0.5672 -0.6913
3 12 25 -2.3340 -0.1533
3 12 26 2.3840 1.7882
3 12 27 2.4950 -1.2364
3 12 28 -1.6329 0.8334
3 13 0 5.1383 0.1981
3 13 1 -20.4605 9.7734
3 13 2 3.5436 11.4074
3 13 3 3.2497 -3.8282
3 13 4 -14.3668 -5.8710
3 13 5 -9.4686 -2.4790
3 13 6 10.5143 -3.3839
3 13 7 6.8145 -5.2907
3 13 8 -4.5061 1.1158
3 13 9 -3.9632 6.0848
3 13 10 7.7449 0.2373
3 13 11 -0.3938 -14.1966
3 13 12 -6.3698 4.6739
3 13 13 13.3708 9.5979
3 13 14 1.3649 -1.6512
3 13 15 -10.1751 4.2932
3 13 16 -4.8708 -2.3313
3 13 17 -1.6513 -6.8516
3 13 18 6.9086 -1.6863
3 13 19 8.1300 -0.2280
3 13 20 -2.3099 4.0652
3 13 21 -2.8782 7.1896
3 13 22 -0.9788 -1.7717
3 13 23 -4.1547 -2.9573
3 13 24 0.6728 0.1301
3 13 25 2.0534 -2.0784
3 14 0 -15.8315 0.2632
3 14 1 5.5752 -3.4415
3 14 2 6.9713 -9.5235
3 14 3 -1.6985 8.5286
3 14 4 -2.6380 5.4181
3 14 5 -4.4882 -7.5729
3 14 6 1.9842 -6.5501
3 14 7 5.1968 -1.1470
3 14 8 1.1412 3.5049
3 14 9 4.2851 5.9035
3 14 10 0.7211 -3.7394
3 14 11 -9.8907 0.9134
3 14 12 5.6117 4.3611
3 14 13 3.9367 -5.6663
3 14 14 -5.7028 4.3443
3 14 15 2.0107 2.1048
3 14 16 -1.8376 -3.3051
3 14 17 -2.2168 2.8502
3 14 18 1.2722 -1.5690
3 14 19 -1.4203 -3.4601
3 14 20 0.1874 2.1993
3 14 21 1.9923 -0.5424
3 14 22 -1.7676 -2.0136
3 15 0 0.8250 -0.0943
3 15 1 -9.1788 5.4202
3 15 2 2.1639 2.5416
3 15 3 -2.1720 -4.7917
3 15 4 -4.5574 2.2533
3 15 5 4.7328 -1.7422
3 15 6 -2.4265 -5.7362
3 15 7 -4.8007 4.2501
3 15 8 5.5774 -1.5815
3 15 9 1.5144 -6.6014
3 15 10 1.8323 3.3044
3 15 11 4.0792 2.6813
3 15 12 -3.2195 2.1875
3 15 13 -3.9230 3.4424
3 15 14 0.8328 -2.3372
3 15 15 0.0670 -4.8249
3 15 16 -1.1753 1.3252
3 15 17 1.9287 0.8348
3 16 0 -7.6412 0.2703
3 16 1 1.2586 -1.5346
3 16 2 3.2826 -3.8323
3 16 3 -0.9978 3.7596
3 16 4 -2.6811 1.0754
3 16 5 -0.9571 -6.9730
3 16 6 3.6376 -2.9100
3 16 7 5.2142 2.8447
3 16 8 -1.6448 2.9789
3 16 9 0.6320 2.5516
3 16 10 0.6842 -3.0248
3 16 11 -4.0545 1.8594
4 0 0 -51.8005 4.3355
4 0 1 4.8706 1.1278
4 0 2 16.6147 -36.8872
4 0 3 -14.1712 6.6515
4 0 4 5.3515 10.7627
4 0 5 8.2227 -22.0422
4 0 6 14.3491 -4.6227
4 0 7 6.0772 16.0601
4 0 8 -5.3445 18.9818
4 0 9 -2.4119 -5.4517
4 0 10 -5.2231 -2.7860
4 0 11 2.4031 6.9946
4 0 12 -5.9908 3.2772
4 0 13 -7.7900 -3.0062
4 0 14 -10.8971 -10.1398
4 0 15 9.8514 -1.6890
4 0 16 14.1769 -11.3552
4 0 17 -7.3362 8.8072
4 0 18 2.1725 4.9168
4 0 19 -2.2585 -6.4992
4 0 20 10.9629 3.6880
4 0 21 0.8388 1.1338
4 0 22 -9.9560 9.4732
4 0 23 -2.8452 -2.1392
4 0 24 2.3792 -4.3672
4 0 25 -0.9417 -3.7732
4 0 26 -5.9479 8.4527
4 0 27 7.5934 -6.2722
4 0 28 -7.3432 -9.2434
4 0 29 4.7996 7.4702
4 0 30 3.9929 -6.1458
4 0 31 0.8327 4.2343
4 0 32 8.2766 0.4150
4 0 33 -6.5517 4.3388
4 0 34 -2.5651 6.2915
4 0 35 -2.9365 -3.7286
4 0 36 -1.5555 -2.8160
4 0 37 0.6998 -3.0274
4 0 38 2.8142 -0.7256
4 0 39 2.4301 1.1521
4 0 40 -0.2442 4.0919
4 1 0 10.6984 -0.0110
4 1 1 25.2163 -14.9880
4 1 2 -12.2053 3.1751
4 1 3 0.4734 14.5748
4 1 4 10.8394 -12.2487
4 1 5 5.1421 -0.2599
4 1 6 1.2401 16.1226
4 1 7 -9.8938 12.9781
4 1 8 -7.5939 -7.7988
4 1 9 -3.9837 -12.3466
4 1 10 5.4772 3.0668
4 1 11 -0.5935 5.4454
4 1 12 -3.0746 -1.5994
4 1 13 -3.3049 -14.1857
4 1 14 3.0989 4.0625
4 1 15 15.2616 2.9748
4 1 16 -8.7103 0.1157
4 1 17 -4.0843 6.5839
4 1 18 3.1133 -8.3331
4 1 19 3.1881 1.9095
4 1 20 3.5231 5.0517
4 1 21 -10.0572 4.6097
4 1 22 -3.8365 -1.8865
4 1 23 1.5196 -8.9762
4 1 24 2.4326 -1.6580
4 1 25 0.4641 2.2585
4 1 26 2.3233 -0.4296
4 1 27 1.0700 -0.7327
4 1 28 1.8304 3.9720
4 1 29 -3.0627 -3.5673
4 1 30 -3.0169 1.5519
4 1 31 10.6169 -0.7713
4 1 32 -2.2252 -0.5908
4 1 33 -3.1285 10.1704
4 1 34 0.2087 -3.2300
4 1 35 -6.2104 -2.8483
4 1 36 2.1811 0.9829
4 1 37 1.5779 -3.1972
4 1 38 -0.4015 0.8536
4 1 39 1.0071 1.0536
4 1 40 -0.9085 -0.0242
4 2 0 6.8971 2.9378
4 2 1 -8.1695 2.6487
4 2 2 -3.9462 2.5778
4 2 3 2.3327 -3.9076
4 2 4 -0.1521 0.1481
4 2 5 0.4573 0.3113
4 2 6 -2.3104 0.2333
4 2 7 2.6224 -2.3501
4 2 8 1.5390 -4.7626
4 2 9 2.3554 8.8782
4 2 10 -0.4270 8.4328
4 2 11 -7.1939 -2.0841
4 2 12 -4.6633 -12.0869
4 2 13 -1.9120 -1.2574
4 2 14 9.5840 5.7886
4 2 15 2.5583 -3.8404
4 2 16 -5.4152 0.6411
4 2 17 0.7777 -0.7460
4 2 18 2.0107 -3.5863
4 2 19 3.1373 5.3364
4 2 20 3.9141 4.7098
4 2 21 -7.3948 -1.7533
4 2 22 -4.6802 2.2014
4 2 23 1.6994 -4.1947
4 2 24 -2.2399 -3.5851
4 2 25 2.7212 -2.4534
4 2 26 3.6530 1.2747
4 2 27 5.5692 2.4125
4 2 28 -4.1322 -2.9114
4 2 29 -3.1768 4.0056
4 2 30 8.2219 2.3955
4 2 31 0.6971 -1.2299
4 2 32 -8.3140 5.6583
4 2 33 0.5620 0.9182
4 2 34 -2.4299 -8.4572
4 2 35 -1.5384 4.5268
4 2 36 5.3842 -0.1198
4 2 37 -4.0715 -3.8633
4 2 38 0.0373 0.5834
4 2 39 2.0832 -0.2241
4 2 40 0.6161 1.3432
4 3 0 1.4540 0.2199
4 3 1 -11.1433 5.3121
4 3 2 -6.3664 -5.5119
4 3 3 0.6588 -11.2948
4 3 4 12.8366 -2.6876
4 3 5 10.5390 1.6149
4 3 6 0.8225 13.8114
4 3 7 -3.5605 10.9125
4 3 8 -15.0875 -0.3195
4 3 9 -5.4703 -5.2606
4 3 10 4.0961 -10.0610
4 3 11 -0.9857 -0.1310
4 3 12 1.6539 0.6552
4 3 13 3.8106 -5.9023
4 3 14 3.9456 2.0607
4 3 15 1.2974 5.9805
4 3 16 -2.5321 0.0520
4 3 17 -0.4179 -2.6681
4 3 18 1.2642 4.9803
4 3 19 2.2800 5.3555
4 3 20 -9.0649 -5.1136
4 3 21 -10.0925 0.2623
4 3 22 7.1870 -5.8344
4 3 23 4.6777 -10.9899
4 3 24 4.9612 3.2304
4 3 25 5.7113 5.8748
4 3 26 -2.9394 5.5598
4 3 27 -1.8234 2.9874
4 3 28 -1.0897 -4.2512
4 3 29 -2.4419 -0.1897
4 3 30 2.1725 1.6128
4 3 31 -2.4763 0.0808
4 3 32 1.7188 3.1262
4 3 33 1.7570 -6.1112
4 3 34 -7.4758 2.9785
4 3 35 3.0618 4.7565
4 3 36 -0.3386 -7.3937
4 3 37 -2.3058 -1.3177
4 3 38 2.8880 1.5635
4 3 39 1.7121 0.1553
4 3 40 -1.4531 -1.1556
4 4 0 -23.6144 0.4692
4 4 1 -1.6214 -3.3241
4 4 2 10.1887 -19.1913
4 4 3 9.6595 2.1148
4 4 4 9.3374 13.7527
4 4 5 -8.5845 9.6278
4 4 6 -11.3711 4.2896
4 4 7 -3.2292 -13.3261
4 4 8 -0.6224 -10.0193
4 4 9 8.8894 6.7276
4 4 10 1.1189 4.1936
4 4 11 -5.5748 -1.0916
4 4 12 3.0203 -9.1346
4 4 13 0.5078 0.3979
4 4 14 3.6282 10.4257
4 4 15 2.8094 -0.6392
4 4 16 -5.2849 -2.5619
4 4 17 -5.4790 4.8718
4 4 18 1.6411 -3.2065
4 4 19 -2.5622 -8.8006
4 4 20 3.9427 2.9217
4 4 21 6.8527 -0.3020
4 4 22 -1.0251 3.3059
4 4 23 0.7779 1.3636
4 4 24 -5.8422 -0.5157
4 4 25 -1.0790 3.4022
4 4 26 4.0835 -2.6291
4 4 27 1.4853 -4.6497
4 4 28 -1.4015 2.2506
4 4 29 1.5486 5.7602
4 4 30 -3.7602 1.6128
4 4 31 -1.2746 1.5953
4 4 32 -0.0520 -9.3023
4 4 33 -6.0214 -0.9038
4 4 34 7.0848 3.4796
4 4 35 3.2655 -3.3355
4 4 36 -1.9691 2.8769
4 4 37 -0.8945 1.2269
4 4 38 -0.9838 -0.8915
4 4 39 0.4679 -1.6020
4 5 0 4.5215 0.3659
4 5 1 10.2618 -7.3147
4 5 2 5.0533 1.1681
4 5 3 2.7652 7.1191
4 5 4 -5.2591 11.2834
4 5 5 -3.3393 0.7116
4 5 6 1.2842 -10.7553
4 5 7 -0.6927 -2.2425
4 5 8 -2.0577 14.3178
4 5 9 3.1537 -2.1696
4 5 10 -6.2685 -10.0305
4 5 11 3.0880 4.2886
4 5 12 -0.2464 -1.0712
4 5 13 -2.2691 2.5788
4 5 14 7.6237 -3.3220
4 5 15 -3.1366 1.1760
4 5 16 -4.2663 6.9311
4 5 17 -1.4165 -3.1686
4 5 18 -0.9566 -5.9323
4 5 19 1.1639 0.3507
4 5 20 2.8804 -0.7780
4 5 21 -2.5356 -1.2474
4 5 22 3.0880 1.4276
4 5 23 4.2447 -2.6764
4 5 24 -0.6494 3.8824
4 5 25 -0.7445 4.2076
4 5 26 -3.7545 -1.3524
4 5 27 -0.9937 -1.2386
4 5 28 3.6531 -1.2222
4 5 29 -0.9575 -1.1906
4 5 30 -2.2292 2.8973
4 5 31 1.7050 -0.9245
4 5 32 0.6324 -1.3602
4 5 33 2.3631 0.3354
4 5 34 -2.2517 1.7235
4 5 35 -1.5793 3.1871
4 5 36 -0.4505 -3.4552
4 5 37 -0.3376 -1.4768
4 5 38 2.1028 0.5449
4 6 0 -6.9336 -0.4038
4 6 1 -9.7173 10.9563
4 6 2 1.5911 -7.5806
4 6 3 -9.4561 -2.6583
4 6 4 4.3648 4.9406
4 6 5 2.4031 -6.8207
4 6 6 -3.4570 -1.3815
4 6 7 -4.8328 5.6737
4 6 8 4.0111 0.1822
4 6 9 -1.0678 -13.4046
4 6 10 -3.3813 4.3108
4 6 11 8.7687 3.6487
4 6 12 -0.7539 -3.1624
4 6 13 -1.5805 1.3530
4 6 14 -2.7810 0.5714
4 6 15 -1.4775 0.2726
4 6 16 1.0084 -4.7189
4 6 17 4.5303 -3.2588
4 6 18 3.9703 -2.5340
4 6 19 -0.3032 7.1804
4 6 20 4.9861 4.4692
4 6 21 -4.1963 -1.7013
4 6 22 -0.7442 6.5308
4 6 23 2.2881 -3.0372
4 6 24 -9.4250 -0.6377
4 6 25 -1.9846 3.7060
4 6 26 2.6686 -3.9721
4 6 27 4.1405 -5.8722
4 6 28 -0.7631 -1.7742
4 6 29 -1.8669 8.6206
4 6 30 1.1547 0.6798
4 6 31 -0.5596 -4.0599
4 6 32 3.1104 -1.8386
4 6 33 -3.4410 1.6987
4 6 34 -2.2296 4.2639
4 6 35 2.7613 -4.0534
4 6 36 0.7762 -2.6381
4 6 37 -0.1341 2.5483
4 7 0 -31.5157 0.3157
4 7 1 8.5751 -8.5348
4 7 2 13.4318 -22.6539
4 7 3 5.3506 6.7188
4 7 4 3.9869 15.1236
4 7 5 -3.5812 0.7715
4 7 6 -7.9770 -6.0368
4 7 7 1.1288 -2.0517
4 7 8 6.8873 -6.7536
4 7 9 3.6060 1.1330
4 7 10 6.8423 11.0306
4 7 11 -1.8221 5.0036
4 7 12 -11.9774 -1.6910
4 7 13 -2.6456 -3.3538
4 7 14 7.0293 -5.6187
4 7 15 2.3861 2.1047
4 7 16 5.5686 6.4217
4 7 17 -2.7396 -1.3507
4 7 18 -10.7853 8.7818
4 7 19 3.6444 1.4453
4 7 20 -4.6159 -13.7969
4 7 21 -5.7722 3.5902
4 7 22 9.0525 0.6226
4 7 23 -1.4063 -6.0806
4 7 24 -2.9469 2.2908
4 7 25 0.4789 -0.5934
4 7 26 5.0370 -2.2837
4 7 27 2.9972 -3.2485
4 7 28 -4.3207 8.2696
4 7 29 2.3439 0.8557
4 7 30 -2.3881 -8.9924
4 7 31 3.1249 4.6475
4 7 32 4.9129 3.0411
4 7 33 -5.8937 0.5551
4 7 34 -1.3790 0.5737
4 7 35 2.0039 -1.7567
4 7 36 -0.9932 0.3545
4 8 0 -1.9926 -0.0591
4 8 1 21.4304 -5.2183
4 8 2 -0.3235 -4.4912
4 8 3 -12.9339 17.9245
4 8 4 5.6313 1.9138
4 8 5 -7.0393 -14.8680
4 8 6 0.4479 0.7887
4 8 7 10.0780 -4.2420
4 8 8 2.7757 8.2359
4 8 9 3.1392 9.4441
4 8 10 -11.4538 0.5111
4 8 11 -6.2154 -0.8388
4 8 12 1.6697 -4.4954
4 8 13 0.9836 0.0290
4 8 14 -3.6935 -1.5438
4 8 15 -1.3805 0.2758
4 8 16 3.3667 -5.5135
4 8 17 -6.0252 -0.2962
4 8 18 6.8391 3.0129
4 8 19 4.3347 -13.2840
4 8 20 -6.8708 4.5701
4 8 21 10.6746 10.2445
4 8 22 2.9204 -4.7260
4 8 23 -7.0179 1.6053
4 8 24 -2.6027 0.2861
4 8 25 -0.2971 0.1556
4 8 26 5.2567 0.4941
4 8 27 0.7459 -2.4933
4 8 28 -2.3840 -0.1114
4 8 29 -0.0626 1.8420
4 8 30 1.4270 3.6759
4 8 31 1.5925 0.3565
4 8 32 -2.0505 -2.3636
4 8 33 -3.0056 1.2002
4 8 34 -0.6223 2.1732
4 8 35 0.7423 -1.0822
4 9 0 -7.9769 0.0464
4 9 1 10.5982 -8.7424
4 9 2 -4.0910 -7.8684
4 9 3 3.9184 14.0350
4 9 4 5.5123 -6.2602
4 9 5 -8.4232 -3.6886
4 9 6 9.0611 3.1187
4 9 7 2.7682 3.0758
4 9 8 -5.9825 10.0914
4 9 9 -7.0793 -2.3864
4 9 10 -3.1326 -9.9400
4 9 11 1.9839 -4.3076
4 9 12 5.8375 7.0745
4 9 13 1.6422 -2.6829
4 9 14 -10.6006 -2.4004
4 9 15 5.3464 0.5602
4 9 16 4.5833 -9.5627
4 9 17 1.5960 5.7585
4 9 18 11.8295 1.9196
4 9 19 -6.9242 1.8922
4 9 20 -3.1028 15.1001
4 9 21 0.0631 -4.8821
4 9 22 -10.5765 -6.4236
4 9 23 2.6717 -1.9831
4 9 24 2.5516 -3.7057
4 9 25 2.1948 5.2607
4 9 26 6.2567 -1.3464
4 9 27 -3.8954 -1.4683
4 9 28 -4.7955 8.4811
4 9 29 -0.1310 -0.4471
4 9 30 -0.8692 -8.0732
4 9 31 2.6112 -1.5167
4 9 32 1.5277 3.3992
4 9 33 -1.8861 2.9359
4 9 34 0.0164 -1.7250
4 10 0 2.5722 -0.2306
4 10 1 19.6472 -10.0919
4 10 2 -4.6577 3.0751
4 10 3 -3.1988 18.2916
4 10 4 2.9402 -8.9130
4 10 5 -6.5560 -10.5047
4 10 6 1.7158 10.2489
4 10 7 4.6828 6.2031
4 10 8 -7.9254 -5.9323
4 10 9 -5.4928 -8.1268
4 10 10 5.2106 -6.8772
4 10 11 10.1906 6.9048
4 10 12 7.6257 6.5360
4 10 13 -12.7694 0.8751
4 10 14 -5.2146 1.4641
4 10 15 4.3800 -9.2987
4 10 16 0.4181 2.4645
4 10 17 6.4885 3.7084
4 10 18 -2.6051 -3.5037
4 10 19 -3.2094 4.5618
4 10 20 1.1113 1.1244
4 10 21 -1.1607 -1.9251
4 10 22 1.4495 -0.4687
4 10 23 -1.1423 0.7937
4 10 24 -3.3907 1.3706
4 10 25 0.4797 -2.4691
4 10 26 1.5490 -2.3125
4 10 27 -0.4347 0.9660
4 10 28 -0.4589 -1.0491
4 10 29 2.5789 -2.2752
4 10 30 3.3906 1.0319
4 10 31 -0.7197 3.8868
4 10 32 -1.6527 2.2482
4 11 0 29.2391 -0.0883
4 11 1 2.8519 -0.4954
4 11 2 -19.5583 26.5785
4 11 3 -2.1974 3.7657
4 11 4 -8.2037 -35.8224
4 11 5 -4.7105 -2.8687
4 11 6 25.5215 17.1198
4 11 7 3.7990 -6.3879
4 11 8 -20.0955 0.0927
4 11 9 4.4597 4.1653
4 11 10 10.9959 -7.2087
4 11 11 -0.4761 1.6953
4 11 12 -1.2885 9.2873
4 11 13 -0.5450 1.5894
4 11 14 -7.1524 -3.9594
4 11 15 -3.2990 3.0840
4 11 16 5.4877 -8.2701
4 11 17 -1.2871 -7.4660
4 11 18 10.1440 8.2780
4 11 19 3.2268 5.4026
4 11 20 -9.7661 8.8645
4 11 21 -3.6802 -3.9192
4 11 22 -5.8279 -7.2532
4 11 23 2.4663 -0.6330
4 11 24 2.7234 -3.4299
4 11 25 2.4963 1.0733
4 11 26 2.6701 -1.5124
4 11 27 -1.8706 1.7374
4 11 28 3.0338 3.6269
4 11 29 -0.2272 -0.4530
4 11 30 -3.7535 1.5832
4 12 0 -6.8872 -0.6100
4 12 1 -14.7093 4.5451
4 12 2 -3.4728 -4.6768
4 12 3 8.4417 -19.4189
4 12 4 6.4995 -7.8258
4 12 5 11.1730 15.7809
4 12 6 2.1115 8.7325
4 12 7 -8.5089 0.5108
4 12 8 -3.9582 -4.1018
4 12 9 0.8075 1.3132
4 12 10 5.5328 -2.1846
4 12 11 -3.7665 -1.6241
4 12 12 1.7947 8.6722
4 12 13 1.8954 -1.4526
4 12 14 -8.5250 -1.2368
4 12 15 0.8645 -2.2299
4 12 16 2.0480 -6.0250
4 12 17 5.1536 6.9631
4 12 18 3.9820 3.6043
4 12 19 -11.4006 1.7203
4 12 20 -3.1821 -0.9030
4 12 21 0.5913 -8.3578
4 12 22 1.4295 1.8144
4 12 23 3.6547 -0.6337
4 12 24 -1.1847 -2.6884
4 12 25 2.1035 -0.3082
4 12 26 0.6282 3.2048
4 12 27 1.6337 3.3689
4 12 28 -1.8317 -3.6333
4 13 0 19.3209 0.0510
4 13 1 1.3228 -0.5562
4 13 2 7.0490 24.6849
4 13 3 -0.7190 -1.1397
4 13 4 -21.3424 -3.1908
4 13 5 1.6981 1.7593
4 13 6 8.8937 -2.9791
4 13 7 -2.8946 -4.2251
4 13 8 -9.5114 5.9585
4 13 9 8.2713 1.2630
4 13 10 -2.2563 -15.6591
4 13 11 -3.0543 5.4189
4 13 12 14.6962 5.4994
4 13 13 -2.1252 -0.6622
4 13 14 -7.0474 5.4096
4 13 15 -0.9014 -0.4579
4 13 16 -2.8386 -0.1257
4 13 17 -0.2429 -1.0727
4 13 18 -1.9973 -6.6185
4 13 19 0.4300 -0.1409
4 13 20 5.8172 -0.6583
4 13 21 -0.4650 0.6909
4 13 22 1.2966 2.5084
4 13 23 -0.4397 -2.4684
4 13 24 -0.2608 1.6698
4 13 25 1.8133 1.6468
4 14 0 -0.2387 -0.3199
4 14 1 -5.0336 14.0351
4 14 2 -1.4497 1.6958
4 14 3 -19.3509 -4.6803
4 14 4 0.6271 -4.2441
4 14 5 3.5196 -13.9790
4 14 6 -2.1386 0.2414
4 14 7 6.9559 0.4336
4 14 8 9.5870 -3.6194
4 14 9 2.7553 -0.6940
4 14 10 -2.7472 10.2867
4 14 11 2.3803 8.0735
4 14 12 -3.5989 -1.8427
4 14 13 -6.1947 -1.9450
4 14 14 -0.5640 -0.6607
4 14 15 0.0398 -0.6002
4 14 16 -2.1549 -0.5691
4 14 17 1.5382 -3.8239
4 14 18 1.5778 -2.3206
4 14 19 2.9612 3.5689
4 14 20 0.0762 0.4822
4 14 21 -2.5049 1.1317
4 15 0 3.2803 0.1136
4 15 1 -6.9106 5.6958
4 15 2 -6.8345 5.1862
4 15 3 -2.7663 -8.8716
4 15 4 -1.1552 -16.5429
4 15 5 6.5040 2.4329
4 15 6 14.5762 6.4974
4 15 7 -1.5338 0.2540
4 15 8 -3.5087 7.8326
4 15 9 0.3347 3.9369
4 15 10 -8.2647 0.5165
4 15 11 -3.1917 -2.9007
4 15 12 1.8293 -7.8283
4 15 13 1.1839 2.1427
4 15 14 4.0991 4.0616
4 15 15 -4.0923 -2.9142
4 15 16 -4.3540 0.6547
4 15 17 3.4890 -2.9309
4 16 0 -7.4756 0.1444
4 16 1 1.9462 -0.8549
4 16 2 0.7598 -4.2555
4 16 3 0.9586 -1.0350
4 16 4 2.2012 -0.7478
4 16 5 0.9441 3.4935
4 16 6 -2.1694 -0.3953
4 16 7 -1.8219 0.5869
4 16 8 5.4976 -0.2344
4 16 9 -3.0776 -1.3688
4 16 10 -4.2407 1.5758
5 1 0 -13.5615 0.0655
5 1 1 -2.0356 1.4115
5 1 2 2.7160 -10.6172
5 1 3 -1.8309 -0.5482
5 1 4 10.1817 2.5998
5 1 5 1.2395 -1.2247
5 1 6 -6.8251 6.2337
5 1 7 -3.5938 -1.6106
5 1 8 4.1917 -2.4169
5 1 9 7.6657 -2.3957
5 1 10 -6.5312 6.4369
[truncated: 625,435 more chars]
